# Supplementary material for: Crystal structure of {μ2-1,2-bis­[(4-methyl­phenyl­sulfan­yl]-3-oxoprop-1-ene-1,3-di­yl-1:2κ2 C 3:C 1}dicarbon­yl-1κ2 C-[μ2-methyl­enebis(di­phenyl­phos­phane)-1:2κ2 P:P′](tri­phenyl­phosphane-2κP)iron­platinum(Fe—Pt), [(OC)2Fe(μ-dppm){μ-C(=O)C(4-MeC6H4SCH2)=CCH2SC6H4Me-4}Pt(PPh3)]
Source: Acta Crystallogr E Crystallogr Commun. 2020 Jun 16;76(Pt 7):1087–91. doi: 10.1107/S2056989020007859 (PMC7336804; doi:10.1107/S2056989020007859)
Supplement: Supplementary file 1 [file e-76-01087-sup1.cif]

##############################################################################
#                                                                            #
# This CIF contains the data in a paper accepted for publication in          #
# Acta Crystallographica Section E. It conforms to the requirements of       #
# Notes for Authors for Acta Crystallographica Section E, and has been       #
# peer reviewed under the auspices of the IUCr Commission on Journals.       #
#                                                                            #
# Full details of the Crystallographic Information File format               #
# are given in the paper "The Crystallographic Information File (CIF):       #
# a New Standard Archive File for Crystallography" by S. R. Hall, F. H.      #
# Allen and I. D. Brown [Acta Cryst. (1991), A47, 655-685].                  #
#                                                                            #
# The current version of the core CIF dictionary is obtainable from          #
# ftp://ftp.iucr.org/pub/cif_core.dic.                                       #
#                                                                            #
# Software is freely available for graphical display of the structure(s)     #
# in this CIF. For information consult the CIF software page                 #
# http://www.iucr.org/resources/cif/software.                                #
#                                                                            #
# This file may be used for bona fide research purposes within the           #
# scientific community so long as proper attribution is given to the journal # 
# article from which it was obtained.                                        #
#                                                                            #
##############################################################################
data_I
_audit_creation_method
;
Olex2 1.3-alpha
(compiled 2020.05.07 svn.rd67b107b for OlexSys, GUI svn.r6105)
;
_journal_date_recd_electronic     2020-05-15
_journal_date_accepted     2020-06-10
_journal_name_full     'Acta Crystallographica, Section E'
_journal_year     2020
_journal_volume     76
_journal_issue      7
_journal_page_first     1087
_journal_page_last     1091
_journal_paper_category     GM
_journal_paper_doi     10.1107/S2056989020007859
_journal_coeditor_code     PK2630
_publ_contact_author_name     'Carsten Strohmann'
_publ_contact_author_address
;
Institute for Inorganic Chemistry, Faculty of Chemistry and Chemical Biology,
 TU Dortmund University, Otto-Hahn Str. 6, 44227 Dortmund, Germany
;
_publ_contact_author_email     'carsten.strohmann@tu-dortmund.de'
_publ_contact_author_fax     ' +49 231 755 3797'
_publ_contact_author_phone     '+49 231 755 3807'
_publ_section_title
;\
Crystal structure of
{\m~2~-1,2-bis[(4-methylphenylsulfanyl]-3-oxoprop-1-ene-1,3-diyl-\
1:2<i>C</i>^3^:<i>C</i>^1^}\
dicarbonyl-1\k^2^<i>C</i>-[\m~2~-methylenebis(diphenylphosphane)-\
1:2\k^2^<i>P</i>:<i>P</i>']\
(triphenylphosphane-2\k<i>P</i>)ironplatinum(<i>Fe</i>---<i>Pt</i>),
[(OC)~2~Fe(\m-dppm){\m-C(\\db O)C(4-MeC~6~H~4~SCH~2~)\\db
CCH~2~SC~6~H~4~Me-4}Pt(PPh~3~)]
;
loop_
    _publ_author_name
    _publ_author_footnote
    _publ_author_address
    'Mohamed, Ahmed Said' .
;
Centre D'Etude et de Recherche de Djibouti,
Djibouti
Institut UTINAM UMR 6213 CNRS, Universit\'e Bourgogne Franche-Comt\'e,
16 Route de Gray,
25030 Besan\,con,
France
;
    'Jourdain, Isabelle' .
;
Institut UTINAM UMR 6213 CNRS, Universit\'e Bourgogne Franche-Comt\'e,
16 Route de Gray,
25030 Besan\,con,
France
;
    'Knorr, Michael' .
;
Institut UTINAM UMR 6213 CNRS, Universit\'e Bourgogne Franche-Comt\'e,
16 Route de Gray,
25030 Besan\,con,
France
;
    'Brieger, Lukas' .
;
Institute for Inorganic Chemistry, Faculty of Chemistry and Chemical Biology,
TU Dortmund University,
Otto-Hahn Str. 6,
44227 Dortmund,
Germany
;
    'Strohmann, Carsten' .
;
Institute for Inorganic Chemistry, Faculty of Chemistry and Chemical Biology,
TU Dortmund University,
Otto-Hahn Str. 6,
44227 Dortmund,
Germany
;
_publ_section_synopsis
;
The title compound represents the first example of a diphosphane-bridged
heterobimetallic Fe---Pt dimetallacyclopentenone complex resulting from a
bimetallic activation of metal-coordinated carbonyl ligand with an internal
alkyne, namely 1,4-bis(<i>p</i>-tolylthio)but-2-yne. The bridging \m~2~-C(\\db
 O)C(CH~2~SC~6~H~4~Me-4)\\db CCH~2~SC~6~H~4~Me-4 unit (stemming from a
carbon--carbon coupling reaction between CO and the triple bond of the alkyne
dithioether) forms a five-membered dimetallacyclopentenone ring, in which the
C\\db C bond is \p-coordinated to the Fe center.
;
_chemical_name_systematic
;\
{\m~2~-1,2-Bis[(4-methylphenylsulfanyl]-3-oxoprop-1-ene-1,3-diyl-\
1:2<i>C</i>^3^:<i>C</i>^1^}\
dicarbonyl-1\k^2^<i>C</i>-[\m~2~-methylenebis(diphenylphosphane)-\
1:2\k^2^<i>P</i>:<i>P</i>']\
(triphenylphosphane-2\k<i>P</i>)ironplatinum(<i>Fe</i>---<i>Pt</i>)
;
_chemical_name_common     ?
_chemical_formula_moiety     'C64 H55 Fe O3 P3 Pt S2'
_chemical_formula_sum     'C64 H55 Fe O3 P3 Pt S2'
_chemical_formula_iupac
                        '[Fe Pt (C19 H18 O S2) (C18 H15 P) (C25 H22 P2) (C O)2]'
_chemical_formula_weight     1280.05
_chemical_melting_point     ?
_space_group_crystal_system     monoclinic
_space_group_name_H-M_alt     'P 1 21/c 1'
_space_group_name_Hall     '-P 2ybc'
loop_
    _space_group_symop_operation_xyz
    'x, y, z'
    '-x, y+1/2, -z+1/2'
    '-x, -y, -z'
    'x, -y-1/2, z-1/2'
_cell_length_a     12.0071(6)
_cell_length_b     36.1737(15)
_cell_length_c     13.6980(6)
_cell_angle_alpha     90
_cell_angle_beta     111.970(5)
_cell_angle_gamma     90
_cell_volume     5517.5(5)
_cell_formula_units_Z     4
_cell_measurement_reflns_used     9511
_cell_measurement_theta_min     2.7140
_cell_measurement_theta_max     28.7340
_cell_measurement_temperature     293(2)
_exptl_crystal_description     plate
_exptl_crystal_colour     yellow
_exptl_crystal_size_max     0.234
_exptl_crystal_size_mid     0.152
_exptl_crystal_size_min     0.051
_exptl_crystal_density_diffrn     1.541
_exptl_crystal_density_meas     ?
_exptl_crystal_density_method     ?
_exptl_crystal_F_000     2576
_exptl_absorpt_coefficient_mu     3.005
_exptl_absorpt_correction_type     multi-scan
_exptl_absorpt_process_details
;
(CrysAlisPro;  Agilent, 2014)
;
_exptl_absorpt_correction_T_min     0.83733
_exptl_absorpt_correction_T_max     1.00000
_diffrn_ambient_temperature     293.0
_diffrn_source     'Enhance (Mo) X-ray Source'
_diffrn_radiation_type     'Mo K\a'
_diffrn_radiation_wavelength     0.71073
_diffrn_radiation_monochromator     graphite
_diffrn_measurement_device_type     'Agilent Technologies Xcalibur, Sapphire3'
_diffrn_measurement_device     'four-circle diffractometer'
_diffrn_measurement_method     '\w scans'
_diffrn_detector     'CCD plate'
_diffrn_detector_area_resol_mean     16.0560
_diffrn_reflns_number     47863
_diffrn_reflns_av_R_equivalents     0.0714
_diffrn_reflns_av_unetI/netI     0.0655
_diffrn_reflns_theta_min     2.234
_diffrn_reflns_theta_max     25.750
_diffrn_reflns_theta_full     25.242
_diffrn_measured_fraction_theta_max     0.999
_diffrn_measured_fraction_theta_full     0.999
_diffrn_reflns_limit_h_min     -11
_diffrn_reflns_limit_h_max     14
_diffrn_reflns_limit_k_min     -44
_diffrn_reflns_limit_k_max     41
_diffrn_reflns_limit_l_min     -16
_diffrn_reflns_limit_l_max     16
_diffrn_radiation_probe     x-ray
_refine_special_details
;
Crystal structure determination of compound 1 was accomplished on an Oxford
 diffraction Xcalibur S Diffractometer. Suitable crystals of 1 were covered with
 an inert oil (perfluoropolyalkylether and used for X-ray crystal structure
 determination. Graphite monochromated Mo-K\a radiation (\l = 0.71073?\%A) was
 used. The processing and finalization of the crystal structure was done with
 the program Olex2 (Dolomanov, 2009). The crystal structures were solved by
 intrinsic phasing (SHELXT; Sheldrick, 2015a) and refined against F2 with the
 full-matrix least-squares method (SHELXL; Sheldrick, 2015b). A multi-scan
 absorption correction using the CrysAlis RED program (Oxford Diffraction, 2010)
 was employed. The non-hydrogen atoms were refined anisotropically.
;
_reflns_number_total     10566
_reflns_number_gt     8245
_reflns_threshold_expression     'I > 2\s(I)'
_refine_ls_structure_factor_coef     Fsqd
_refine_ls_matrix_type     full
_refine_ls_R_factor_all     0.0568
_refine_ls_R_factor_gt     0.0366
_refine_ls_wR_factor_gt     0.0693
_refine_ls_wR_factor_ref     0.0764
_refine_ls_goodness_of_fit_ref     1.029
_refine_ls_restrained_S_all     1.029
_refine_ls_number_reflns     10566
_refine_ls_number_parameters     669
_refine_ls_number_restraints     0
_refine_ls_hydrogen_treatment     constr
_refine_ls_weighting_scheme     calc
_refine_ls_weighting_details
              'w=1/[\s^2^(Fo^2^)+(0.0274P)^2^+0.5475P] where P=(Fo^2^+2Fc^2^)/3'
_atom_sites_solution_hydrogens     geom
_atom_sites_solution_primary     dual
_atom_sites_solution_secondary     ?
_refine_ls_shift/su_max     0.005
_refine_ls_shift/su_mean     0.000
_refine_diff_density_max     1.119
_refine_diff_density_min     -0.638
_refine_ls_extinction_method     none
_refine_ls_extinction_coef     .
loop_
    _atom_type_symbol
    _atom_type_description
    _atom_type_scat_dispersion_real
    _atom_type_scat_dispersion_imag
    _atom_type_scat_source
    'C' 'C' 0.0033 0.0016
                         'International Tables Vol C Tables 4.2.6.8 and 6.1.1.4'
    'H' 'H' 0.0000 0.0000
                         'International Tables Vol C Tables 4.2.6.8 and 6.1.1.4'
    'Fe' 'Fe' 0.3463 0.8444
                         'International Tables Vol C Tables 4.2.6.8 and 6.1.1.4'
    'O' 'O' 0.0106 0.0060
                         'International Tables Vol C Tables 4.2.6.8 and 6.1.1.4'
    'P' 'P' 0.1023 0.0942
                         'International Tables Vol C Tables 4.2.6.8 and 6.1.1.4'
    'Pt' 'Pt' -1.7033 8.3905
                         'International Tables Vol C Tables 4.2.6.8 and 6.1.1.4'
    'S' 'S' 0.1246 0.1234
                         'International Tables Vol C Tables 4.2.6.8 and 6.1.1.4'
_computing_data_collection
;
CrysAlisPro (Agilent, 2014)
;
_computing_cell_refinement
;
CrysAlisPro (Agilent, 2014)
;
_computing_data_reduction
;
CrysAlisPro (Agilent, 2014)
;
_computing_structure_solution
;
<i>SHELXT2014/5</i> (Sheldrick, 2015a)
;
_computing_structure_refinement
;
SHELXL  (Sheldrick, 2015b)
;
_computing_molecular_graphics
;
<i>OLEX2</i> (Dolomanov <i>et al.</i>,  2009)
;
_computing_publication_material
;
<i>OLEX2</i> (Dolomanov <i>et al.</i>,  2009)
;
loop_
    _atom_site_type_symbol
    _atom_site_label
    _atom_site_fract_x
    _atom_site_fract_y
    _atom_site_fract_z
    _atom_site_U_iso_or_equiv
    _atom_site_adp_type
    _atom_site_calc_flag
    _atom_site_occupancy
    _atom_site_disorder_assembly
    _atom_site_disorder_group
    Pt Pt1 0.33424(2) 0.62472(2) 0.31155(2) 0.01386(6) Uani d 1 . .
    Fe Fe1 0.52875(5) 0.66228(2) 0.35654(4) 0.01541(14) Uani d 1 . .
    S S1 0.51458(12) 0.61606(4) 0.02018(9) 0.0335(3) Uani d 1 . .
    S S2 0.19884(11) 0.69548(4) 0.12684(8) 0.0242(3) Uani d 1 . .
    P P1 0.60180(10) 0.64353(3) 0.52099(8) 0.0160(3) Uani d 1 . .
    P P2 0.36370(10) 0.60649(3) 0.47912(8) 0.0136(2) Uani d 1 . .
    P P3 0.16428(10) 0.59290(3) 0.21914(8) 0.0166(3) Uani d 1 . .
    O O1 0.3898(3) 0.72834(9) 0.3663(2) 0.0305(8) Uani d 1 . .
    O O2 0.7452(3) 0.70095(9) 0.3644(3) 0.0331(8) Uani d 1 . .
    O O3 0.6059(3) 0.58365(9) 0.3412(2) 0.0226(7) Uani d 1 . .
    C C1 0.3927(4) 0.64918(12) 0.2048(3) 0.0167(10) Uani d 1 . .
    C C2 0.5040(4) 0.63378(12) 0.2148(3) 0.0184(10) Uani d 1 . .
    C C3 0.5576(4) 0.61346(14) 0.3138(3) 0.0199(11) Uani d 1 . .
    C C4 0.5728(4) 0.64158(13) 0.1445(3) 0.0214(10) Uani d 1 . .
    H H4A 0.656425 0.635059 0.181663 0.026 Uiso calc 1 . .
    H H4B 0.569106 0.667854 0.129478 0.026 Uiso calc 1 . .
    C C5 0.5750(4) 0.57103(14) 0.0594(3) 0.0284(12) Uani d 1 . .
    C C6 0.5322(5) 0.54791(15) 0.1179(4) 0.0356(13) Uani d 1 . .
    H H6 0.469522 0.555719 0.137208 0.043 Uiso calc 1 . .
    C C7 0.5815(5) 0.51369(15) 0.1475(4) 0.0413(15) Uani d 1 . .
    H H7 0.552057 0.498782 0.187748 0.050 Uiso calc 1 . .
    C C8 0.6741(5) 0.50038(15) 0.1194(4) 0.0398(14) Uani d 1 . .
    C C9 0.7145(5) 0.52324(16) 0.0597(4) 0.0436(15) Uani d 1 . .
    H H9 0.775600 0.514984 0.038988 0.052 Uiso calc 1 . .
    C C10 0.6673(5) 0.55811(16) 0.0295(4) 0.0364(14) Uani d 1 . .
    H H10 0.696839 0.572966 -0.010742 0.044 Uiso calc 1 . .
    C C11 0.7276(6) 0.46250(16) 0.1544(5) 0.065(2) Uani d 1 . .
    H H11A 0.743383 0.459346 0.227930 0.097 Uiso calc 1 . .
    H H11B 0.801292 0.460237 0.142632 0.097 Uiso calc 1 . .
    H H11C 0.672116 0.443892 0.114692 0.097 Uiso calc 1 . .
    C C12 0.3296(4) 0.67416(13) 0.1153(3) 0.0208(11) Uani d 1 . .
    H H12A 0.305131 0.660195 0.050210 0.025 Uiso calc 1 . .
    H H12B 0.384620 0.693322 0.112025 0.025 Uiso calc 1 . .
    C C13 0.1237(4) 0.71380(13) -0.0009(3) 0.0213(11) Uani d 1 . .
    C C14 0.1814(4) 0.72895(13) -0.0630(3) 0.0256(11) Uani d 1 . .
    H H14 0.264781 0.728200 -0.039538 0.031 Uiso calc 1 . .
    C C15 0.1159(4) 0.74513(14) -0.1592(3) 0.0299(12) Uani d 1 . .
    H H15 0.156559 0.755564 -0.198448 0.036 Uiso calc 1 . .
    C C16 -0.0078(4) 0.74615(13) -0.1983(3) 0.0264(11) Uani d 1 . .
    C C17 -0.0649(4) 0.73051(14) -0.1363(3) 0.0286(12) Uani d 1 . .
    H H17 -0.148331 0.730799 -0.160551 0.034 Uiso calc 1 . .
    C C18 -0.0010(4) 0.71470(13) -0.0406(3) 0.0252(11) Uani d 1 . .
    H H18 -0.041978 0.704399 -0.001440 0.030 Uiso calc 1 . .
    C C19 -0.0794(5) 0.76391(16) -0.3034(4) 0.0428(15) Uani d 1 . .
    H H19A -0.047412 0.787999 -0.306543 0.064 Uiso calc 1 . .
    H H19B -0.161883 0.766129 -0.310870 0.064 Uiso calc 1 . .
    H H19C -0.074281 0.748835 -0.359219 0.064 Uiso calc 1 . .
    C C20 0.6604(4) 0.68613(13) 0.3621(3) 0.0230(11) Uani d 1 . .
    C C21 0.4445(4) 0.70239(13) 0.3626(3) 0.0199(10) Uani d 1 . .
    C C22 0.7607(4) 0.62972(13) 0.5705(3) 0.0176(10) Uani d 1 . .
    C C23 0.8454(4) 0.65829(14) 0.5896(3) 0.0246(11) Uani d 1 . .
    H H23 0.820210 0.682797 0.581983 0.030 Uiso calc 1 . .
    C C24 0.9660(4) 0.65016(16) 0.6197(3) 0.0326(13) Uani d 1 . .
    H H24 1.021532 0.669251 0.632344 0.039 Uiso calc 1 . .
    C C25 1.0048(4) 0.61401(16) 0.6313(3) 0.0324(14) Uani d 1 . .
    H H25 1.085863 0.608652 0.649885 0.039 Uiso calc 1 . .
    C C26 0.9219(4) 0.58565(15) 0.6149(3) 0.0315(13) Uani d 1 . .
    H H26 0.947659 0.561191 0.624560 0.038 Uiso calc 1 . .
    C C27 0.8012(4) 0.59378(13) 0.5841(3) 0.0234(11) Uani d 1 . .
    H H27 0.746189 0.574587 0.572385 0.028 Uiso calc 1 . .
    C C28 0.6025(4) 0.67405(13) 0.6288(3) 0.0198(10) Uani d 1 . .
    C C29 0.5891(5) 0.71186(14) 0.6141(4) 0.0324(13) Uani d 1 . .
    H H29 0.581547 0.721995 0.549531 0.039 Uiso calc 1 . .
    C C30 0.5869(5) 0.73480(15) 0.6941(4) 0.0423(15) Uani d 1 . .
    H H30 0.577689 0.760181 0.683252 0.051 Uiso calc 1 . .
    C C31 0.5983(5) 0.71993(16) 0.7901(4) 0.0358(13) Uani d 1 . .
    H H31 0.595101 0.735182 0.843640 0.043 Uiso calc 1 . .
    C C32 0.6144(5) 0.68300(15) 0.8061(4) 0.0344(13) Uani d 1 . .
    H H32 0.623800 0.673087 0.871411 0.041 Uiso calc 1 . .
    C C33 0.6168(4) 0.65998(13) 0.7268(3) 0.0250(11) Uani d 1 . .
    H H33 0.628129 0.634720 0.739143 0.030 Uiso calc 1 . .
    C C34 0.5268(4) 0.60132(12) 0.5404(3) 0.0150(10) Uani d 1 . .
    H H34A 0.552067 0.580369 0.509554 0.018 Uiso calc 1 . .
    H H34B 0.549824 0.596640 0.615122 0.018 Uiso calc 1 . .
    C C35 0.3097(4) 0.56202(12) 0.5064(3) 0.0160(10) Uani d 1 . .
    C C36 0.1925(4) 0.55998(13) 0.5041(3) 0.0218(11) Uani d 1 . .
    H H36 0.144301 0.580982 0.488889 0.026 Uiso calc 1 . .
    C C37 0.1481(5) 0.52697(14) 0.5244(3) 0.0289(12) Uani d 1 . .
    H H37 0.069837 0.525755 0.522178 0.035 Uiso calc 1 . .
    C C38 0.2195(5) 0.49550(14) 0.5482(4) 0.0326(13) Uani d 1 . .
    H H38 0.189317 0.473274 0.561975 0.039 Uiso calc 1 . .
    C C39 0.3353(5) 0.49742(13) 0.5512(3) 0.0283(12) Uani d 1 . .
    H H39 0.383817 0.476506 0.567991 0.034 Uiso calc 1 . .
    C C40 0.3792(4) 0.53025(13) 0.5296(3) 0.0216(11) Uani d 1 . .
    H H40 0.457018 0.531125 0.530449 0.026 Uiso calc 1 . .
    C C41 0.3264(4) 0.63622(12) 0.5696(3) 0.0173(10) Uani d 1 . .
    C C42 0.2880(4) 0.67210(13) 0.5430(3) 0.0237(11) Uani d 1 . .
    H H42 0.276531 0.680940 0.476120 0.028 Uiso calc 1 . .
    C C43 0.2662(5) 0.69537(14) 0.6159(4) 0.0348(13) Uani d 1 . .
    H H43 0.240436 0.719544 0.597655 0.042 Uiso calc 1 . .
    C C44 0.2831(4) 0.68214(15) 0.7138(4) 0.0334(13) Uani d 1 . .
    H H44 0.269937 0.697685 0.762477 0.040 Uiso calc 1 . .
    C C45 0.3193(4) 0.64629(15) 0.7419(3) 0.0295(12) Uani d 1 . .
    H H45 0.328276 0.637497 0.808180 0.035 Uiso calc 1 . .
    C C46 0.3421(4) 0.62350(13) 0.6706(3) 0.0203(10) Uani d 1 . .
    H H46 0.368134 0.599408 0.689833 0.024 Uiso calc 1 . .
    C C47 0.1854(4) 0.54327(12) 0.2099(3) 0.0190(10) Uani d 1 . .
    C C48 0.0931(4) 0.52009(13) 0.1484(3) 0.0258(11) Uani d 1 . .
    H H48 0.018084 0.530064 0.109826 0.031 Uiso calc 1 . .
    C C49 0.1112(5) 0.48275(14) 0.1440(4) 0.0328(13) Uani d 1 . .
    H H49 0.047654 0.467587 0.104805 0.039 Uiso calc 1 . .
    C C50 0.2232(5) 0.46751(15) 0.1974(4) 0.0367(14) Uani d 1 . .
    H H50 0.234927 0.442181 0.194608 0.044 Uiso calc 1 . .
    C C51 0.3172(5) 0.49003(15) 0.2546(4) 0.0359(13) Uani d 1 . .
    H H51 0.393402 0.480116 0.288828 0.043 Uiso calc 1 . .
    C C52 0.2979(4) 0.52767(13) 0.2611(3) 0.0227(11) Uani d 1 . .
    H H52 0.361714 0.542713 0.300490 0.027 Uiso calc 1 . .
    C C53 0.0484(4) 0.60009(13) 0.2734(3) 0.0186(10) Uani d 1 . .
    C C54 0.0450(4) 0.63486(13) 0.3149(3) 0.0231(11) Uani d 1 . .
    H H54 0.102310 0.652383 0.316344 0.028 Uiso calc 1 . .
    C C55 -0.0423(4) 0.64388(14) 0.3541(3) 0.0281(12) Uani d 1 . .
    H H55 -0.043485 0.667238 0.382068 0.034 Uiso calc 1 . .
    C C56 -0.1277(4) 0.61781(14) 0.3515(3) 0.0294(12) Uani d 1 . .
    H H56 -0.185895 0.623613 0.378580 0.035 Uiso calc 1 . .
    C C57 -0.1272(4) 0.58350(14) 0.3091(3) 0.0256(12) Uani d 1 . .
    H H57 -0.186297 0.566375 0.305649 0.031 Uiso calc 1 . .
    C C58 -0.0381(4) 0.57431(14) 0.2713(3) 0.0235(11) Uani d 1 . .
    H H58 -0.036596 0.550782 0.244489 0.028 Uiso calc 1 . .
    C C59 0.0822(4) 0.60429(12) 0.0805(3) 0.0188(10) Uani d 1 . .
    C C60 -0.0369(4) 0.61515(12) 0.0426(3) 0.0223(11) Uani d 1 . .
    H H60 -0.077921 0.616660 0.088156 0.027 Uiso calc 1 . .
    C C61 -0.0950(4) 0.62378(14) -0.0626(3) 0.0298(12) Uani d 1 . .
    H H61 -0.175186 0.630961 -0.087322 0.036 Uiso calc 1 . .
    C C62 -0.0358(5) 0.62189(14) -0.1314(3) 0.0312(12) Uani d 1 . .
    H H62 -0.074977 0.628004 -0.201958 0.037 Uiso calc 1 . .
    C C63 0.0821(5) 0.61082(14) -0.0938(3) 0.0299(12) Uani d 1 . .
    H H63 0.122595 0.609225 -0.139794 0.036 Uiso calc 1 . .
    C C64 0.1415(4) 0.60201(13) 0.0108(3) 0.0244(11) Uani d 1 . .
    H H64 0.221358 0.594538 0.034901 0.029 Uiso calc 1 . .
loop_
    _atom_site_aniso_label
    _atom_site_aniso_U_11
    _atom_site_aniso_U_22
    _atom_site_aniso_U_33
    _atom_site_aniso_U_12
    _atom_site_aniso_U_13
    _atom_site_aniso_U_23
    Pt1 0.01128(9) 0.01589(10) 0.01397(8) -0.00082(8) 0.00420(7) 0.00141(7)
    Fe1 0.0129(3) 0.0159(4) 0.0171(3) -0.0014(3) 0.0053(3) 0.0025(3)
    S1 0.0380(8) 0.0434(9) 0.0191(6) 0.0099(7) 0.0109(6) 0.0031(6)
    S2 0.0228(7) 0.0292(7) 0.0210(6) 0.0072(6) 0.0087(5) 0.0055(5)
    P1 0.0125(6) 0.0177(7) 0.0162(5) -0.0015(5) 0.0035(5) 0.0004(5)
    P2 0.0119(6) 0.0134(6) 0.0149(5) 0.0001(5) 0.0043(5) 0.0015(5)
    P3 0.0129(6) 0.0200(7) 0.0159(5) -0.0013(5) 0.0043(5) -0.0010(5)
    O1 0.026(2) 0.026(2) 0.038(2) 0.0081(17) 0.0105(17) -0.0009(16)
    O2 0.017(2) 0.032(2) 0.051(2) -0.0051(17) 0.0128(17) 0.0101(17)
    O3 0.0226(19) 0.0190(19) 0.0261(17) 0.0048(15) 0.0091(15) 0.0030(14)
    C1 0.018(3) 0.015(3) 0.016(2) -0.004(2) 0.0038(19) 0.0017(18)
    C2 0.021(3) 0.017(3) 0.018(2) -0.003(2) 0.009(2) -0.0023(19)
    C3 0.012(2) 0.027(3) 0.022(2) -0.003(2) 0.008(2) -0.003(2)
    C4 0.023(3) 0.019(3) 0.022(2) -0.001(2) 0.008(2) 0.000(2)
    C5 0.028(3) 0.036(3) 0.018(2) -0.001(2) 0.006(2) -0.009(2)
    C6 0.036(3) 0.046(4) 0.029(3) -0.002(3) 0.016(3) -0.005(3)
    C7 0.063(4) 0.029(3) 0.030(3) -0.006(3) 0.016(3) -0.002(2)
    C8 0.045(4) 0.032(4) 0.032(3) 0.002(3) 0.002(3) -0.010(3)
    C9 0.036(4) 0.045(4) 0.050(3) 0.006(3) 0.016(3) -0.013(3)
    C10 0.034(3) 0.044(4) 0.034(3) -0.007(3) 0.017(3) -0.009(3)
    C11 0.082(5) 0.040(4) 0.062(4) 0.020(4) 0.015(4) -0.003(3)
    C12 0.014(3) 0.026(3) 0.023(2) -0.002(2) 0.008(2) 0.003(2)
    C13 0.019(3) 0.024(3) 0.019(2) 0.001(2) 0.004(2) 0.002(2)
    C14 0.016(3) 0.036(3) 0.023(2) 0.004(2) 0.005(2) 0.007(2)
    C15 0.026(3) 0.042(3) 0.023(3) 0.001(3) 0.011(2) 0.005(2)
    C16 0.026(3) 0.027(3) 0.025(3) 0.002(2) 0.007(2) 0.000(2)
    C17 0.015(3) 0.033(3) 0.032(3) 0.003(2) 0.004(2) 0.001(2)
    C18 0.019(3) 0.031(3) 0.026(3) 0.002(2) 0.010(2) 0.004(2)
    C19 0.035(3) 0.054(4) 0.034(3) 0.004(3) 0.006(3) 0.011(3)
    C20 0.020(3) 0.022(3) 0.026(2) 0.005(2) 0.007(2) 0.004(2)
    C21 0.016(3) 0.021(3) 0.021(2) -0.003(2) 0.006(2) 0.003(2)
    C22 0.009(2) 0.027(3) 0.015(2) 0.002(2) 0.0027(18) 0.0000(19)
    C23 0.020(3) 0.033(3) 0.020(2) -0.001(2) 0.006(2) 0.000(2)
    C24 0.017(3) 0.056(4) 0.022(3) -0.014(3) 0.006(2) -0.002(3)
    C25 0.010(3) 0.066(4) 0.021(2) 0.002(3) 0.005(2) -0.006(3)
    C26 0.020(3) 0.040(3) 0.030(3) 0.011(3) 0.005(2) -0.011(2)
    C27 0.021(3) 0.028(3) 0.019(2) 0.005(2) 0.005(2) -0.003(2)
    C28 0.013(2) 0.019(3) 0.023(2) 0.000(2) 0.002(2) -0.004(2)
    C29 0.035(3) 0.024(3) 0.026(3) -0.001(2) -0.003(2) -0.006(2)
    C30 0.041(4) 0.025(3) 0.046(3) 0.006(3) 0.001(3) -0.011(3)
    C31 0.027(3) 0.042(4) 0.038(3) 0.000(3) 0.012(2) -0.021(3)
    C32 0.032(3) 0.043(4) 0.031(3) -0.011(3) 0.016(2) -0.010(3)
    C33 0.030(3) 0.018(3) 0.028(3) -0.001(2) 0.011(2) -0.003(2)
    C34 0.015(2) 0.016(3) 0.012(2) 0.002(2) 0.0037(18) 0.0012(18)
    C35 0.019(3) 0.017(3) 0.010(2) -0.002(2) 0.0045(19) 0.0010(18)
    C36 0.021(3) 0.021(3) 0.020(2) -0.002(2) 0.004(2) 0.000(2)
    C37 0.028(3) 0.032(3) 0.029(3) -0.013(3) 0.013(2) -0.006(2)
    C38 0.048(4) 0.019(3) 0.034(3) -0.017(3) 0.018(3) -0.001(2)
    C39 0.038(3) 0.016(3) 0.029(3) 0.005(2) 0.010(2) 0.000(2)
    C40 0.021(3) 0.022(3) 0.022(2) 0.000(2) 0.008(2) 0.003(2)
    C41 0.011(2) 0.018(3) 0.023(2) -0.005(2) 0.0069(19) -0.0025(19)
    C42 0.027(3) 0.021(3) 0.027(2) 0.000(2) 0.015(2) -0.001(2)
    C43 0.039(3) 0.020(3) 0.052(3) 0.003(3) 0.025(3) -0.006(3)
    C44 0.026(3) 0.044(4) 0.036(3) -0.009(3) 0.017(2) -0.022(3)
    C45 0.025(3) 0.044(4) 0.021(2) -0.003(3) 0.010(2) -0.004(2)
    C46 0.015(2) 0.022(3) 0.023(2) -0.004(2) 0.0062(19) -0.001(2)
    C47 0.022(3) 0.019(3) 0.019(2) 0.000(2) 0.010(2) 0.0020(19)
    C48 0.021(3) 0.027(3) 0.027(3) -0.004(2) 0.006(2) -0.004(2)
    C49 0.037(3) 0.027(3) 0.030(3) -0.012(3) 0.008(3) -0.007(2)
    C50 0.057(4) 0.021(3) 0.031(3) 0.001(3) 0.016(3) 0.000(2)
    C51 0.035(3) 0.033(3) 0.035(3) 0.008(3) 0.008(3) 0.004(3)
    C52 0.026(3) 0.017(3) 0.022(2) -0.004(2) 0.005(2) -0.005(2)
    C53 0.013(3) 0.027(3) 0.014(2) -0.002(2) 0.0023(19) 0.0020(19)
    C54 0.016(3) 0.028(3) 0.023(2) 0.001(2) 0.005(2) 0.003(2)
    C55 0.026(3) 0.032(3) 0.029(3) 0.009(3) 0.014(2) 0.001(2)
    C56 0.020(3) 0.046(4) 0.025(2) 0.006(3) 0.011(2) 0.005(2)
    C57 0.014(3) 0.036(3) 0.025(2) 0.000(2) 0.006(2) 0.010(2)
    C58 0.017(3) 0.033(3) 0.020(2) -0.004(2) 0.005(2) 0.002(2)
    C59 0.016(3) 0.019(3) 0.018(2) -0.003(2) 0.0011(19) -0.0021(19)
    C60 0.018(3) 0.027(3) 0.022(2) 0.006(2) 0.008(2) 0.007(2)
    C61 0.020(3) 0.036(3) 0.024(2) 0.007(2) -0.002(2) -0.001(2)
    C62 0.034(3) 0.037(3) 0.015(2) 0.001(3) 0.001(2) 0.001(2)
    C63 0.036(3) 0.040(3) 0.017(2) 0.001(3) 0.014(2) -0.001(2)
    C64 0.016(3) 0.034(3) 0.022(2) 0.001(2) 0.005(2) -0.002(2)
_geom_special_details
;
 All esds (except the esd in the dihedral angle between two l.s. planes)
 are estimated using the full covariance matrix.  The cell esds are taken
 into account individually in the estimation of esds in distances, angles
 and torsion angles; correlations between esds in cell parameters are only
 used when they are defined by crystal symmetry.  An approximate (isotropic)
 treatment of cell esds is used for estimating esds involving l.s. planes.
;
loop_
    _geom_bond_atom_site_label_1
    _geom_bond_atom_site_label_2
    _geom_bond_site_symmetry_2
    _geom_bond_distance
    _geom_bond_publ_flag
    Pt1 Fe1 . 2.5697(6) y
    Pt1 P2 . 2.2850(10) y
    Pt1 P3 . 2.2714(12) y
    Pt1 C1 . 2.045(4) y
    Fe1 P1 . 2.1966(12) y
    Fe1 C1 . 2.162(4) y
    Fe1 C2 . 2.119(4) y
    Fe1 C3 . 1.932(5) y
    Fe1 C20 . 1.777(5) y
    Fe1 C21 . 1.789(5) y
    S1 C4 . 1.830(4) ?
    S1 C5 . 1.782(5) ?
    S2 C12 . 1.808(4) ?
    S2 C13 . 1.771(4) ?
    P1 C22 . 1.839(4) ?
    P1 C28 . 1.841(4) ?
    P1 C34 . 1.842(4) ?
    P2 C34 . 1.829(4) ?
    P2 C35 . 1.824(4) ?
    P2 C41 . 1.819(4) ?
    P3 C47 . 1.824(5) ?
    P3 C53 . 1.824(4) ?
    P3 C59 . 1.830(4) ?
    O1 C21 . 1.157(5) ?
    O2 C20 . 1.141(5) ?
    O3 C3 . 1.216(5) y
    C1 C2 . 1.407(6) y
    C1 C12 . 1.483(6) ?
    C2 C3 . 1.464(6) ?
    C2 C4 . 1.511(5) ?
    C4 H4A . 0.9700 ?
    C4 H4B . 0.9700 ?
    C5 C6 . 1.384(6) ?
    C5 C10 . 1.397(6) ?
    C6 H6 . 0.9300 ?
    C6 C7 . 1.367(7) ?
    C7 H7 . 0.9300 ?
    C7 C8 . 1.392(7) ?
    C8 C9 . 1.373(7) ?
    C8 C11 . 1.513(7) ?
    C9 H9 . 0.9300 ?
    C9 C10 . 1.381(7) ?
    C10 H10 . 0.9300 ?
    C11 H11A . 0.9600 ?
    C11 H11B . 0.9600 ?
    C11 H11C . 0.9600 ?
    C12 H12A . 0.9700 ?
    C12 H12B . 0.9700 ?
    C13 C14 . 1.394(6) ?
    C13 C18 . 1.390(6) ?
    C14 H14 . 0.9300 ?
    C14 C15 . 1.387(6) ?
    C15 H15 . 0.9300 ?
    C15 C16 . 1.378(6) ?
    C16 C17 . 1.395(6) ?
    C16 C19 . 1.516(6) ?
    C17 H17 . 0.9300 ?
    C17 C18 . 1.373(6) ?
    C18 H18 . 0.9300 ?
    C19 H19A . 0.9600 ?
    C19 H19B . 0.9600 ?
    C19 H19C . 0.9600 ?
    C22 C23 . 1.404(6) ?
    C22 C27 . 1.376(6) ?
    C23 H23 . 0.9300 ?
    C23 C24 . 1.381(6) ?
    C24 H24 . 0.9300 ?
    C24 C25 . 1.377(7) ?
    C25 H25 . 0.9300 ?
    C25 C26 . 1.388(7) ?
    C26 H26 . 0.9300 ?
    C26 C27 . 1.382(6) ?
    C27 H27 . 0.9300 ?
    C28 C29 . 1.383(6) ?
    C28 C33 . 1.385(6) ?
    C29 H29 . 0.9300 ?
    C29 C30 . 1.383(6) ?
    C30 H30 . 0.9300 ?
    C30 C31 . 1.379(7) ?
    C31 H31 . 0.9300 ?
    C31 C32 . 1.356(7) ?
    C32 H32 . 0.9300 ?
    C32 C33 . 1.378(6) ?
    C33 H33 . 0.9300 ?
    C34 H34A . 0.9700 ?
    C34 H34B . 0.9700 ?
    C35 C36 . 1.399(6) ?
    C35 C40 . 1.385(6) ?
    C36 H36 . 0.9300 ?
    C36 C37 . 1.378(6) ?
    C37 H37 . 0.9300 ?
    C37 C38 . 1.388(7) ?
    C38 H38 . 0.9300 ?
    C38 C39 . 1.376(7) ?
    C39 H39 . 0.9300 ?
    C39 C40 . 1.377(6) ?
    C40 H40 . 0.9300 ?
    C41 C42 . 1.380(6) ?
    C41 C46 . 1.402(6) ?
    C42 H42 . 0.9300 ?
    C42 C43 . 1.404(6) ?
    C43 H43 . 0.9300 ?
    C43 C44 . 1.366(6) ?
    C44 H44 . 0.9300 ?
    C44 C45 . 1.376(7) ?
    C45 H45 . 0.9300 ?
    C45 C46 . 1.381(6) ?
    C46 H46 . 0.9300 ?
    C47 C48 . 1.394(6) ?
    C47 C52 . 1.388(6) ?
    C48 H48 . 0.9300 ?
    C48 C49 . 1.373(7) ?
    C49 H49 . 0.9300 ?
    C49 C50 . 1.382(7) ?
    C50 H50 . 0.9300 ?
    C50 C51 . 1.374(7) ?
    C51 H51 . 0.9300 ?
    C51 C52 . 1.389(6) ?
    C52 H52 . 0.9300 ?
    C53 C54 . 1.387(6) ?
    C53 C58 . 1.389(6) ?
    C54 H54 . 0.9300 ?
    C54 C55 . 1.384(6) ?
    C55 H55 . 0.9300 ?
    C55 C56 . 1.383(7) ?
    C56 H56 . 0.9300 ?
    C56 C57 . 1.371(7) ?
    C57 H57 . 0.9300 ?
    C57 C58 . 1.391(6) ?
    C58 H58 . 0.9300 ?
    C59 C60 . 1.383(6) ?
    C59 C64 . 1.390(6) ?
    C60 H60 . 0.9300 ?
    C60 C61 . 1.382(6) ?
    C61 H61 . 0.9300 ?
    C61 C62 . 1.378(6) ?
    C62 H62 . 0.9300 ?
    C62 C63 . 1.372(7) ?
    C63 H63 . 0.9300 ?
    C63 C64 . 1.379(6) ?
    C64 H64 . 0.9300 ?
loop_
    _geom_angle_atom_site_label_1
    _geom_angle_atom_site_label_2
    _geom_angle_atom_site_label_3
    _geom_angle_site_symmetry_1
    _geom_angle_site_symmetry_3
    _geom_angle
    _geom_angle_publ_flag
    P2 Pt1 Fe1 . . 97.26(3) ?
    P3 Pt1 Fe1 . . 161.46(3) ?
    P3 Pt1 P2 . . 100.53(4) ?
    C1 Pt1 Fe1 . . 54.44(12) ?
    C1 Pt1 P2 . . 151.36(12) ?
    C1 Pt1 P3 . . 107.33(12) ?
    P1 Fe1 Pt1 . . 93.50(4) ?
    C1 Fe1 Pt1 . . 50.30(11) ?
    C1 Fe1 P1 . . 141.85(12) ?
    C2 Fe1 Pt1 . . 73.72(12) ?
    C2 Fe1 P1 . . 130.91(13) ?
    C2 Fe1 C1 . . 38.35(16) ?
    C3 Fe1 Pt1 . . 72.18(13) ?
    C3 Fe1 P1 . . 88.88(13) ?
    C3 Fe1 C1 . . 70.43(18) ?
    C3 Fe1 C2 . . 42.03(17) ?
    C20 Fe1 Pt1 . . 168.78(14) ?
    C20 Fe1 P1 . . 95.66(14) ?
    C20 Fe1 C1 . . 119.19(18) ?
    C20 Fe1 C2 . . 95.33(18) ?
    C20 Fe1 C3 . . 101.5(2) ?
    C20 Fe1 C21 . . 96.5(2) ?
    C21 Fe1 Pt1 . . 87.76(14) ?
    C21 Fe1 P1 . . 102.63(13) ?
    C21 Fe1 C1 . . 89.16(18) ?
    C21 Fe1 C2 . . 123.33(18) ?
    C21 Fe1 C3 . . 157.6(2) ?
    C5 S1 C4 . . 102.1(2) ?
    C13 S2 C12 . . 102.2(2) ?
    C22 P1 Fe1 . . 115.03(13) ?
    C22 P1 C28 . . 100.05(19) ?
    C22 P1 C34 . . 102.6(2) ?
    C28 P1 Fe1 . . 121.17(15) ?
    C28 P1 C34 . . 103.71(19) ?
    C34 P1 Fe1 . . 112.02(13) ?
    C34 P2 Pt1 . . 103.14(13) ?
    C35 P2 Pt1 . . 121.79(13) ?
    C35 P2 C34 . . 102.5(2) ?
    C41 P2 Pt1 . . 121.93(15) ?
    C41 P2 C34 . . 103.99(19) ?
    C41 P2 C35 . . 100.66(19) ?
    C47 P3 Pt1 . . 114.72(15) ?
    C47 P3 C53 . . 108.4(2) ?
    C47 P3 C59 . . 100.6(2) ?
    C53 P3 Pt1 . . 111.32(15) ?
    C53 P3 C59 . . 101.2(2) ?
    C59 P3 Pt1 . . 119.15(15) ?
    Pt1 C1 Fe1 . . 75.25(13) ?
    C2 C1 Pt1 . . 109.1(3) ?
    C2 C1 Fe1 . . 69.2(2) ?
    C2 C1 C12 . . 119.6(4) ?
    C12 C1 Pt1 . . 130.5(3) ?
    C12 C1 Fe1 . . 129.0(3) ?
    C1 C2 Fe1 . . 72.5(2) ?
    C1 C2 C3 . . 111.2(4) ?
    C1 C2 C4 . . 126.2(4) ?
    C3 C2 Fe1 . . 62.1(2) ?
    C3 C2 C4 . . 121.9(4) ?
    C4 C2 Fe1 . . 124.8(3) ?
    O3 C3 Fe1 . . 146.8(3) ?
    O3 C3 C2 . . 136.5(4) ?
    C2 C3 Fe1 . . 75.8(3) ?
    S1 C4 H4A . . 109.0 ?
    S1 C4 H4B . . 109.0 ?
    C2 C4 S1 . . 112.9(3) ?
    C2 C4 H4A . . 109.0 ?
    C2 C4 H4B . . 109.0 ?
    H4A C4 H4B . . 107.8 ?
    C6 C5 S1 . . 121.9(4) ?
    C6 C5 C10 . . 118.4(5) ?
    C10 C5 S1 . . 119.7(4) ?
    C5 C6 H6 . . 119.8 ?
    C7 C6 C5 . . 120.4(5) ?
    C7 C6 H6 . . 119.8 ?
    C6 C7 H7 . . 118.9 ?
    C6 C7 C8 . . 122.2(5) ?
    C8 C7 H7 . . 118.9 ?
    C7 C8 C11 . . 121.0(5) ?
    C9 C8 C7 . . 116.9(5) ?
    C9 C8 C11 . . 122.1(5) ?
    C8 C9 H9 . . 118.9 ?
    C8 C9 C10 . . 122.2(5) ?
    C10 C9 H9 . . 118.9 ?
    C5 C10 H10 . . 120.0 ?
    C9 C10 C5 . . 119.9(5) ?
    C9 C10 H10 . . 120.0 ?
    C8 C11 H11A . . 109.5 ?
    C8 C11 H11B . . 109.5 ?
    C8 C11 H11C . . 109.5 ?
    H11A C11 H11B . . 109.5 ?
    H11A C11 H11C . . 109.5 ?
    H11B C11 H11C . . 109.5 ?
    S2 C12 H12A . . 109.1 ?
    S2 C12 H12B . . 109.1 ?
    C1 C12 S2 . . 112.3(3) ?
    C1 C12 H12A . . 109.1 ?
    C1 C12 H12B . . 109.1 ?
    H12A C12 H12B . . 107.9 ?
    C14 C13 S2 . . 124.4(4) ?
    C18 C13 S2 . . 118.1(3) ?
    C18 C13 C14 . . 117.5(4) ?
    C13 C14 H14 . . 119.6 ?
    C15 C14 C13 . . 120.7(4) ?
    C15 C14 H14 . . 119.6 ?
    C14 C15 H15 . . 119.1 ?
    C16 C15 C14 . . 121.7(4) ?
    C16 C15 H15 . . 119.1 ?
    C15 C16 C17 . . 117.2(4) ?
    C15 C16 C19 . . 121.7(4) ?
    C17 C16 C19 . . 121.1(5) ?
    C16 C17 H17 . . 119.2 ?
    C18 C17 C16 . . 121.6(5) ?
    C18 C17 H17 . . 119.2 ?
    C13 C18 H18 . . 119.4 ?
    C17 C18 C13 . . 121.2(4) ?
    C17 C18 H18 . . 119.4 ?
    C16 C19 H19A . . 109.5 ?
    C16 C19 H19B . . 109.5 ?
    C16 C19 H19C . . 109.5 ?
    H19A C19 H19B . . 109.5 ?
    H19A C19 H19C . . 109.5 ?
    H19B C19 H19C . . 109.5 ?
    O2 C20 Fe1 . . 178.7(4) ?
    O1 C21 Fe1 . . 179.9(5) ?
    C23 C22 P1 . . 116.6(4) ?
    C27 C22 P1 . . 124.9(4) ?
    C27 C22 C23 . . 118.4(4) ?
    C22 C23 H23 . . 119.9 ?
    C24 C23 C22 . . 120.3(5) ?
    C24 C23 H23 . . 119.9 ?
    C23 C24 H24 . . 119.7 ?
    C25 C24 C23 . . 120.5(5) ?
    C25 C24 H24 . . 119.7 ?
    C24 C25 H25 . . 120.2 ?
    C24 C25 C26 . . 119.5(5) ?
    C26 C25 H25 . . 120.2 ?
    C25 C26 H26 . . 120.0 ?
    C27 C26 C25 . . 119.9(5) ?
    C27 C26 H26 . . 120.0 ?
    C22 C27 C26 . . 121.3(5) ?
    C22 C27 H27 . . 119.3 ?
    C26 C27 H27 . . 119.3 ?
    C29 C28 P1 . . 120.7(3) ?
    C29 C28 C33 . . 118.0(4) ?
    C33 C28 P1 . . 121.2(4) ?
    C28 C29 H29 . . 119.5 ?
    C28 C29 C30 . . 120.9(5) ?
    C30 C29 H29 . . 119.5 ?
    C29 C30 H30 . . 120.1 ?
    C31 C30 C29 . . 119.8(5) ?
    C31 C30 H30 . . 120.1 ?
    C30 C31 H31 . . 120.1 ?
    C32 C31 C30 . . 119.8(5) ?
    C32 C31 H31 . . 120.1 ?
    C31 C32 H32 . . 119.6 ?
    C31 C32 C33 . . 120.7(5) ?
    C33 C32 H32 . . 119.6 ?
    C28 C33 H33 . . 119.6 ?
    C32 C33 C28 . . 120.7(5) ?
    C32 C33 H33 . . 119.6 ?
    P1 C34 H34A . . 109.6 ?
    P1 C34 H34B . . 109.6 ?
    P2 C34 P1 . . 110.3(2) ?
    P2 C34 H34A . . 109.6 ?
    P2 C34 H34B . . 109.6 ?
    H34A C34 H34B . . 108.1 ?
    C36 C35 P2 . . 118.3(3) ?
    C40 C35 P2 . . 123.3(3) ?
    C40 C35 C36 . . 118.5(4) ?
    C35 C36 H36 . . 119.9 ?
    C37 C36 C35 . . 120.2(5) ?
    C37 C36 H36 . . 119.9 ?
    C36 C37 H37 . . 119.8 ?
    C36 C37 C38 . . 120.4(5) ?
    C38 C37 H37 . . 119.8 ?
    C37 C38 H38 . . 120.2 ?
    C39 C38 C37 . . 119.6(5) ?
    C39 C38 H38 . . 120.2 ?
    C38 C39 H39 . . 120.0 ?
    C38 C39 C40 . . 120.1(5) ?
    C40 C39 H39 . . 120.0 ?
    C35 C40 H40 . . 119.4 ?
    C39 C40 C35 . . 121.2(4) ?
    C39 C40 H40 . . 119.4 ?
    C42 C41 P2 . . 121.3(3) ?
    C42 C41 C46 . . 118.5(4) ?
    C46 C41 P2 . . 120.1(3) ?
    C41 C42 H42 . . 119.7 ?
    C41 C42 C43 . . 120.6(4) ?
    C43 C42 H42 . . 119.7 ?
    C42 C43 H43 . . 120.3 ?
    C44 C43 C42 . . 119.3(5) ?
    C44 C43 H43 . . 120.3 ?
    C43 C44 H44 . . 119.3 ?
    C43 C44 C45 . . 121.3(4) ?
    C45 C44 H44 . . 119.3 ?
    C44 C45 H45 . . 120.3 ?
    C44 C45 C46 . . 119.4(4) ?
    C46 C45 H45 . . 120.3 ?
    C41 C46 H46 . . 119.6 ?
    C45 C46 C41 . . 120.8(4) ?
    C45 C46 H46 . . 119.6 ?
    C48 C47 P3 . . 122.3(4) ?
    C52 C47 P3 . . 120.0(3) ?
    C52 C47 C48 . . 117.7(4) ?
    C47 C48 H48 . . 119.5 ?
    C49 C48 C47 . . 121.0(5) ?
    C49 C48 H48 . . 119.5 ?
    C48 C49 H49 . . 119.8 ?
    C48 C49 C50 . . 120.5(5) ?
    C50 C49 H49 . . 119.8 ?
    C49 C50 H50 . . 120.2 ?
    C51 C50 C49 . . 119.6(5) ?
    C51 C50 H50 . . 120.2 ?
    C50 C51 H51 . . 120.1 ?
    C50 C51 C52 . . 119.8(5) ?
    C52 C51 H51 . . 120.1 ?
    C47 C52 C51 . . 121.3(4) ?
    C47 C52 H52 . . 119.3 ?
    C51 C52 H52 . . 119.3 ?
    C54 C53 P3 . . 116.1(3) ?
    C54 C53 C58 . . 118.7(4) ?
    C58 C53 P3 . . 125.1(4) ?
    C53 C54 H54 . . 119.5 ?
    C55 C54 C53 . . 121.0(5) ?
    C55 C54 H54 . . 119.5 ?
    C54 C55 H55 . . 120.3 ?
    C56 C55 C54 . . 119.4(5) ?
    C56 C55 H55 . . 120.3 ?
    C55 C56 H56 . . 119.8 ?
    C57 C56 C55 . . 120.5(4) ?
    C57 C56 H56 . . 119.8 ?
    C56 C57 H57 . . 120.0 ?
    C56 C57 C58 . . 120.0(5) ?
    C58 C57 H57 . . 120.0 ?
    C53 C58 C57 . . 120.4(5) ?
    C53 C58 H58 . . 119.8 ?
    C57 C58 H58 . . 119.8 ?
    C60 C59 P3 . . 122.2(3) ?
    C60 C59 C64 . . 118.9(4) ?
    C64 C59 P3 . . 118.9(3) ?
    C59 C60 H60 . . 119.9 ?
    C61 C60 C59 . . 120.2(4) ?
    C61 C60 H60 . . 119.9 ?
    C60 C61 H61 . . 119.6 ?
    C62 C61 C60 . . 120.9(5) ?
    C62 C61 H61 . . 119.6 ?
    C61 C62 H62 . . 120.6 ?
    C63 C62 C61 . . 118.8(4) ?
    C63 C62 H62 . . 120.6 ?
    C62 C63 H63 . . 119.4 ?
    C62 C63 C64 . . 121.1(4) ?
    C64 C63 H63 . . 119.4 ?
    C59 C64 H64 . . 119.9 ?
    C63 C64 C59 . . 120.1(4) ?
    C63 C64 H64 . . 119.9 ?
loop_
    _geom_torsion_atom_site_label_1
    _geom_torsion_atom_site_label_2
    _geom_torsion_atom_site_label_3
    _geom_torsion_atom_site_label_4
    _geom_torsion_site_symmetry_1
    _geom_torsion_site_symmetry_2
    _geom_torsion_site_symmetry_3
    _geom_torsion_site_symmetry_4
    _geom_torsion
    _geom_torsion_publ_flag
    Pt1 P2 C34 P1 . . . . 52.0(2) ?
    Pt1 P2 C35 C36 . . . . -87.5(3) ?
    Pt1 P2 C35 C40 . . . . 92.7(4) ?
    Pt1 P2 C41 C42 . . . . -5.3(4) ?
    Pt1 P2 C41 C46 . . . . 177.8(3) ?
    Pt1 P3 C47 C48 . . . . -174.1(3) ?
    Pt1 P3 C47 C52 . . . . 2.6(4) ?
    Pt1 P3 C53 C54 . . . . 34.5(4) ?
    Pt1 P3 C53 C58 . . . . -148.9(3) ?
    Pt1 P3 C59 C60 . . . . -122.1(4) ?
    Pt1 P3 C59 C64 . . . . 57.8(4) ?
    Pt1 C1 C2 Fe1 . . . . -65.2(2) ?
    Pt1 C1 C2 C3 . . . . -15.6(4) ?
    Pt1 C1 C2 C4 . . . . 174.2(3) ?
    Pt1 C1 C12 S2 . . . . 18.9(5) ?
    Fe1 P1 C22 C23 . . . . 72.6(3) ?
    Fe1 P1 C22 C27 . . . . -103.6(3) ?
    Fe1 P1 C28 C29 . . . . -18.2(5) ?
    Fe1 P1 C28 C33 . . . . 162.1(3) ?
    Fe1 P1 C34 P2 . . . . -48.1(2) ?
    Fe1 C1 C2 C3 . . . . 49.6(3) ?
    Fe1 C1 C2 C4 . . . . -120.6(4) ?
    Fe1 C1 C12 S2 . . . . -86.2(4) ?
    Fe1 C2 C3 O3 . . . . -170.8(6) ?
    Fe1 C2 C4 S1 . . . . -172.3(2) ?
    S1 C5 C6 C7 . . . . -179.4(4) ?
    S1 C5 C10 C9 . . . . 180.0(4) ?
    S2 C13 C14 C15 . . . . -175.3(4) ?
    S2 C13 C18 C17 . . . . 176.1(4) ?
    P1 C22 C23 C24 . . . . -175.4(3) ?
    P1 C22 C27 C26 . . . . 175.5(3) ?
    P1 C28 C29 C30 . . . . 178.5(4) ?
    P1 C28 C33 C32 . . . . -178.5(4) ?
    P2 C35 C36 C37 . . . . -179.9(3) ?
    P2 C35 C40 C39 . . . . 179.0(3) ?
    P2 C41 C42 C43 . . . . -176.3(4) ?
    P2 C41 C46 C45 . . . . 177.1(3) ?
    P3 C47 C48 C49 . . . . -179.2(3) ?
    P3 C47 C52 C51 . . . . -179.3(3) ?
    P3 C53 C54 C55 . . . . 177.3(3) ?
    P3 C53 C58 C57 . . . . -175.9(3) ?
    P3 C59 C60 C61 . . . . 179.5(4) ?
    P3 C59 C64 C63 . . . . -179.3(4) ?
    C1 C2 C3 Fe1 . . . . -55.2(3) ?
    C1 C2 C3 O3 . . . . 134.0(6) ?
    C1 C2 C4 S1 . . . . -79.3(5) ?
    C2 C1 C12 S2 . . . . -172.5(3) ?
    C3 C2 C4 S1 . . . . 111.4(4) ?
    C4 S1 C5 C6 . . . . 72.5(4) ?
    C4 S1 C5 C10 . . . . -108.5(4) ?
    C4 C2 C3 Fe1 . . . . 115.5(4) ?
    C4 C2 C3 O3 . . . . -55.3(8) ?
    C5 S1 C4 C2 . . . . -78.1(4) ?
    C5 C6 C7 C8 . . . . -1.0(8) ?
    C6 C5 C10 C9 . . . . -0.9(7) ?
    C6 C7 C8 C9 . . . . -0.2(8) ?
    C6 C7 C8 C11 . . . . 179.4(5) ?
    C7 C8 C9 C10 . . . . 0.8(8) ?
    C8 C9 C10 C5 . . . . -0.3(8) ?
    C10 C5 C6 C7 . . . . 1.6(7) ?
    C11 C8 C9 C10 . . . . -178.7(5) ?
    C12 S2 C13 C14 . . . . -36.3(5) ?
    C12 S2 C13 C18 . . . . 146.7(4) ?
    C12 C1 C2 Fe1 . . . . 124.0(4) ?
    C12 C1 C2 C3 . . . . 173.6(4) ?
    C12 C1 C2 C4 . . . . 3.3(7) ?
    C13 S2 C12 C1 . . . . -166.4(3) ?
    C13 C14 C15 C16 . . . . -1.5(8) ?
    C14 C13 C18 C17 . . . . -1.1(7) ?
    C14 C15 C16 C17 . . . . 0.6(7) ?
    C14 C15 C16 C19 . . . . 179.8(5) ?
    C15 C16 C17 C18 . . . . -0.1(7) ?
    C16 C17 C18 C13 . . . . 0.4(8) ?
    C18 C13 C14 C15 . . . . 1.7(7) ?
    C19 C16 C17 C18 . . . . -179.3(5) ?
    C22 P1 C28 C29 . . . . 109.4(4) ?
    C22 P1 C28 C33 . . . . -70.4(4) ?
    C22 P1 C34 P2 . . . . -172.0(2) ?
    C22 C23 C24 C25 . . . . 0.1(6) ?
    C23 C22 C27 C26 . . . . -0.6(6) ?
    C23 C24 C25 C26 . . . . -1.6(7) ?
    C24 C25 C26 C27 . . . . 2.0(7) ?
    C25 C26 C27 C22 . . . . -0.9(7) ?
    C27 C22 C23 C24 . . . . 1.0(6) ?
    C28 P1 C22 C23 . . . . -58.9(3) ?
    C28 P1 C22 C27 . . . . 124.9(4) ?
    C28 P1 C34 P2 . . . . 84.2(2) ?
    C28 C29 C30 C31 . . . . 0.1(8) ?
    C29 C28 C33 C32 . . . . 1.8(7) ?
    C29 C30 C31 C32 . . . . 1.4(8) ?
    C30 C31 C32 C33 . . . . -1.4(8) ?
    C31 C32 C33 C28 . . . . -0.2(8) ?
    C33 C28 C29 C30 . . . . -1.7(7) ?
    C34 P1 C22 C23 . . . . -165.5(3) ?
    C34 P1 C22 C27 . . . . 18.3(4) ?
    C34 P1 C28 C29 . . . . -144.9(4) ?
    C34 P1 C28 C33 . . . . 35.3(4) ?
    C34 P2 C35 C36 . . . . 158.2(3) ?
    C34 P2 C35 C40 . . . . -21.6(4) ?
    C34 P2 C41 C42 . . . . 110.2(4) ?
    C34 P2 C41 C46 . . . . -66.6(4) ?
    C35 P2 C34 P1 . . . . 179.29(19) ?
    C35 P2 C41 C42 . . . . -143.8(4) ?
    C35 P2 C41 C46 . . . . 39.3(4) ?
    C35 C36 C37 C38 . . . . 0.6(6) ?
    C36 C35 C40 C39 . . . . -0.8(6) ?
    C36 C37 C38 C39 . . . . -0.1(7) ?
    C37 C38 C39 C40 . . . . -0.8(7) ?
    C38 C39 C40 C35 . . . . 1.3(7) ?
    C40 C35 C36 C37 . . . . -0.1(6) ?
    C41 P2 C34 P1 . . . . -76.2(2) ?
    C41 P2 C35 C36 . . . . 51.1(3) ?
    C41 P2 C35 C40 . . . . -128.7(4) ?
    C41 C42 C43 C44 . . . . -0.1(7) ?
    C42 C41 C46 C45 . . . . 0.2(7) ?
    C42 C43 C44 C45 . . . . -1.1(8) ?
    C43 C44 C45 C46 . . . . 1.8(7) ?
    C44 C45 C46 C41 . . . . -1.3(7) ?
    C46 C41 C42 C43 . . . . 0.5(7) ?
    C47 P3 C53 C54 . . . . 161.5(3) ?
    C47 P3 C53 C58 . . . . -21.8(4) ?
    C47 P3 C59 C60 . . . . 111.6(4) ?
    C47 P3 C59 C64 . . . . -68.5(4) ?
    C47 C48 C49 C50 . . . . -2.6(7) ?
    C48 C47 C52 C51 . . . . -2.3(6) ?
    C48 C49 C50 C51 . . . . -0.5(7) ?
    C49 C50 C51 C52 . . . . 2.1(7) ?
    C50 C51 C52 C47 . . . . -0.6(7) ?
    C52 C47 C48 C49 . . . . 3.9(6) ?
    C53 P3 C47 C48 . . . . 60.8(4) ?
    C53 P3 C47 C52 . . . . -122.4(3) ?
    C53 P3 C59 C60 . . . . 0.3(4) ?
    C53 P3 C59 C64 . . . . -179.9(4) ?
    C53 C54 C55 C56 . . . . -0.3(7) ?
    C54 C53 C58 C57 . . . . 0.7(6) ?
    C54 C55 C56 C57 . . . . -0.9(7) ?
    C55 C56 C57 C58 . . . . 1.9(7) ?
    C56 C57 C58 C53 . . . . -1.9(7) ?
    C58 C53 C54 C55 . . . . 0.4(6) ?
    C59 P3 C47 C48 . . . . -44.9(4) ?
    C59 P3 C47 C52 . . . . 131.8(3) ?
    C59 P3 C53 C54 . . . . -93.2(3) ?
    C59 P3 C53 C58 . . . . 83.5(4) ?
    C59 C60 C61 C62 . . . . -0.3(8) ?
    C60 C59 C64 C63 . . . . 0.6(7) ?
    C60 C61 C62 C63 . . . . 0.8(8) ?
    C61 C62 C63 C64 . . . . -0.6(8) ?
    C62 C63 C64 C59 . . . . -0.1(8) ?
    C64 C59 C60 C61 . . . . -0.4(7) ?
loop_
    _geom_hbond_atom_site_label_D
    _geom_hbond_atom_site_label_H
    _geom_hbond_atom_site_label_A
    _geom_hbond_site_symmetry_A
    _geom_hbond_distance_DH
    _geom_hbond_distance_HA
    _geom_hbond_distance_DA
    _geom_hbond_angle_DHA
    _geom_hbond_publ_flag
    C15 H15 O1 4_575 0.93 2.67 3.316(6) 127.5 yes
    C34 H34A O3 . 0.97 2.62 3.271(5) 124.6 yes
    C39 H39 O3 3_666 0.93 2.49 3.239(6) 138.1 yes
_shelx_space_group_comment
;
The symmetry employed for this shelxl refinement is uniquely defined
by the following loop, which should always be used as a source of
symmetry information in preference to the above space-group names.
They are only intended as comments.
;
_shelx_estimated_absorpt_T_min     0.540
_shelx_estimated_absorpt_T_max     0.862
_shelx_hkl_file
;
   0   0  -2  907.32   39.45
   0   0   2 1007.51   40.85
   0   0   2 1001.04   35.17
   0   0   2 1078.57   40.56
   0   0  -2 1024.62   41.40
   0   0  -2  999.30   40.08
   0   0   2 1070.85   42.01
   0   0  -3  -18.51    9.26
   0   0   3   -8.65    7.04
   0   0   3    2.97    7.15
   0   0   3   16.10    5.77
   0   0  -3    4.78    5.48
   0   0  -3    5.90   10.24
   0   0   4  371.89   20.70
   0   0   4  350.49   27.53
   0   0  -4  430.68   30.91
   0   0  -4  401.92   22.94
   0   0   4  386.06   29.12
   0   0  -4  358.41   28.50
   0   0   5    3.57    7.81
   0   0   5   -1.44    8.98
   0   0  -5   28.56   15.92
   0   0  -5   -0.95   11.58
   0   0  -5    9.79    6.37
   0   0   5   -1.18    4.22
   0   0   6 4052.27  148.35
   0   0  -6 3847.51  132.71
   0   0  -6 3791.87  150.72
   0   0  -6 4138.87  149.72
   0   0   6 3987.69  130.13
   0   0   7    8.10   10.81
   0   0  -7   -8.01   10.95
   0   0  -7   -5.04   11.61
   0   0   7   -0.88    4.45
   0   0  -7    5.06    8.62
   0   0   8  111.92   14.00
   0   0   8  102.88   20.48
   0   0  -8  120.32   23.74
   0   0  -8   95.86   21.84
   0   0   8  134.76   25.48
   0   0  -8  127.43   17.47
   0   0   9   -7.21   14.95
   0   0  -9   10.81   14.81
   0   0   9   -3.03    5.12
   0   0   9    7.17   10.99
   0   0  10  227.64   21.19
   0   0 -10  280.02   37.53
   0   0  10  246.89   35.63
   0   0  10  265.95   38.95
   0   0 -11    2.50   14.18
   0   0  11    6.03   12.08
   0   0  11    7.53   17.90
   0   0  12  388.83   47.28
   0   0  12  365.81   51.44
   0   0  13    2.86   16.75
   0   0  13   18.54   13.52
   0   0  14   -4.82   15.30
   0   0  14   53.76   28.51
   0   0  15   14.05   22.13
   0   0  15   27.47   18.28
   0   0  15  -30.59   29.51
   0   0  16  329.32   58.42
   0   0  16  375.00   54.42
   0   0  17  -22.40   25.21
   0  -1   2  736.34   29.89
   0  -1   2  752.29   32.92
   0   1  -2  769.55   33.24
   0   1  -2  800.88   33.62
   0   1  -2  756.08   30.44
   0   1   2  809.85   34.27
   0  -1  -2  769.99   33.81
   0   1   2  730.11   32.29
   0  -1   2  790.18   34.01
   0  -1  -2  710.63   32.60
   0  -1   3  593.27   31.61
   0   1   3  556.61   30.11
   0  -1   3  544.82   25.83
   0  -1  -3  564.46   30.90
   0   1  -3  495.83   26.03
   0   1   3  540.06   31.10
   0  -1  -3  557.38   30.92
   0   1  -3  475.09   29.13
   0   1  -3  562.81   31.75
   0   1   3  508.31   22.52
   0  -1   3  522.68   30.81
   0  -1  -3  569.44   32.11
   0  -1  -3  521.97   22.56
   0  -1   3  527.52   30.03
   0  -1  -4 4508.66  138.47
   0  -1  -4 4278.30  151.13
   0  -1   4 4598.95  152.55
   0   1  -4 4319.26  150.98
   0   1   4 4502.92  151.21
   0  -1  -4 4557.21  151.90
   0   1  -4 4409.63  143.19
   0   1   4 4777.69  154.81
   0  -1  -4 4576.36  154.45
   0  -1   4 4464.31  151.40
   0  -1   4 4400.81  141.40
   0   1   4 4370.11  137.02
   0   1  -4 4474.88  153.83
   0  -1   4 4884.46  155.51
   0   1  -5 1517.40   62.46
   0   1   5 1486.65   69.44
   0   1   5 1645.09   74.90
   0  -1   5 1675.65   73.02
   0  -1  -5 1483.90   58.16
   0  -1   5 1678.87   74.39
   0  -1  -5 1523.27   72.06
   0  -1   5 1495.04   59.90
   0   1  -5 1482.26   70.80
   0  -1   5 1548.74   70.85
   0  -1  -5 1556.89   73.49
   0   1   5 1584.09   57.06
   0   1  -5 1478.86   72.90
   0   1  -6   41.86   13.46
   0  -1   6   44.72   12.92
   0   1  -6   40.39   15.83
   0   1   6   24.09   10.58
   0  -1  -6   39.73   14.65
   0   1  -6   21.23    9.66
   0  -1   6   28.73    7.89
   0  -1  -6   31.18   13.72
   0   1   6   37.16    7.15
   0  -1  -6   18.84    7.60
   0   1   7   -4.84   10.32
   0  -1   7   -6.34   10.81
   0  -1  -7    4.30    9.90
   0   1  -7    5.79   12.73
   0   1  -7   15.20    9.06
   0  -1  -7   -6.14   13.43
   0  -1   7   -0.69    5.66
   0   1  -7   21.86   14.37
   0   1   7    8.84    4.61
   0  -1  -7   27.12   16.29
   0   1   8  228.11   33.90
   0  -1  -8  224.85   22.08
   0   1  -8  280.93   33.59
   0  -1   8  303.94   33.44
   0  -1   8  210.23   31.58
   0   1  -8  279.68   26.30
   0   1   8  285.24   21.23
   0  -1  -8  239.94   31.79
   0   1   8  226.42   28.65
   0  -1   8  237.58   21.10
   0   1  -8  292.19   35.06
   0  -1  -9  147.60   26.86
   0   1   9  151.32   15.98
   0  -1   9  190.86   28.61
   0  -1   9  114.02   24.69
   0   1  -9  192.57   30.25
   0   1   9  143.78   25.89
   0  -1   9  141.92   16.87
   0   1   9  127.43   28.29
   0  -1 -10  568.09   54.17
   0   1  10  537.91   57.20
   0   1  10  661.86   56.10
   0  -1  10  581.44   57.65
   0   1 -10  638.54   56.26
   0   1  10  615.72   35.83
   0  -1  10  702.31   57.66
   0  -1  10  556.41   37.11
   0  -1  11  401.76   46.02
   0  -1  11  262.04   41.91
   0   1  11  375.76   50.61
   0  -1 -11  377.50   45.58
   0   1 -11  406.33   47.09
   0   1  11  403.02   47.29
   0  -1  12   62.12   21.16
   0  -1  12   56.74   18.60
   0   1  12   40.46   21.33
   0   1  12   38.72   17.64
   0  -1 -12   86.44   26.73
   0  -1  13  218.90   40.30
   0   1  13  179.53   37.94
   0  -1  13  231.88   40.23
   0   1  13  248.56   39.19
   0  -1  14  174.10   39.09
   0  -1  14  132.60   34.55
   0  -1  14  149.53   32.15
   0   1  14  178.00   36.41
   0   1  14  212.55   48.70
   0  -1  15    9.53   18.99
   0  -1  15   -0.49   11.64
   0   1  15   47.87   20.94
   0   1  15   25.89   21.93
   0  -1  15   13.31   18.41
   0   1  15   24.37   26.52
   0  -1  16   53.88   26.21
   0   1  16   35.92   21.46
   0  -1  16    0.78   21.30
   0   1  16   58.99   27.35
   0  -1  17   27.63   20.10
   0   1  17   22.05   23.74
   0   2   2  395.26   21.41
   0  -2   2  394.99   22.07
   0  -2  -2  372.24   21.16
   0  -2   2  421.22   20.95
   0   2   2  374.29   22.52
   0   2   2  437.88   23.99
   0   2  -2  378.80   20.81
   0   2  -2  425.48   22.52
   0  -2   2  363.65   21.21
   0   2   3 1450.60   56.88
   0  -2  -3 1384.78   58.55
   0   2   3 1446.57   59.46
   0   2   3 1443.57   59.11
   0  -2  -3 1447.31   57.19
   0  -2   3 1359.63   56.69
   0  -2   3 1426.85   57.94
   0   2   3 1275.28   45.14
   0   2  -3 1447.52   57.88
   0  -2   3 1445.82   53.42
   0   2  -3 1391.96   54.69
   0   2  -3 1432.47   58.66
   0  -2   4 1673.04   67.86
   0   2   4 1427.18   51.32
   0  -2   4 1511.94   64.96
   0  -2   4 1634.92   66.88
   0   2  -4 1530.69   66.34
   0  -2  -4 1494.16   67.69
   0  -2  -4 1413.60   51.56
   0   2  -4 1459.48   66.71
   0   2   4 1581.59   65.85
   0   2  -4 1443.41   60.02
   0   2   4 1679.36   70.08
   0  -2  -4 1569.51   66.13
   0  -2  -4 1606.68   66.74
   0  -2   4 1494.54   58.66
   0  -2  -5 1428.51   50.13
   0  -2  -5 1565.93   56.26
   0  -2   5 1448.18   69.01
   0   2  -5 1599.35   74.03
   0  -2   5 1720.62   73.33
   0  -2  -5 1507.37   73.40
   0  -2   5 1611.34   72.87
   0   2   5 1551.85   70.10
   0   2  -5 1504.61   71.47
   0  -2   5 1538.45   61.71
   0   2  -5 1481.87   63.82
   0   2   5 1474.54   54.37
   0  -2  -5 1729.33   72.58
   0   2   5 1621.35   73.46
   0  -2  -5 1501.01   70.79
   0  -2   6   69.08   10.95
   0  -2  -6   58.49    9.76
   0   2   6   46.88   13.72
   0   2  -6   46.65   13.24
   0   2  -6   49.33   14.23
   0  -2  -6   49.58   15.16
   0  -2   6   80.19   16.58
   0   2   6   58.54    8.10
   0   2  -6   67.47   13.46
   0  -2  -7 2380.82  106.18
   0   2  -7 2367.69  106.30
   0   2  -7 2267.88   94.99
   0  -2  -7 2232.35   85.50
   0  -2   7 2378.97  105.83
   0  -2   7 2426.94   90.87
   0   2   7 2558.25  108.07
   0   2  -7 2382.35  109.80
   0   2   7 2352.84   83.07
   0   2  -8   44.82   17.99
   0   2   8   35.62    7.30
   0  -2  -8   59.37   17.90
   0  -2   8   47.71   18.32
   0   2  -8   31.62   12.90
   0   2   8   21.47   14.19
   0  -2  -8   55.31   10.78
   0   2   8   39.06   16.37
   0  -2   8   30.44   12.17
   0  -2   8   38.64   10.14
   0   2  -8   26.39   15.53
   0  -2  -9  209.81   31.30
   0  -2   9  218.73   33.58
   0   2  -9  246.19   35.02
   0   2   9  247.18   19.61
   0  -2   9  251.82   32.89
   0  -2   9  176.74   19.83
   0   2  -9  244.36   33.68
   0   2   9  256.15   32.34
   0   2   9  276.31   38.96
   0   2  10   14.00   18.80
   0   2  10    5.66    4.38
   0  -2  10   -6.14   12.86
   0  -2  10    6.57   12.27
   0   2  10   11.74   13.69
   0  -2  10    5.22    6.91
   0  -2 -10   24.63   17.71
   0  -2 -11  306.03   43.25
   0   2  11  295.25   40.46
   0  -2  11  312.05   44.38
   0   2  11  264.71   42.43
   0  -2  11  341.86   41.62
   0   2  12   37.90   18.41
   0   2  12   14.40   18.96
   0  -2 -12   49.47   19.94
   0  -2  12   40.81   20.23
   0  -2  12   26.57   15.91
   0   2  13   -8.32   19.56
   0   2  13   -8.25   14.75
   0  -2  13   13.36   18.79
   0  -2  13    6.79   15.22
   0  -2 -13  -11.12   19.03
   0   2  14   28.45   20.00
   0   2  14   23.43   17.42
   0  -2  14   29.34   20.39
   0  -2  14   34.83   19.69
   0  -2  14   37.82   22.37
   0  -2  15   67.53   26.89
   0  -2  15   89.24   28.06
   0   2  15   71.63   28.14
   0  -2  15   69.17   25.02
   0   2  15   -2.60   20.61
   0   2  16   23.93   30.23
   0  -2  16   10.22   20.69
   0   2  16   46.92   26.51
   0  -2  16   12.97   18.60
   0   2  17  188.50   45.55
   0  -2  17  232.91   52.65
   0  -3   1 2170.65   73.90
   0   3  -1 2232.94   70.02
   0   3  -1 2229.77   70.45
   0  -3  -2   35.37    7.63
   0   3  -2   25.32    7.79
   0  -3  -2   19.73    8.97
   0  -3   2   20.82    6.63
   0   3   2   19.28    7.11
   0  -3   2   12.63    6.00
   0   3   2   14.77    6.22
   0   3   2   30.31    7.58
   0   3  -2   23.99    7.62
   0   3  -3 7769.93  238.44
   0  -3   3 7715.16  236.82
   0   3   3 7839.82  239.48
   0   3  -3 7434.65  240.27
   0   3   3 8217.65  242.45
   0  -3   3 8032.99  241.05
   0   3   3 7742.50  242.15
   0  -3  -3 7733.73  239.65
   0  -3   3 7976.10  240.66
   0  -3   4 4286.05  140.28
   0  -3   4 4360.81  141.11
   0   3   4 4258.74  141.15
   0  -3  -4 4019.05  137.72
   0   3   4 3637.88  119.64
   0   3   4 4260.98  138.34
   0   3  -4 3895.62  137.88
   0  -3   4 4098.01  132.35
   0   3   4 4282.36  142.32
   0  -3  -4 3898.47  119.93
   0   3  -4 3962.94  139.45
   0   3  -4 4039.20  134.72
   0   3  -5  247.61   26.81
   0   3  -5  232.24   21.68
   0   3   5  251.54   25.67
   0  -3   5  221.63   24.11
   0  -3   5  236.62   20.29
   0   3   5  263.95   25.22
   0   3   5  297.52   27.59
   0  -3  -5  223.40   25.51
   0  -3  -5  256.34   15.77
   0  -3  -5  287.77   26.72
   0   3  -5  232.71   26.10
   0  -3   5  212.33   22.36
   0   3   5  226.50   14.36
   0  -3   5  253.98   24.44
   0  -3   6   67.20   11.44
   0   3  -6   56.01   14.48
   0   3  -6   63.92   17.01
   0   3   6   85.46   15.66
   0  -3  -6   56.14    6.96
   0  -3   6   63.87   13.76
   0   3  -6   60.04   16.08
   0  -3  -6   54.78   15.66
   0  -3  -6   49.09    8.02
   0   3   6   44.70    6.95
   0  -3  -7  106.33   12.49
   0  -3   7  101.36   19.86
   0  -3  -7  145.47   24.40
   0  -3  -7   90.08    8.38
   0   3   7   99.89   18.96
   0   3  -7  121.68   23.05
   0   3   7  109.52   11.09
   0   3  -7  105.32   19.10
   0   3  -7  103.54   20.78
   0  -3   7  100.27   14.90
   0   3  -8    7.26    9.92
   0  -3  -8   29.18   13.05
   0  -3   8   29.61    8.34
   0   3   8   12.13   15.28
   0   3  -8    2.26   13.94
   0  -3  -8   15.46    8.27
   0  -3   8    1.88   11.92
   0   3  -8   17.69   13.39
   0   3   8   17.63    6.01
   0   3   8   14.70   11.25
   0  -3   8   34.99   13.29
   0   3   9  165.39   26.50
   0   3   9  167.65   32.42
   0  -3   9  207.34   29.42
   0   3  -9  165.95   28.78
   0  -3   9  144.23   27.81
   0  -3   9  145.18   17.42
   0  -3  -9  140.47   26.21
   0   3   9  150.67   14.52
   0  -3 -10  612.57   54.75
   0   3 -10  581.67   56.55
   0   3  10  553.91   58.93
   0   3  10  629.84   55.24
   0  -3  10  579.93   53.08
   0  -3  10  502.35   52.98
   0  -3  11   76.90   23.13
   0  -3 -11  117.29   27.40
   0  -3  11  115.47   29.22
   0   3  11  107.19   23.98
   0   3  11   81.50   25.42
   0  -3  12  467.43   52.27
   0   3  12  450.12   51.07
   0   3  12  521.07   62.35
   0  -3  12  465.40   55.68
   0  -3 -12  526.32   56.60
   0  -3 -13   82.30   25.89
   0  -3  13  106.13   27.95
   0  -3  13  149.66   35.50
   0  -3  13  138.06   36.00
   0   3  13   98.96   28.00
   0   3  13  115.41   31.66
   0   3  14  273.93   43.32
   0   3  14  307.75   52.04
   0  -3  14  272.75   42.88
   0  -3  14  228.45   44.66
   0  -3  14  265.48   47.76
   0  -3  15   80.59   29.79
   0   3  15   40.68   23.81
   0   3  15  -21.27   30.39
   0  -3  15   47.74   20.90
   0  -3  15   47.35   26.60
   0  -3  16    4.90   19.03
   0  -3  16    6.66   16.90
   0   3  16   15.36   15.03
   0  -3  17  -12.63   28.41
   0  -4   0 9999.00  292.07
   0  -4  -1  244.28   15.39
   0  -4   1  234.09   13.54
   0   4   1  227.58   15.41
   0   4  -1  239.87   14.12
   0  -4   1  223.46   16.01
   0   4  -1  219.52   13.54
   0   4  -2  456.91   26.40
   0   4   2  405.17   24.88
   0  -4   2  432.16   25.63
   0  -4   2  447.80   23.98
   0   4  -2  392.68   23.01
   0  -4  -2  399.37   25.20
   0  -4   2  457.02   24.08
   0  -4  -2  432.58   23.67
   0   4   3  535.27   31.65
   0   4   3  467.00   28.62
   0  -4   3  505.93   29.12
   0   4  -3  504.97   30.64
   0  -4  -3  466.92   29.21
   0   4  -3  478.24   31.64
   0  -4   3  494.38   30.46
   0  -4   3  515.87   29.92
   0  -4  -3  459.63   30.51
   0   4   3  493.21   31.11
   0   4   4  134.55   18.53
   0   4   4  128.81   16.30
   0   4   4  165.10   20.38
   0  -4   4  160.37   17.28
   0  -4  -4  147.07   17.37
   0   4  -4  185.60   21.13
   0  -4   4  183.61   19.67
   0  -4   4  192.52   20.06
   0   4  -4  182.63   19.43
   0   4   5 2277.80   95.78
   0   4   5 2481.60   97.46
   0  -4  -5 1984.44   70.87
   0  -4   5 2294.96   93.74
   0  -4  -5 2363.36   92.95
   0  -4   5 2330.79   86.78
   0  -4   5 2405.85   94.70
   0   4  -5 2296.96   90.00
   0   4   5 2250.48   91.69
   0   4  -5 2193.74   94.10
   0  -4   6 1229.38   56.62
   0  -4   6 1033.32   60.54
   0  -4  -6 1118.98   62.30
   0  -4  -6 1133.63   44.08
   0   4  -6 1169.64   60.59
   0  -4  -6 1132.45   44.03
   0   4  -6 1196.99   65.49
   0   4   6 1186.67   62.76
   0  -4  -7   73.29    8.69
   0   4  -7   99.71   21.35
   0  -4   7   94.70   19.11
   0   4   7  117.15   20.43
   0   4  -7   55.91   14.05
   0  -4  -7   82.35   10.02
   0  -4  -7   78.44   18.83
   0  -4   7   73.68   13.04
   0  -4   8  896.87   50.11
   0  -4   8  864.84   61.52
   0   4  -8  970.67   66.05
   0   4   8  997.12   63.12
   0  -4   8  895.25   61.36
   0  -4  -8  846.42   41.02
   0  -4  -8  924.77   62.38
   0   4   8  942.97   70.06
   0   4  -8  895.70   55.93
   0  -4   9  130.23   24.64
   0   4   9  146.75   31.85
   0  -4   9  100.24   16.23
   0   4  -9  113.48   24.68
   0  -4   9  137.38   27.44
   0  -4  -9  144.77   28.19
   0   4   9  172.52   27.40
   0   4  10  706.74   67.87
   0   4  10  715.10   59.13
   0  -4 -10  738.80   60.62
   0  -4  10  766.54   61.34
   0  -4  10  677.50   60.50
   0   4 -10  687.81   61.85
   0   4  11   24.25   13.72
   0  -4 -11   66.45   22.65
   0  -4  11   15.89   13.49
   0  -4  11   24.56   14.92
   0   4  11   52.65   25.49
   0  -4  12    2.46   14.10
   0  -4 -12  -21.50   17.30
   0  -4  12  -10.91   13.69
   0   4  12   -3.16   10.66
   0   4  12   36.72   27.13
   0  -4  12   31.39   21.69
   0   4  13   72.24   29.25
   0  -4  13   42.17   24.96
   0  -4  13   30.01   21.29
   0  -4  13   12.98   13.61
   0  -4 -13   35.36   20.43
   0   4  13   40.84   19.15
   0   4  14  127.06   29.83
   0  -4 -14  166.47   35.17
   0  -4  14  121.32   36.29
   0  -4  14  122.51   31.44
   0  -4  14  146.97   33.92
   0   4  14   95.50   34.43
   0  -4  15   61.52   24.21
   0  -4  15   19.34   23.41
   0   4  15  -21.20   15.75
   0   4  15    7.68   19.54
   0  -4  15   16.81   16.75
   0   4  16  173.12   37.86
   0  -4  16   88.70   33.92
   0  -4  16  126.16   31.57
   0   4  16  116.49   35.46
   0  -5   0    6.11    8.50
   0  -5   0   35.74   10.76
   0   5  -1  417.48   19.83
   0  -5   1  386.79   19.22
   0  -5   1  392.24   19.34
   0   5   1  381.00   22.05
   0  -5  -1  348.35   21.34
   0   5  -1  369.20   23.47
   0  -5   1  403.22   23.92
   0   5  -1  382.08   19.54
   0  -5   2  338.20   20.89
   0  -5  -2  287.94   22.22
   0  -5  -2  271.71   20.32
   0   5   2  342.04   20.69
   0   5  -2  280.46   19.28
   0   5  -2  320.22   23.13
   0  -5   2  313.36   19.84
   0  -5   2  321.81   22.85
   0  -5   3 3058.37  108.77
   0  -5  -3 3108.96  108.55
   0   5   3 3369.65  112.67
   0  -5  -3 3018.57  110.45
   0   5  -3 2922.84  111.42
   0  -5   3 3184.37  110.19
   0   5   3 3246.96  111.90
   0   5   3 3150.67  108.53
   0  -5   3 3203.25  109.27
   0   5  -3 3066.79  108.48
   0   5   4 1421.31   64.28
   0  -5   4 1487.98   63.78
   0   5   4 1482.20   67.95
   0   5  -4 1434.77   65.72
   0   5  -4 1390.68   65.58
   0  -5   4 1554.19   67.08
   0  -5   4 1514.67   66.65
   0  -5  -4 1427.27   65.05
   0   5   4 1573.00   68.17
   0  -5  -5 1350.02   48.93
   0  -5  -5 1571.70   70.38
   0  -5   5 1514.08   65.53
   0   5  -5 1561.02   72.37
   0   5  -5 1508.44   70.50
   0  -5   5 1689.47   73.53
   0   5   5 1533.17   70.18
   0   5  -6   82.52   17.39
   0   5   6   91.87   17.47
   0  -5   6  106.18   14.70
   0  -5  -6   62.35    7.72
   0   5  -6  105.17   20.42
   0   5   7   14.69   11.96
   0  -5  -7   23.46    6.10
   0   5  -7   10.11   11.35
   0  -5  -7   40.72   15.32
   0   5  -7    9.10   11.95
   0  -5   7   11.29   10.21
   0  -5   7   13.82    7.82
   0  -5  -7    7.09    4.21
   0  -5  -8   36.66   16.83
   0   5  -8   34.90   13.45
   0   5   8   32.91   13.44
   0  -5  -8   26.32    5.76
   0  -5  -8   23.47    7.10
   0   5   8   23.73   17.16
   0  -5   8   44.11   10.69
   0  -5   8   46.86   14.21
   0   5  -8   41.33   15.85
   0  -5   8   36.74   15.04
   0  -5   9  142.49   25.54
   0  -5  -9  134.03   25.17
   0   5  -9  138.59   28.76
   0   5   9  154.23   26.65
   0  -5   9  126.86   26.41
   0   5   9  139.35   31.77
   0   5 -10  283.65   41.03
   0   5  10  294.08   43.74
   0  -5  10  278.35   38.26
   0  -5 -10  364.34   43.04
   0  -5  10  396.53   43.62
   0   5  10  329.29   39.28
   0  -5  11  741.34   65.98
   0  -5  11  705.48   64.29
   0   5  11  819.85   66.61
   0  -5  11  749.13   68.24
   0  -5 -11  694.83   63.17
   0   5  11  712.04   71.73
   0  -5 -12  207.90   36.88
   0  -5  12  200.10   35.10
   0  -5  12  314.24   45.00
   0   5  12  178.88   37.53
   0  -5  12  178.75   34.47
   0   5  12  200.53   34.61
   0   5  13  472.64   55.79
   0  -5  13  468.49   58.98
   0  -5  13  405.72   54.03
   0   5  13  404.42   59.17
   0  -5 -13  498.28   57.18
   0  -5  13  522.29   57.31
   0  -5  14  242.21   42.63
   0  -5 -14  299.46   45.79
   0  -5  14  242.83   46.36
   0  -5  14  209.12   38.50
   0   5  14  293.56   44.38
   0   5  14  274.31   50.41
   0  -5  15   89.73   31.32
   0  -5  15  113.66   32.82
   0   5  15   80.81   26.96
   0  -5  15   32.69   24.50
   0   5  15  109.41   29.15
   0  -5 -15   38.76   21.18
   0  -5  16  -17.81   23.99
   0   5  16   64.10   28.39
   0  -5  16   -9.33   22.52
   0   5  16   43.65   29.07
   0   6   0  152.63   10.93
   0  -6   0  161.84   16.41
   0  -6   0  165.12   15.08
   0   6  -1 2862.63   91.57
   0   6  -1 2765.00   99.52
   0   6   1 2732.88   96.05
   0   6  -1 2900.85   91.58
   0   6   1 3011.20   98.65
   0  -6   1 2931.67   92.10
   0  -6   1 2950.30   92.19
   0  -6  -1 2789.03   96.91
   0  -6   1 2746.20   99.27
   0  -6  -2   20.47   11.07
   0  -6   2   33.27    8.23
   0   6   2   44.47    9.82
   0   6  -2   24.64    8.10
   0   6  -2   52.66    9.83
   0  -6   2   21.16   10.75
   0   6  -2   36.48   11.95
   0  -6   2   40.70    9.73
   0   6  -3 1641.19   73.87
   0  -6   3 1831.91   69.24
   0  -6   3 1711.61   70.98
   0  -6  -3 1610.18   70.37
   0   6   3 1784.54   72.90
   0  -6   3 1777.01   69.21
   0  -6  -3 1638.88   68.60
   0   6  -3 1665.85   67.52
   0  -6   4 1245.77   56.20
   0   6   4 1222.08   57.98
   0   6   4 1160.32   56.17
   0  -6   4 1179.00   55.02
   0  -6  -4 1128.66   56.49
   0   6   4 1211.35   55.03
   0  -6   4 1137.45   54.37
   0   6  -4 1186.61   55.83
   0  -6   4 1310.36   56.48
   0   6  -4 1126.18   56.29
   0  -6  -4 1200.34   54.92
   0  -6  -5   34.92    5.01
   0   6   5   31.70   10.77
   0   6  -5   48.30   16.64
   0  -6   5   63.18   13.80
   0   6  -5   31.01   14.14
   0  -6   5   44.84   10.68
   0  -6  -5   44.37   12.07
   0   6  -6    9.69   11.44
   0   6  -6   -5.06   11.32
   0  -6   6    9.62    6.39
   0   6   6    3.23    8.79
   0  -6  -6    9.76    3.55
   0  -6  -7 3416.33  130.99
   0   6  -7 3306.81  126.58
   0  -6   7 3499.06  121.77
   0   6   7 3270.85  142.05
   0   6  -7 3510.94  135.51
   0   6   7 3563.55  131.47
   0   6   8  226.89   35.16
   0  -6  -8  235.13   31.16
   0  -6   8  201.10   28.68
   0  -6  -8  232.82   17.15
   0  -6  -8  136.54   13.04
   0   6   8  209.97   27.95
   0   6  -8  237.44   32.31
   0  -6   8  185.31   26.45
   0   6   9  966.73   76.59
   0   6  -9 1131.33   75.99
   0  -6  -9 1061.84   70.96
   0  -6   9 1095.62   72.40
   0   6   9 1165.98   72.77
   0  -6  -9  985.61   42.43
   0  -6   9  984.00   68.50
   0   6  10  276.84   36.19
   0  -6  10  294.99   39.37
   0  -6  10  342.26   42.25
   0   6 -10  292.21   40.22
   0   6  10  306.23   46.65
   0  -6  10  320.57   39.46
   0  -6 -10  334.77   40.68
   0  -6  11  457.18   50.00
   0   6  11  404.95   55.12
   0  -6  11  451.00   50.54
   0   6  11  496.42   51.10
   0  -6  11  543.01   57.08
   0   6 -11  483.94   54.10
   0  -6 -11  459.28   51.35
   0   6  12    7.38   23.48
   0  -6  12   34.82   18.29
   0  -6 -12   86.68   26.34
   0  -6  12   37.50   20.29
   0   6  12    1.39   12.41
   0  -6  12   20.15   17.26
   0   6  13  232.05   38.44
   0  -6 -13  225.91   39.80
   0  -6  13  214.00   39.47
   0  -6  13  198.70   36.34
   0   6  13  154.73   39.40
   0  -6  13  188.19   37.27
   0  -6  14  -11.40   19.24
   0  -6 -14   24.67   19.77
   0   6  14    9.67   14.34
   0   6  14   24.77   25.77
   0  -6  14   20.67   20.83
   0  -6  14    1.53   14.36
   0   6  15  143.03   34.76
   0  -6  15  154.77   38.48
   0  -6  15  126.63   29.70
   0  -6 -15  103.40   32.86
   0  -6  15  132.10   35.95
   0   6  15  114.88   37.06
   0  -6  16   -2.19   19.54
   0  -6  16   19.20   16.12
   0   6  16   -2.13   23.22
   0   6  16  -29.33   24.63
   0   7   0    2.24    5.73
   0  -7   0    1.28    9.61
   0  -7   0   15.57   10.89
   0   7  -1 1259.87   47.58
   0  -7   1 1342.27   48.46
   0  -7  -1 1280.07   53.23
   0  -7   1 1281.18   47.79
   0  -7   1 1165.28   54.94
   0   7   1 1212.50   51.33
   0   7  -1 1241.14   47.34
   0   7   1 1320.87   54.81
   0   7   2 1482.91   58.53
   0   7  -2 1357.30   53.98
   0  -7   2 1356.31   54.00
   0  -7   2 1407.77   54.05
   0   7  -2 1374.60   54.72
   0  -7   2 1303.59   60.21
   0   7  -2 1327.84   61.73
   0  -7   3  348.46   28.22
   0  -7   3  383.67   25.92
   0  -7   3  356.19   25.73
   0   7  -3  373.65   26.42
   0  -7  -3  342.78   27.16
   0   7  -3  342.22   29.58
   0  -7  -3  380.22   27.50
   0   7   3  353.70   26.34
   0  -7   4  655.34   40.41
   0   7   4  810.59   45.69
   0   7  -4  632.93   40.86
   0  -7  -4  656.93   43.63
   0  -7   4  689.50   42.82
   0   7  -4  620.21   44.05
   0   7   4  778.35   44.25
   0  -7   4  757.75   42.14
   0  -7  -4  637.29   40.54
   0  -7   4  774.30   43.14
   0  -7  -5 1576.82   68.58
   0   7  -5 1364.26   66.70
   0  -7   5 1505.71   68.91
   0   7  -5 1278.07   67.96
   0   7   5 1333.59   64.99
   0  -7   5 1626.21   70.03
   0  -7   5 1492.61   66.38
   0   7  -6  305.46   31.61
   0  -7  -6  264.73   14.92
   0   7  -6  368.48   33.96
   0   7   6  353.92   31.64
   0  -7   6  334.35   28.65
   0  -7   6  343.25   32.68
   0   7   7  231.04   28.71
   0  -7   7  280.85   31.65
   0   7  -7  280.13   32.80
   0   7  -7  276.81   34.15
   0   7   7  299.67   39.71
   0  -7  -7  198.82   12.85
   0   7   8   10.44   22.36
   0  -7  -8    1.70    2.83
   0  -7   8    6.96    9.27
   0  -7  -8   14.05    6.62
   0  -7  -8   12.27   12.90
   0   7   8   18.26   12.56
   0  -7   8    3.17   10.04
   0   7  -8   -3.66   14.90
   0  -7   8   17.17   14.67
   0   7   9  158.95   33.63
   0  -7   9  150.09   26.13
   0   7   9  141.50   25.60
   0  -7   9  113.73   22.22
   0  -7   9  153.02   27.91
   0  -7  -9  140.34   14.04
   0   7  -9  142.16   27.33
   0  -7  -9  159.92   26.34
   0  -7  10   89.55   21.82
   0  -7  10   96.40   23.46
   0   7  10   84.92   21.50
   0  -7 -10  138.46   28.44
   0   7  10   97.46   28.17
   0  -7  10  120.36   26.40
   0   7 -10   98.62   24.96
   0   7  11  159.66   30.90
   0  -7 -11  154.64   30.88
   0  -7  11  136.17   29.98
   0  -7  11  118.14   27.81
   0   7  11  132.60   36.95
   0  -7  11   93.03   23.27
   0   7 -11   91.67   25.50
   0   7  12  753.30   67.84
   0  -7  12  823.89   73.84
   0  -7  12  777.39   69.40
   0  -7  12  746.13   67.33
   0   7  12  557.66   66.95
   0  -7 -12  730.14   66.83
   0  -7 -13  207.43   38.19
   0   7  13  240.23   45.23
   0   7  13  234.34   38.29
   0  -7  13  246.92   40.53
   0  -7  13  206.57   36.88
   0  -7  13  249.97   40.19
   0  -7  14  239.94   40.67
   0   7  14  312.82   47.79
   0  -7  14  271.19   44.62
   0  -7  14  263.07   47.17
   0   7  14  228.39   49.28
   0  -7 -14  230.25   41.47
   0  -7  15   49.93   29.88
   0   7  15   81.91   28.23
   0  -7 -15   29.66   19.23
   0  -7  15   73.24   29.44
   0  -7  15   41.84   23.09
   0   7  15   11.34   22.61
   0   7  16  -16.39   20.13
   0   7  16   25.07   26.26
   0  -7  16  -14.96   16.85
   0  -8   0 8549.90  250.85
   0  -8   0 8067.91  248.63
   0   8   0 7785.13  236.19
   0  -8   1   39.23    7.86
   0  -8   1   42.47   13.12
   0   8   1   31.78    8.97
   0  -8   1   41.99    7.66
   0   8  -1   24.19    6.91
   0  -8  -1   55.99   13.30
   0   8   1   38.20   11.07
   0   8  -1   22.83    7.11
   0   8   2  871.22   43.09
   0   8  -2  795.43   44.93
   0   8  -2  840.45   38.94
   0   8   2  748.65   43.21
   0  -8   2  833.37   37.45
   0   8  -2  787.60   37.59
   0  -8   2  761.39   37.13
   0  -8   2  779.15   44.60
   0  -8  -2  787.20   41.34
   0  -8  -3  216.59   21.68
   0   8  -3  272.78   26.34
   0  -8   3  268.28   26.15
   0  -8   3  233.54   21.32
   0  -8  -3  258.96   25.64
   0   8  -3  245.56   21.43
   0   8   3  275.02   22.50
   0  -8   3  246.48   21.39
   0  -8   4  316.31   27.14
   0  -8   4  308.65   26.14
   0   8  -4  298.39   26.74
   0   8   4  279.51   26.46
   0  -8   4  305.80   27.53
   0  -8  -4  375.13   28.37
   0   8  -4  278.01   27.98
   0  -8  -4  300.58   29.67
   0   8  -5  598.20   44.37
   0  -8   5  601.60   40.40
   0  -8  -5  683.10   42.03
   0  -8   5  680.16   41.58
   0   8  -5  620.20   41.35
   0  -8  -5  637.98   43.90
   0  -8   5  671.01   42.65
   0  -8   6 1192.10   59.75
   0   8  -6  999.56   61.34
   0   8   6 1110.80   70.29
   0   8   6 1040.51   58.88
   0   8  -6 1155.28   63.11
   0  -8   6 1050.93   60.88
   0  -8  -6  857.47   33.85
   0   8   7   61.07   20.73
   0   8   7   89.89   19.02
   0  -8   7   95.42   19.45
   0   8  -7   63.77   18.03
   0   8  -7   87.85   19.52
   0   8  -8 2715.00  123.72
   0  -8   8 2308.31  111.08
   0  -8  -8 2282.35  114.39
   0  -8   8 2626.21  122.34
   0   8   8 2423.07  129.18
   0   8   8 2757.57  121.37
   0  -8  -8 2641.98   94.51
   0  -8   9    1.55   10.94
   0   8   9   12.20   17.19
   0   8  -9   -3.92   13.15
   0  -8   9   30.26   16.07
   0  -8  -9   42.45   18.90
   0   8   9    9.37   13.32
   0  -8  -9   22.83    7.72
   0  -8   9   12.42   12.86
   0   8  10  413.06   45.99
   0  -8 -10  388.46   24.81
   0  -8  10  433.47   47.83
   0  -8  10  396.11   44.73
   0  -8 -10  399.78   44.36
   0   8  10  337.78   49.83
   0  -8  10  392.26   42.78
   0   8 -10  372.64   46.72
   0  -8 -11  150.64   30.66
   0  -8  11  183.44   33.64
   0   8  11  128.08   33.66
   0  -8  11  145.91   27.12
   0   8  11  166.36   30.93
   0   8 -11  158.76   32.37
   0  -8  11  135.16   28.43
   0  -8 -12    6.68   18.55
   0  -8  12  -17.83   15.58
   0  -8  12   39.51   19.82
   0   8 -12    6.14   14.84
   0   8  12   13.95   13.07
   0   8  12   47.09   25.53
   0  -8  12   17.30   14.76
   0  -8  13   88.45   26.00
   0  -8  13   65.76   23.68
   0   8  13   88.58   33.45
   0  -8 -13  115.66   30.11
   0  -8  13  114.00   33.47
   0   8  13  127.17   29.91
   0   8  14  220.45   47.36
   0  -8 -14  335.78   49.43
   0  -8  14  318.58   49.31
   0  -8  14  334.82   49.08
   0   8  14  333.44   48.83
   0  -8  14  305.92   48.94
   0  -8  15   42.20   21.86
   0   8  15    8.36   24.37
   0  -8  15   18.09   13.39
   0   8  15   59.53   25.13
   0  -8  15   22.23   20.64
   0  -8 -15   -4.76   17.33
   0  -8  16  194.09   41.92
   0   8  16  217.13   44.59
   0  -8 -16  270.67   49.75
   0   8  16  204.74   47.32
   0  -9   0   19.49   16.79
   0   9   0   15.82    8.41
   0  -9   0    5.13   11.34
   0  -9   1  169.54   20.90
   0   9   1  165.78   18.14
   0   9  -1  173.03   14.81
   0   9  -1  169.55   15.52
   0   9   1  228.23   21.84
   0  -9  -1  197.62   21.08
   0   9   2 1122.19   55.02
   0  -9   2 1130.09   56.81
   0  -9   2 1231.45   49.75
   0   9  -2 1149.31   49.30
   0   9   2 1263.18   56.67
   0  -9  -2 1132.84   53.93
   0  -9   2 1106.37   48.25
   0   9  -2 1077.58   47.88
   0   9   3 1235.47   56.16
   0   9  -3 1088.23   51.19
   0   9  -3  998.06   57.77
   0  -9   3 1138.74   52.06
   0  -9  -3 1095.07   56.48
   0   9   3 1159.45   59.74
   0  -9   3 1028.50   57.49
   0  -9   3 1131.44   52.80
   0   9  -4 1157.52   64.76
   0   9   4 1293.56   60.23
   0   9  -4 1144.43   58.72
   0  -9  -4 1243.21   61.55
   0  -9   4 1183.58   63.33
   0  -9  -4 1191.61   62.60
   0  -9   4 1324.64   60.24
   0  -9   4 1244.52   59.98
   0  -9   5  617.67   42.86
   0   9  -5  552.93   44.46
   0  -9  -5  626.85   44.13
   0  -9  -5  662.88   42.55
   0   9  -5  557.51   40.53
   0  -9   5  570.61   41.29
   0   9   5  597.81   48.75
   0   9  -6   24.41   12.60
   0   9  -6   26.45   14.59
   0  -9   6    7.00   11.54
   0   9   6    6.48   14.44
   0  -9  -6    4.87    2.53
   0   9  -7  568.80   47.18
   0   9   7  565.37   44.77
   0  -9   7  521.52   44.22
   0   9   7  527.81   52.96
   0   9  -8  121.28   22.18
   0  -9   8   93.85   19.91
   0   9   8   99.67   27.29
   0  -9   8  132.58   24.19
   0   9   8  144.48   23.56
   0   9   9  178.82   37.68
   0  -9  -9  213.22   19.69
   0   9  -9  208.33   34.77
   0   9   9  165.23   27.78
   0  -9   9  198.26   31.00
   0  -9   9  194.65   28.48
   0  -9   9  159.23   28.20
   0  -9  -9  184.82   29.92
   0  -9 -10  274.06   21.73
   0   9  10  217.00   33.70
   0   9 -10  181.09   30.53
   0  -9  10  249.96   36.05
   0   9  10  179.87   36.34
   0  -9  10  211.76   31.75
   0  -9 -10  213.34   33.94
   0  -9  10  221.93   33.86
   0   9  11  611.71   67.25
   0  -9  11  702.23   64.87
   0  -9  11  529.84   56.88
   0   9 -11  542.68   58.06
   0  -9  11  649.82   58.56
   0   9  11  713.09   63.39
   0  -9 -11  639.42   60.22
   0  -9  12   97.90   25.10
   0   9  12   94.09   24.84
   0   9 -12  156.69   33.90
   0   9  12  132.53   34.98
   0  -9 -12  130.72   28.70
   0  -9  12  114.00   26.08
   0  -9  12   99.29   27.37
   0  -9  13  859.68   76.64
   0  -9  13  892.88   76.09
   0   9  13  814.15   73.94
   0  -9 -13  742.82   73.39
   0  -9  13  921.81   83.47
   0   9  13  732.80   81.80
   0  -9 -14  319.40   48.40
   0  -9  14  406.05   54.90
   0   9  14  344.91   59.29
   0   9  14  420.28   54.51
   0  -9  14  333.87   52.60
   0  -9  14  399.86   52.86
   0  -9  15  -25.81   20.71
   0  -9  15   23.07   13.63
   0   9  15   36.58   25.79
   0   9  15    9.77   13.21
   0  -9 -15   14.60   20.05
   0   9  16  -19.59   22.80
   0  -9  16   20.31   15.51
   0  -9 -16   19.62   26.16
   0  10   0  335.89   20.48
   0 -10   0  343.93   29.43
   0 -10   0  362.07   28.59
   0  10  -1  783.62   36.61
   0  10   1  769.89   40.12
   0  10  -1  766.38   36.04
   0  10   1  839.32   46.35
   0 -10  -1  757.05   44.47
   0 -10   1  783.02   46.02
   0 -10   2  362.49   23.93
   0 -10   2  306.18   29.11
   0  10   2  361.25   29.59
   0  10  -2  370.68   24.28
   0 -10   2  327.08   23.19
   0  10  -2  364.57   24.56
   0 -10  -2  339.37   28.06
   0  10   2  383.23   29.56
   0  10  -3  948.28   46.71
   0 -10   3  870.98   44.72
   0 -10   3  957.06   45.88
   0 -10  -3  795.90   50.22
   0 -10   3  844.86   51.93
   0  10   3  965.38   50.11
   0  10  -3  827.47   43.93
   0  10   3  894.55   52.73
   0  10  -3  814.81   52.95
   0  10  -4   -5.07   10.01
   0  10   4    1.89    8.35
   0  10  -4  -12.05   16.26
   0 -10  -4   15.73   10.45
   0  10   4   10.52   13.73
   0 -10   4   -1.03    8.85
   0 -10   4    5.13    9.94
   0 -10  -4    8.27   13.43
   0 -10   4   -3.01    6.22
   0  10   5   70.64   19.48
   0  10   5   70.06   13.67
   0  10  -5   70.47   20.38
   0 -10  -5   46.71   15.62
   0 -10   5   70.90   16.13
   0  10  -5   76.90   16.43
   0  10   6   39.93   17.90
   0 -10  -6   36.92    5.53
   0  10  -6   60.96   16.18
   0 -10   6   59.80   16.01
   0  10  -6   63.96   20.27
   0 -10  -6   57.37   16.39
   0 -10   7 1251.42   70.33
   0  10  -7 1320.63   72.13
   0  10   7 1184.68   77.26
   0 -10   8   31.72   13.48
   0  10   8   65.86   25.64
   0 -10   8   50.43   16.89
   0  10  -8   57.37   19.54
   0  10  -9 1283.34   83.66
   0  10   9 1310.59   81.11
   0  10   9 1296.65   92.88
   0 -10   9 1247.96   81.91
   0 -10  -9 1286.58   59.77
   0 -10   9 1160.22   72.55
   0 -10  -9 1227.24   80.10
   0 -10  10   13.24   14.59
   0 -10  10   -4.05   11.11
   0 -10  10    4.35   13.15
   0 -10 -10   12.63    6.88
   0 -10 -10   26.16   16.41
   0  10  10    9.63   18.37
   0  10 -10   10.18   16.38
   0  10  10   -6.01   11.59
   0 -10  11  382.36   43.67
   0 -10  11  328.16   44.33
   0  10 -11  412.39   51.25
   0  10  11  442.69   57.95
   0 -10 -11  288.87   41.35
   0  10  11  329.24   43.67
   0 -10  11  369.45   47.15
   0  10 -12   43.10   21.12
   0 -10  12   74.84   22.81
   0  10  12   58.74   21.07
   0  10  12   63.44   27.93
   0 -10 -12   35.01   21.12
   0 -10  12   59.50   24.13
   0 -10  12   35.90   17.18
   0 -10  13  246.99   42.86
   0  10  13  208.13   38.39
   0 -10  13  204.30   37.99
   0 -10  13  249.39   38.61
   0  10  13  179.12   44.24
   0 -10 -13  170.70   35.46
   0 -10  14  -18.51   17.70
   0 -10  14   26.51   20.31
   0  10  14   55.69   35.55
   0 -10  14   14.19   18.85
   0 -10 -14   47.42   23.51
   0 -10  15  358.80   52.76
   0 -10 -15  354.67   53.03
   0  10  15  262.68   53.94
   0 -10  15  393.42   58.81
   0 -10 -16   32.34   23.45
   0 -10  16  -20.91   19.35
   0 -11   0  -16.67   11.36
   0 -11   0   21.93   17.78
   0  11   0    1.61    6.53
   0 -11  -1   -3.55    9.49
   0  11  -1    5.66    3.98
   0 -11   1    5.95   11.76
   0  11  -1   -6.60    7.10
   0  11  -1    0.30    8.23
   0  11   1   -0.21   10.24
   0  11   1    0.70   10.55
   0 -11  -1  -19.54   13.54
   0  11  -2  190.12   18.24
   0 -11  -2  220.78   25.15
   0  11   2  183.40   20.95
   0  11   2  255.07   25.40
   0 -11   2  172.45   23.09
   0 -11   2  176.35   17.64
   0 -11   2  219.25   18.35
   0  11  -2  210.14   18.59
   0 -11   3  387.21   35.42
   0 -11   3  437.61   29.66
   0  11   3  479.61   35.20
   0  11   3  419.52   36.91
   0 -11   3  417.35   29.50
   0  11  -3  445.71   30.51
   0  11  -3  409.85   29.32
   0 -11  -4  794.90   47.07
   0  11   4  737.79   52.18
   0 -11  -4  715.62   48.72
   0  11  -4  763.97   45.06
   0 -11   4  831.19   46.02
   0 -11   4  753.72   49.16
   0 -11   4  719.02   44.04
   0  11   4  817.42   48.00
   0  11   5  509.20   46.00
   0  11  -5  464.57   36.85
   0  11   5  531.78   38.40
   0 -11   5  473.86   36.95
   0 -11  -5  458.45   39.41
   0 -11  -6  872.24   36.73
   0 -11   6 1195.64   65.19
   0 -11  -6 1117.13   65.83
   0  11  -6 1119.14   63.38
   0  11   6 1175.03   73.63
   0 -11  -7   41.53    5.12
   0 -11   7   38.34   14.76
   0  11  -7   46.03   16.72
   0 -11   7   48.33   13.50
   0  11   7   67.28   23.16
   0  11  -8  174.61   29.40
   0 -11   8  190.53   29.18
   0 -11   8  121.76   19.89
   0  11   8  204.46   37.73
   0  11   9   14.38   21.67
   0  11  -9    4.82   14.81
   0 -11   9    7.82    8.95
   0 -11   9  -10.36   11.03
   0 -11  10  233.78   35.95
   0  11  10  259.69   45.60
   0 -11  10  283.81   34.30
   0 -11  10  246.62   34.83
   0 -11 -10  241.48   35.74
   0 -11 -10  265.23   24.22
   0  11 -10  246.39   38.78
   0 -11  11  499.41   54.76
   0 -11 -11  475.11   52.76
   0 -11  11  505.00   55.39
   0  11 -11  513.39   57.50
   0 -11  11  587.84   54.24
   0  11  11  604.94   68.82
   0 -11  12  622.16   63.89
   0 -11  12  682.98   61.90
   0 -11  12  619.56   65.39
   0  11 -12  613.98   65.34
   0 -11 -12  686.22   66.22
   0  11  12  585.37   71.18
   0 -11  13  214.97   35.74
   0 -11 -13  215.23   39.48
   0  11  13  210.91   45.49
   0 -11  13  250.66   44.00
   0 -11  13  229.93   46.96
   0  11  14  236.21   50.81
   0 -11  14  124.46   29.42
   0 -11  14  170.30   37.59
   0 -11 -14  106.80   28.93
   0 -11  14  111.74   33.36
   0 -11  15   75.67   31.66
   0 -11  15   31.81   21.80
   0  11  15   49.34   26.49
   0 -11 -15  -18.57   23.50
   0 -11 -16   -7.31   23.22
   0 -11  16   -8.26   15.76
   0 -12   0 2586.57  104.33
   0  12   0 2433.56   87.26
   0 -12   0 2726.02  104.27
   0  12  -1   51.29    7.03
   0  12   1   71.11   13.92
   0 -12  -1   61.13   15.67
   0 -12  -1   74.48   15.09
   0  12  -1   67.91   11.91
   0  12  -1   70.75   11.39
   0 -12   1   37.72   14.22
   0  12   1   55.07   15.04
   0 -12   2  137.61   15.39
   0  12   2  127.48   19.64
   0 -12   2  136.06   15.49
   0  12  -2  123.76   15.48
   0  12   2  160.77   21.95
   0 -12   2  128.49   20.64
   0  12  -2  107.07   14.47
   0 -12  -2   76.61   18.43
   0 -12   3   88.98   19.69
   0 -12   3  149.48   18.22
   0  12  -3  102.58   15.36
   0  12   3  120.27   18.28
   0 -12   3  145.21   17.67
   0  12  -3  130.07   17.38
   0  12   3  133.24   21.68
   0 -12  -4   84.70   16.47
   0  12   4   97.15   21.71
   0 -12   4   78.53   14.10
   0  12   4  118.67   17.48
   0 -12  -4   85.76   18.10
   0 -12   4   70.23   13.33
   0  12  -4   84.21   15.22
   0  12  -5  350.94   32.06
   0 -12   5  345.26   32.05
   0  12   5  350.27   38.45
   0 -12  -5  331.34   34.53
   0  12  -6  916.15   58.33
   0 -12  -6 1020.92   64.75
   0  12   6  940.01   68.32
   0 -12   6  972.55   59.74
   0 -12  -7    0.18    2.57
   0  12  -7    0.38   12.09
   0  12   7   24.53   21.07
   0 -12   7   13.84    7.58
   0 -12   7    3.94   10.32
   0  12   8  983.87   78.81
   0 -12   8 1127.31   63.10
   0  12  -8 1074.53   71.79
   0 -12   8 1107.55   73.13
   0  12   9  115.02   30.28
   0  12  -9  108.36   25.65
   0 -12   9  127.63   26.13
   0 -12   9  154.06   24.19
   0 -12 -10  939.67   51.67
   0  12 -10  896.79   72.80
   0 -12  10  905.18   63.69
   0 -12  10  931.08   73.66
   0  12  10  802.26   77.58
   0 -12 -10  939.34   71.90
   0 -12 -11  104.79   27.90
   0  12  11   81.55   32.35
   0  12 -11   77.24   25.71
   0 -12  11   94.16   25.36
   0 -12  11  115.63   25.72
   0 -12  11   84.07   24.06
   0  12  12    1.23   21.71
   0 -12  12    4.11   11.91
   0 -12  12  -12.41   17.24
   0  12 -12  -18.72   18.05
   0 -12  12   -6.40   15.67
   0 -12 -12    2.86   16.66
   0  12 -13   60.90   26.94
   0 -12  13  104.66   31.22
   0 -12 -13   42.95   23.14
   0  12  13   12.66   24.99
   0 -12  13   56.33   19.61
   0 -12  13   60.66   24.88
   0 -12  14  350.26   51.46
   0  12  14  380.18   63.33
   0 -12  14  395.86   57.94
   0 -12 -14  335.17   50.26
   0 -12 -15   38.31   23.40
   0 -12  15   43.02   22.38
   0  12  15  -10.01   28.70
   0 -12  15   40.98   23.00
   0 -12  16  621.75   73.40
   0 -12 -16  468.37   65.34
   0  13   0    1.37    7.48
   0 -13   0   22.33   15.52
   0 -13  -1  158.90   21.02
   0  13   1  131.62   17.06
   0  13  -1  135.27   17.58
   0 -13   1  101.35   20.73
   0  13   1  191.21   24.79
   0  13  -1  138.27   16.28
   0  13  -1  148.97   11.65
   0 -13  -1  202.73   27.37
   0 -13   1  172.44   24.06
   0 -13  -2  376.64   33.00
   0  13   2  337.91   30.11
   0  13   2  402.18   34.28
   0 -13   2  403.06   27.20
   0  13  -2  338.95   25.59
   0  13  -2  371.10   26.39
   0 -13   2  426.48   27.77
   0 -13  -2  324.12   28.39
   0 -13   2  367.98   34.25
   0  13   3  684.48   45.09
   0  13  -3  653.73   39.04
   0  13   3  618.19   45.14
   0 -13   3  567.49   36.87
   0 -13   3  694.49   39.22
   0  13  -3  615.45   37.86
   0 -13  -4  573.06   45.68
   0  13  -4  596.79   40.27
   0  13   4  622.98   49.00
   0 -13   4  614.43   40.49
   0 -13   4  731.61   43.03
   0  13  -5 1090.78   60.62
   0  13   5 1130.08   71.46
   0 -13  -5 1059.14   65.49
   0 -13   5 1141.34   61.78
   0 -13  -6  495.77   44.82
   0  13  -6  536.40   42.67
   0  13   6  553.66   51.03
   0 -13   6  519.20   32.61
   0 -13   6  576.25   44.35
   0 -13  -7  377.49   40.37
   0  13  -7  372.35   38.09
   0 -13  -7  273.88   16.59
   0 -13   7  347.21   28.28
   0 -13  -7  266.14   17.68
   0 -13   7  452.77   41.20
   0  13   7  393.56   46.19
   0 -13   8  182.24   29.33
   0  13   8  159.12   33.77
   0  13  -8  148.46   26.10
   0 -13   8  175.98   21.82
   0  13   9  148.69   32.83
   0  13  -9  185.96   31.01
   0 -13   9  145.57   28.14
   0 -13   9  128.82   20.38
   0  13 -10  269.39   39.34
   0 -13 -10  227.05   35.55
   0 -13  10  253.27   38.71
   0  13  10  261.40   44.37
   0 -13 -10  255.39   26.70
   0 -13  10  272.32   33.29
   0 -13  11  528.07   57.21
   0  13  11  429.41   59.29
   0 -13 -11  422.60   49.60
   0  13 -11  474.72   54.63
   0 -13  11  437.26   51.63
   0 -13  11  386.12   42.28
   0 -13  12  241.06   42.62
   0  13 -12  184.68   35.84
   0 -13 -12  217.09   40.99
   0 -13  12  239.29   34.31
   0  13  12  271.20   50.63
   0 -13  12  241.85   39.82
   0  13 -13  289.18   47.29
   0 -13 -13  366.56   49.59
   0 -13  13  288.33   45.75
   0 -13  13  301.45   47.33
   0 -13  13  295.18   40.80
   0  13  13  286.28   52.90
   0 -13  14  217.96   43.39
   0 -13 -14  194.49   39.39
   0 -13  14  194.05   40.65
   0  13  14  311.41   56.76
   0  13  15   15.81   22.26
   0 -13 -15   32.63   23.30
   0 -13  15   40.46   19.58
   0 -13  15   65.63   27.52
   0 -13 -16   21.11   25.78
   0 -14   0  190.38   24.84
   0 -14   0  177.22   26.40
   0  14   0  166.19   16.21
   0 -14   1 1404.90   70.40
   0  14  -1 1282.31   55.43
   0 -14   1 1281.86   70.09
   0 -14  -1 1238.26   67.19
   0 -14  -1 1372.48   67.11
   0  14   1 1455.75   73.41
   0  14  -1 1162.78   54.37
   0  14  -1 1136.09   45.35
   0  14   1 1331.88   59.58
   0  14  -2    5.81    7.77
   0  14   2    4.72   12.02
   0 -14  -2   -9.27   12.76
   0  14   2   -3.16   12.44
   0 -14  -2   16.42   10.79
   0  14  -2    8.93    9.01
   0 -14   3  120.46   16.19
   0  14  -3  122.52   16.49
   0 -14   3  156.17   18.60
   0  14   3  152.65   24.09
   0  14  -3  115.65   16.65
   0 -14   4    4.39    7.06
   0  14  -4    1.12    9.16
   0 -14   4   -4.72    9.33
   0 -14   4    1.63    2.82
   0  14   4    0.67   14.54
   0 -14   4   -0.11    1.96
   0 -14  -4  -11.45   15.30
   0 -14   5   25.78   11.25
   0 -14  -5   45.24   16.59
   0 -14   5   27.96    6.88
   0  14  -5   45.85   14.06
   0  14   5   32.98   13.70
   0 -14   6   26.16    8.21
   0  14   6   18.63   16.59
   0 -14   6   37.64   13.61
   0  14  -6   40.70   15.84
   0 -14  -6   53.75   17.90
   0 -14  -7  712.74   32.76
   0  14  -7  973.25   62.33
   0 -14   7  969.13   61.89
   0  14   7  892.00   70.02
   0 -14  -7  720.76   35.24
   0 -14  -7  994.77   66.38
   0 -14   7  940.08   48.14
   0  14   8   19.02   19.34
   0  14  -8  -12.10   17.11
   0 -14   8   10.02   10.71
   0 -14   8    7.19    7.69
   0  14   9  898.08   77.66
   0 -14   9  701.19   60.04
   0 -14   9  746.40   51.62
   0  14  -9  716.75   62.29
   0  14 -10   21.62   15.79
   0 -14  10   40.90   19.60
   0 -14  10    9.24   11.37
   0  14  10    8.93   19.81
   0  14 -11  558.94   59.44
   0 -14  11  554.82   58.43
   0 -14  11  448.01   52.82
   0  14  11  515.52   64.71
   0 -14  11  441.75   44.41
   0 -14 -11  465.16   53.15
   0 -14  12   24.41   18.65
   0 -14  12    5.71    9.96
   0  14  12   -7.33   21.84
   0 -14  12    2.10   13.60
   0  14 -12   10.25   17.77
   0 -14 -12    5.48   17.25
   0  14 -13  154.06   37.63
   0 -14  13  180.67   39.36
   0 -14  13  170.39   34.78
   0  14  13  106.60   35.42
   0 -14 -13  158.79   34.92
   0 -14  14   31.21   22.56
   0 -14 -14    2.55   18.24
   0  14  14   41.22   30.55
   0 -14  14   13.40   19.80
   0  14  15  652.81   86.57
   0 -14  15  574.42   72.58
   0 -14 -15  515.82   66.26
   0 -14  15  744.61   79.77
   0 -14 -16  -11.93   17.75
   0  15   0    4.56    7.55
   0 -15   0  -14.27   14.87
   0 -15   0   -0.95   10.79
   0  15   1   66.42   13.15
   0 -15  -1   74.29   21.79
   0 -15  -1   69.31   16.31
   0 -15   1   81.34   20.22
   0  15  -1   69.53    9.14
   0  15  -1   80.16   13.24
   0 -15   1   19.02   17.58
   0  15  -1   78.80   14.56
   0  15  -2  388.05   28.54
   0 -15  -2  401.27   33.24
   0  15  -2  374.94   28.21
   0  15   2  421.05   33.72
   0 -15  -2  396.74   36.35
   0 -15   3  542.26   36.06
   0  15  -3  507.33   34.30
   0 -15   3  535.55   35.36
   0 -15  -3  513.16   40.56
   0  15  -3  523.39   35.72
   0  15   3  497.10   40.98
   0 -15  -3  522.38   37.29
   0  15  -4  912.80   52.37
   0  15  -4  840.69   49.95
   0 -15  -4  885.71   58.73
   0  15   4  870.96   59.64
   0 -15  -4  865.06   48.21
   0 -15   4  970.07   52.22
   0 -15   4  907.22   51.25
   0 -15  -5 1054.03   66.36
   0  15  -5 1089.23   60.27
   0 -15   5 1023.90   58.45
   0 -15  -5 1040.84   50.55
   0  15   5 1119.98   70.82
   0 -15   5  921.04   39.94
   0  15   6  647.60   56.90
   0 -15  -6  646.52   36.05
   0 -15  -6  601.90   52.14
   0  15  -6  618.36   47.19
   0 -15   6  704.30   50.22
   0 -15   6  680.14   35.19
   0 -15   7  609.90   49.25
   0  15   7  656.17   59.22
   0  15  -7  547.81   47.13
   0 -15  -7  495.23   28.81
   0 -15  -7  568.50   52.40
   0 -15   7  621.98   37.01
   0 -15   8   92.06   20.81
   0  15   8  112.71   31.67
   0 -15   8  112.08   17.34
   0  15  -8   87.43   21.67
   0  15   9   48.94   26.29
   0 -15   9   46.73   16.88
   0  15  -9   45.56   20.04
   0 -15   9   57.61   15.60
   0 -15  10  281.91   32.33
   0 -15  10  186.05   32.98
   0  15 -10  207.10   35.99
   0  15  10  240.65   46.54
   0 -15  11  788.72   70.82
   0 -15 -11  715.00   66.76
   0  15  11  718.07   78.14
   0 -15  11  793.18   58.48
   0  15 -11  757.48   70.71
   0 -15  12  479.31   47.87
   0  15  12  463.13   66.38
   0 -15 -12  461.77   54.77
   0 -15  12  428.51   53.71
   0 -15  12  477.71   57.32
   0  15 -12  506.19   59.35
   0  15 -13  134.90   34.77
   0 -15 -13  153.69   34.29
   0 -15  13  128.32   33.94
   0  15  13  137.72   43.83
   0 -15  13  200.02   40.00
   0  15  14   51.85   26.55
   0 -15  14   61.68   25.20
   0 -15 -14   66.73   24.50
   0 -15  14   40.08   22.36
   0 -15  15    5.23   21.19
   0 -15 -15   12.03   18.50
   0  15  15   67.58   36.13
   0 -15  15   37.62   23.43
   0 -15 -16   10.92   18.53
   0 -16   0 1002.80   60.21
   0  16   0  915.01   44.66
   0 -16   0 1003.21   62.24
   0  16  -1  100.80   15.59
   0 -16  -1  115.40   20.75
   0  16  -1   84.73    9.94
   0 -16   1  103.76   23.21
   0  16  -1   76.54   12.62
   0 -16  -1  103.10   24.00
   0  16   1   62.88   13.62
   0  16  -2  461.12   31.57
   0  16   2  451.80   36.85
   0 -16  -2  476.03   37.19
   0 -16  -2  388.80   37.92
   0  16  -2  446.38   31.01
   0 -16  -3   15.70    9.51
   0  16  -3   15.06   10.09
   0  16   3    8.70   12.15
   0  16  -3   37.83   12.04
   0 -16  -3    6.90   11.24
   0 -16   3    9.74    7.86
   0 -16   3    7.17    8.56
   0 -16   4   18.10    9.87
   0  16  -4   25.99   12.24
   0 -16  -4   24.90   18.11
   0 -16   4   17.08    8.92
   0  16   4    2.75   13.16
   0  16  -4   26.06   11.31
   0 -16  -4   26.71   10.98
   0 -16   5  263.60   28.06
   0 -16  -5  268.37   32.43
   0  16  -5  243.78   27.64
   0 -16   5  221.84   14.55
   0 -16  -5  232.32   22.10
   0  16   5  235.65   33.31
   0 -16   6  679.88   50.35
   0 -16   6  699.37   34.74
   0 -16  -6  759.67   58.06
   0  16  -6  716.68   51.00
   0  16   6  662.45   59.20
   0 -16  -6  683.26   38.81
   0 -16   7   30.78    8.96
   0  16   7    8.73   16.57
   0 -16  -7   10.69    4.61
   0 -16  -7   34.84   19.49
   0 -16   7   23.20   11.90
   0  16  -7    8.39   12.53
   0 -16   8 1435.82   62.15
   0 -16  -8 1436.85   86.42
   0  16   8 1286.08   90.40
   0  16  -8 1310.27   78.10
   0 -16   8 1431.07   81.71
   0 -16   9  117.91   25.47
   0 -16   9  111.23   18.84
   0  16   9  107.15   29.54
   0  16  -9   79.05   21.13
   0 -16  10  556.61   57.37
   0  16  10  656.10   70.91
   0 -16  10  580.45   45.87
   0  16 -10  574.90   58.39
   0 -16 -11  102.70   27.98
   0  16 -11  192.64   37.98
   0 -16  11  160.76   26.43
   0 -16  11  125.82   30.00
   0  16  11  143.48   38.64
   0 -16 -12   21.45   18.04
   0 -16  12    1.77   13.55
   0  16  12  -19.25   25.91
   0  16 -12    1.58   19.10
   0 -16  12   48.06   22.62
   0  16 -13  164.25   37.38
   0  16  13  235.19   47.38
   0 -16  13  166.23   36.90
   0 -16  13  120.76   32.18
   0 -16 -13  165.71   35.67
   0 -16 -14  419.04   58.10
   0  16  14  353.50   60.58
   0 -16  14  394.01   57.14
   0 -16  14  334.04   55.49
   0 -16  15   96.66   29.16
   0 -16 -15   64.65   28.03
   0 -16  15   30.22   19.18
   0  16  15   66.57   33.81
   0 -17   0   16.54   16.38
   0  17   0   12.08    7.68
   0 -17  -1   38.60   19.89
   0  17  -1   26.97    7.37
   0  17   1   20.40   10.82
   0  17  -1   22.67   11.44
   0 -17  -1   10.42   10.31
   0 -17   1   39.08   19.64
   0  17  -1   17.30    8.14
   0 -17  -2   68.11   16.17
   0  17   2   73.87   17.60
   0 -17  -2   47.00   18.33
   0  17  -2   50.34   11.37
   0  17  -2   39.41   12.09
   0  17  -2   33.10    4.87
   0  17  -3 1184.34   59.00
   0  17  -3 1167.53   59.83
   0  17   3 1286.81   70.95
   0 -17   3 1157.82   59.96
   0 -17  -3 1212.21   64.18
   0 -17  -3 1127.49   67.97
   0 -17   3 1326.63   62.64
   0 -17  -4  880.92   51.88
   0 -17   4  894.92   52.66
   0  17  -4  883.83   52.40
   0 -17   4  988.30   54.64
   0  17  -4  910.41   52.64
   0  17   4  834.38   59.88
   0 -17  -5 1160.69   58.78
   0 -17  -5 1218.18   75.16
   0 -17   5 1204.48   65.68
   0  17  -5 1143.02   64.38
   0  17   5 1110.18   75.29
   0  17  -6  792.21   54.58
   0 -17  -6  786.14   43.55
   0 -17   6  751.89   35.07
   0 -17  -6  733.09   59.01
   0 -17   6  824.03   55.53
   0  17   6  749.56   63.02
   0  17   7  216.27   37.72
   0 -17  -7  205.79   19.07
   0 -17  -7  251.68   35.38
   0  17  -7  218.73   30.37
   0 -17   7  230.00   30.15
   0 -17   7  247.01   20.58
   0 -17   8  199.88   30.63
   0 -17   8  215.00   21.92
   0  17   8  187.44   34.86
   0  17  -8  225.87   33.61
   0 -17  -8  254.54   36.42
   0  17   9   25.78   18.25
   0  17  -9   69.46   23.48
   0 -17   9   45.22   14.88
   0 -17   9   45.81   12.44
   0  17  10  430.78   58.17
   0 -17  10  393.96   47.63
   0  17 -10  351.84   46.19
   0 -17  10  396.69   36.79
   0  17 -11  131.36   31.21
   0 -17  11  195.65   37.34
   0  17  11  117.34   35.26
   0  17 -12  360.32   50.78
   0 -17  12  320.71   48.03
   0  17  12  366.50   58.17
   0 -17  12  423.29   54.28
   0 -17 -12  418.84   51.80
   0  17  13  113.08   38.62
   0 -17  13  170.27   38.61
   0 -17  13  137.81   33.46
   0  17 -13  145.45   38.24
   0 -17 -13  132.61   33.81
   0 -17  14  195.45   41.02
   0 -17  14  125.49   33.07
   0 -17 -14  147.30   38.49
   0  17  14  107.52   39.23
   0 -17 -15   98.15   29.88
   0 -17  15  188.65   40.49
   0 -17  15  176.51   41.01
   0  18   0   58.96   11.85
   0 -18   0   45.00   18.36
   0 -18  -1  502.44   45.62
   0  18   1  598.59   39.34
   0  18  -1  542.45   36.57
   0 -18   1  593.23   50.38
   0  18  -1  583.18   29.46
   0  18  -1  569.10   36.26
   0 -18  -2  497.31   43.41
   0  18  -2  379.55   18.65
   0  18   2  475.33   38.28
   0  18  -2  515.95   34.03
   0 -18  -2  554.44   41.95
   0 -18   2  465.06   45.01
   0  18  -2  488.99   33.41
   0 -18  -3   62.74   14.70
   0  18  -3   60.06   13.16
   0  18  -3   33.30   10.76
   0 -18  -3   28.73   14.80
   0  18   3   64.14   17.42
   0  18   4    8.71   14.88
   0 -18   4    4.02    8.06
   0 -18  -4    9.49    8.37
   0  18  -4    6.27    8.58
   0  18  -4   -3.28    7.46
   0 -18  -5   24.47   10.14
   0 -18   5   24.15    9.59
   0  18   5   33.26   17.31
   0 -18  -5   15.36   16.12
   0  18  -5   19.98   12.45
   0  18   6   26.93   17.07
   0 -18  -6    6.10    7.76
   0 -18  -6   -8.75   13.75
   0  18  -6   14.46   12.50
   0 -18   6   31.15    6.23
   0 -18   6   26.58   12.34
   0 -18   7 1049.01   45.70
   0  18  -7  877.48   63.54
   0 -18  -7 1041.46   73.69
   0  18   7  950.34   76.50
   0 -18  -7  880.91   46.73
   0 -18   7 1006.48   66.40
   0 -18  -8   18.07   14.27
   0 -18   8   20.86   13.64
   0  18   8   34.15   23.23
   0  18  -8   25.00   14.92
   0 -18   8   25.50    9.65
   0 -18  -8   11.70    5.20
   0 -18   9  757.34   64.23
   0 -18   9  864.39   49.55
   0  18   9  832.97   77.92
   0  18  -9  747.27   64.25
   0  18 -10    9.33   13.31
   0 -18  10  -15.12   13.27
   0 -18  10   -5.59    7.94
   0  18  10  -32.38   28.65
   0  18 -11  186.02   36.97
   0  18  11  189.14   42.09
   0 -18  11  218.03   36.35
   0 -18 -12  -18.72   15.35
   0  18  12  -10.53   23.12
   0 -18  12  -21.44   18.71
   0  18 -12   -4.34   15.52
   0 -18  13  263.87   45.52
   0  18  13  258.46   50.72
   0  18 -13  225.89   42.86
   0 -18 -13  246.65   42.87
   0 -18  13  196.18   39.93
   0 -18  14  -13.20   16.47
   0 -18  14   -5.67   19.85
   0  18  14    8.05   23.31
   0 -18 -14   59.58   28.26
   0  18 -14   22.32   19.61
   0 -18  15  579.92   71.92
   0 -18 -15  486.45   64.65
   0 -18  15  549.50   71.76
   0 -19   0    0.72   19.37
   0  19   0    2.40    7.22
   0  19   1   11.58    8.68
   0  19  -1   29.58   11.24
   0 -19   1   13.81   14.81
   0  19  -1   14.33    6.41
   0 -19  -1   45.15   19.30
   0  19  -1   -2.27    9.45
   0 -19  -2 1100.28   68.32
   0  19  -2 1146.70   55.71
   0  19  -2 1103.02   54.80
   0  19   2 1123.49   61.49
   0 -19   2 1143.44   72.37
   0  19  -2  952.61   37.25
   0 -19  -3  212.89   26.07
   0  19  -3  182.70   21.24
   0  19   3  164.51   25.26
   0 -19  -3  196.21   28.96
   0  19  -3  176.45   21.79
   0 -19   4  725.90   47.88
   0  19   4  803.12   58.44
   0 -19  -4  774.46   49.68
   0  19  -4  695.24   46.89
   0 -19  -5  660.07   57.09
   0 -19  -5  678.30   45.08
   0 -19   5  676.85   47.76
   0  19   5  710.02   59.43
   0  19  -5  687.57   47.93
   0  19   6  265.54   38.76
   0 -19   6  196.44   11.82
   0  19  -6  301.59   32.96
   0 -19  -6  236.07   33.93
   0 -19   6  263.68   30.47
   0 -19  -6  234.87   23.92
   0  19  -7  346.25   38.44
   0 -19  -7  281.75   24.56
   0 -19  -7  292.28   40.40
   0  19   7  269.43   41.09
   0 -19   7  359.41   38.18
   0 -19   7  324.84   21.09
   0 -19  -8   54.87   20.22
   0 -19   8   59.83   20.87
   0  19   8   42.46   22.56
   0  19  -8   56.06   18.37
   0 -19   8   74.17   12.39
   0  19   9  -10.31   19.98
   0 -19   9   11.24    7.16
   0  19  -9   28.90   17.25
   0 -19   9   -0.83   11.95
   0  19  10   14.03   22.76
   0 -19  10    7.92   11.03
   0  19 -10  -24.62   19.51
   0  19  11  581.34   71.69
   0 -19  11  624.05   63.52
   0  19 -11  534.65   60.58
   0 -19 -12  110.16   29.52
   0  19 -12  175.72   37.28
   0 -19  12  178.81   36.88
   0  19  12  237.66   47.35
   0 -19  13  243.21   44.63
   0 -19 -13  234.37   43.24
   0  19 -13  285.16   49.17
   0 -19  13  244.69   43.63
   0  19  13  251.05   51.76
   0  19  14  279.08   56.98
   0 -19  14  177.20   38.07
   0  19 -14  136.33   36.08
   0 -19 -14  165.73   37.81
   0 -19  14  260.69   48.99
   0 -19 -15    0.75   19.21
   0 -19  15   14.90   17.66
   0 -20   0 1144.48   72.43
   0  20   0 1073.36   52.50
   0 -20  -1  -10.02   17.16
   0  20  -1    6.08    8.51
   0  20  -1    6.05    5.70
   0  20  -1   -5.34    9.45
   0 -20   1   14.35   17.54
   0  20   1    0.35    8.51
   0  20  -2  628.82   28.34
   0 -20   2  830.38   61.92
   0  20  -2  780.05   45.03
   0 -20  -2  728.43   56.20
   0  20   2  843.37   52.24
   0  20  -2  796.05   45.77
   0  20  -3  303.18   28.47
   0  20   3  283.78   33.46
   0  20  -3  292.73   29.90
   0 -20  -3  302.71   39.87
   0 -20  -4    4.00    8.94
   0 -20   4   -5.82    8.47
   0  20   4  -15.26   16.51
   0  20  -4   -9.19    9.36
   0 -20   5   -4.81   11.39
   0 -20  -5   12.19   15.09
   0  20   5   18.06   15.00
   0  20  -5    9.34   12.58
   0 -20  -5   -8.29   10.50
   0  20  -6  505.50   42.88
   0 -20  -6  458.07   35.55
   0  20   6  478.02   51.96
   0 -20   6  478.70   41.93
   0 -20  -6  498.60   49.80
   0 -20   7  219.89   15.02
   0  20   7  261.46   39.27
   0 -20   7  177.96   13.74
   0 -20  -7  226.91   22.46
   0 -20  -7  335.35   43.05
   0 -20   7  238.78   31.67
   0  20  -7  281.63   34.59
   0 -20   8 1612.09   64.90
   0 -20   8 1766.98   97.31
   0  20  -8 1649.12   95.44
   0 -20  -8 1586.48  101.89
   0  20   8 1553.35  107.13
   0  20   9  145.53   36.60
   0 -20  -9   97.57   27.97
   0  20  -9  123.44   27.88
   0 -20   9  116.69   25.96
   0  20 -10  251.27   38.28
   0 -20  10  237.79   39.10
   0  20  10  235.35   44.21
   0  20 -11    9.98   17.82
   0  20  11   14.01   21.39
   0 -20  11  -13.66   14.86
   0  20 -12   21.88   20.84
   0  20  12  -35.45   24.33
   0 -20  12  -10.66   18.90
   0 -20  13   40.06   24.82
   0  20  13   -8.25   22.36
   0  20 -13   24.54   21.00
   0 -20 -13   33.42   21.35
   0 -20  13   26.31   22.38
   0 -20  14  221.65   45.10
   0 -20  14  197.49   43.31
   0 -20 -14  254.79   45.76
   0  20 -14  260.34   48.84
   0  20  14  276.31   59.71
   0 -20 -15   24.24   21.27
   0 -20  15    7.47   18.54
   0  21   0   18.90    9.96
   0 -21   0   -9.89   14.26
   0  21   1   24.75   10.36
   0  21  -1   23.77    8.34
   0 -21   1   51.66   24.81
   0 -21  -1   36.77   19.97
   0  21  -1   17.40   10.86
   0  21  -1   -4.85    6.89
   0  21  -2  368.45   30.42
   0  21  -2  289.17   17.20
   0 -21   2  401.03   44.18
   0 -21  -2  365.40   40.75
   0  21  -2  321.71   28.57
   0  21   2  422.89   36.45
   0  21   3 3145.08  130.68
   0  21  -3 2859.48  115.83
   0 -21  -3 2653.73  127.76
   0  21  -3 2826.51  114.44
   0 -21   3 3215.66  142.63
   0  21   4  633.64   52.73
   0  21  -4  606.68   43.73
   0 -21   5  518.74   42.18
   0  21  -5  483.07   40.41
   0  21   5  547.39   52.24
   0 -21  -5  524.80   50.71
   0 -21  -5  443.28   37.92
   0  21  -6  172.64   25.92
   0 -21  -6  176.40   22.44
   0 -21   6  240.21   30.46
   0  21   6  217.32   35.28
   0 -21  -6  168.78   30.47
   0  21   7   36.08   18.83
   0 -21   7   55.94   17.31
   0 -21  -7   69.01   23.69
   0  21  -7   57.38   19.62
   0 -21  -8   -4.25   16.10
   0 -21   8    5.79    3.83
   0  21   8  -10.15   20.22
   0  21  -8   33.21   20.14
   0 -21   8  -22.72   17.01
   0  21  -9   13.71   16.83
   0  21   9  -19.77   19.94
   0 -21  -9   42.43   23.33
   0 -21   9   -6.06   11.35
   0  21 -10  158.54   31.55
   0  21  10  281.90   50.02
   0 -21  10  289.02   40.86
   0 -21  11   63.20   22.44
   0  21  11   35.83   28.19
   0  21 -11   64.24   23.90
   0  21 -12  267.07   45.02
   0 -21  12  241.44   42.02
   0  21  12  369.63   61.87
   0 -21  13  150.91   34.70
   0  21  13  185.25   46.29
   0  21 -13  141.31   38.60
   0 -21  13  134.45   34.13
   0 -21 -13  147.72   34.08
   0 -21  14  233.33   44.32
   0 -21  14  144.00   37.71
   0 -21 -14   84.74   30.10
   0  21 -14  143.88   39.53
   0  21  14  179.38   51.64
   0 -21 -15   74.26   29.81
   0 -21  15  162.07   39.65
   0  22   0  106.13   15.75
   0 -22   0  143.77   26.86
   0  22  -1  824.77   49.93
   0  22  -1  881.92   50.83
   0  22  -1  896.76   42.36
   0  22   1  950.55   54.14
   0 -22   1  902.24   66.52
   0 -22  -1  890.88   65.46
   0  22  -2  165.24   21.82
   0 -22   2  184.54   31.68
   0 -22  -2  168.34   32.78
   0  22   2  134.58   23.61
   0  22  -2  100.18   10.12
   0  22  -2  134.29   19.34
   0 -22   3  614.16   56.02
   0 -22  -3  562.72   51.53
   0  22   3  658.54   51.07
   0  22  -3  527.73   40.46
   0  22  -3  622.47   42.71
   0  22   4   47.33   19.00
   0  22  -4   24.65   13.93
   0 -22   5  163.14   23.66
   0 -22  -5  121.39   29.37
   0  22  -5  158.63   24.00
   0  22   5  209.77   34.07
   0 -22  -6  167.18   31.80
   0 -22  -6  140.55   21.05
   0  22   6  200.53   34.77
   0  22  -6  185.61   27.51
   0 -22   6  182.47   26.81
   0  22  -7  694.37   56.23
   0 -22   7  712.61   55.90
   0 -22  -7  691.89   64.52
   0  22   7  726.52   68.89
   0 -22   8   98.02   22.00
   0 -22  -8   89.63   26.21
   0  22  -8  100.90   23.86
   0  22   8  162.35   35.14
   0 -22   9  738.19   63.64
   0  22  -9  639.46   60.05
   0 -22  -9  659.26   67.71
   0  22   9  748.60   75.87
   0 -22  10   53.12   20.15
   0  22  10   46.31   25.74
   0  22 -10   32.82   20.22
   0 -22  11   13.86   18.76
   0  22  11   56.77   30.21
   0  22 -11   38.04   22.84
   0  22  12   36.67   24.78
   0  22 -12   52.03   25.10
   0 -22  12  -21.98   17.22
   0 -22  13   92.87   29.28
   0  22  13  182.74   46.74
   0  22 -13   61.34   27.33
   0 -22 -13  152.25   34.84
   0 -22  14  -14.35   21.48
   0 -22  14   -4.34   19.09
   0  22 -14  -19.10   23.82
   0 -22 -14  -11.70   24.14
   0 -22 -15  244.97   49.70
   0 -23   0   33.79   19.05
   0  23   0    5.98    7.57
   0  23  -1  133.67   14.85
   0  23  -1   99.64   17.36
   0  23  -1  110.22   18.47
   0  23   1  135.83   20.39
   0 -23  -1  124.75   26.42
   0 -23   1  146.60   28.42
   0  23  -2 1013.15   42.61
   0 -23   2 1254.03   82.30
   0 -23  -2 1300.57   80.91
   0  23  -2 1182.61   61.79
   0  23  -2 1180.11   61.41
   0  23   2 1358.38   71.00
   0  23   3  666.14   52.79
   0  23  -3  665.09   45.07
   0 -23   3  764.04   63.52
   0 -23  -3  692.30   57.61
   0  23  -4 1409.50   73.61
   0  23   4 1495.21   88.10
   0  23   5   38.29   16.84
   0  23  -5   66.40   17.33
   0 -23   5   56.78   16.49
   0 -23  -5   82.67   23.75
   0 -23   6  207.58   29.12
   0 -23  -6  215.29   26.24
   0  23   6  272.21   41.48
   0  23  -6  224.02   30.62
   0 -23  -6  237.78   37.42
   0 -23   7   85.03   20.30
   0 -23  -7   59.98   23.13
   0  23  -7  128.18   26.78
   0  23   7  128.60   29.46
   0  23  -8   -7.51   15.09
   0 -23  -8    1.91   15.59
   0 -23   8   29.47   13.04
   0  23   8  -17.16   17.37
   0  23  -9  344.02   44.51
   0 -23  -9  332.63   46.76
   0 -23   9  318.28   43.67
   0  23   9  284.89   48.57
   0  23 -10   32.95   20.88
   0  23  10   38.85   26.33
   0 -23  10   40.33   18.70
   0  23 -11  248.32   42.83
   0 -23  11  291.48   43.60
   0  23  11  249.59   48.86
   0  23  12  106.12   32.25
   0  23 -12   61.27   25.40
   0 -23  12   87.22   27.66
   0  23  13  212.82   49.13
   0 -23 -13  228.21   43.59
   0  23 -13  234.66   43.64
   0 -23  13  291.44   48.14
   0 -23  14   85.01   28.70
   0  23 -14   79.48   30.74
   0 -23  14  143.72   38.09
   0 -23 -14   38.63   19.53
   0 -23 -15   75.12   25.81
   0 -24   0  908.06   70.44
   0  24   0  933.66   50.50
   0  24  -1   27.79   10.88
   0  24  -1   30.34    8.16
   0 -24  -1   51.07   18.96
   0  24  -1   21.73   10.39
   0  24   1   45.02   13.18
   0 -24   1   27.55   16.26
   0 -24  -2 1388.13   86.72
   0  24  -2 1410.79   68.53
   0 -24   2 1643.59   94.98
   0  24  -2 1167.61   48.27
   0  24  -2 1298.72   67.13
   0  24   2 1550.24   78.33
   0  24  -3  158.85   24.80
   0  24   3  128.06   24.03
   0 -24  -3  152.62   33.84
   0 -24   3  133.74   28.78
   0  24  -4  284.36   30.22
   0  24   4  254.75   35.04
   0 -24   4  262.56   38.79
   0 -24  -5   -0.31   13.90
   0  24  -5  -12.48   10.73
   0  24   5    6.87   14.66
   0  24   6  374.25   48.49
   0 -24   6  362.57   38.49
   0 -24  -6  331.13   44.20
   0  24  -6  280.01   33.69
   0  24  -7    5.24   10.84
   0 -24  -7    6.91   15.37
   0  24   7   41.22   21.57
   0 -24   7   45.89   17.77
   0 -24   8 1100.41   76.33
   0 -24  -8 1086.02   86.28
   0  24   8 1143.82   92.20
   0  24  -8 1002.89   74.14
   0  24  -9   92.73   24.30
   0 -24   9   74.26   22.71
   0 -24  -9   97.19   27.34
   0  24   9   85.34   32.61
   0  24  10  320.10   55.12
   0 -24  10  153.11   31.30
   0  24 -10  133.97   29.42
   0  24  11   -6.01   26.09
   0 -24  11    8.06   18.73
   0  24 -11   16.69   15.76
   0 -24  12   22.70   21.44
   0  24  12   14.10   27.21
   0  24 -12   28.29   17.04
   0 -24 -13   44.24   23.14
   0 -24  13   34.60   23.80
   0  24  13   16.76   23.43
   0  24 -13   -7.21   18.70
   0  24 -14   58.05   27.02
   0 -24  14  190.54   42.99
   0 -24 -14  145.15   38.28
   0 -24 -15  -21.08   20.45
   0  25   0   -1.05    7.68
   0  25   0   16.23    9.32
   0  25   0   17.44   12.64
   0 -25   0   17.16   17.01
   0  25   1   58.25   16.05
   0 -25   1   93.12   29.10
   0  25  -1   60.74   12.41
   0  25  -1   50.61   13.49
   0  25  -1   57.06   16.22
   0 -25  -1   85.51   26.89
   0 -25  -2  305.92   40.85
   0  25   2  280.09   31.51
   0  25  -2  184.92   14.70
   0 -25   2  260.29   41.71
   0  25  -2  229.26   26.02
   0  25  -3 1908.51   90.11
   0 -25   3 2089.05  116.52
   0  25   3 2173.94  105.37
   0 -25  -3 1889.66  108.29
   0 -25   4  340.62   46.02
   0  25  -4  278.93   30.56
   0  25   4  306.15   39.12
   0 -25  -5  214.10   38.08
   0  25  -5  226.51   28.01
   0  25   5  258.55   38.43
   0  25   6  212.14   37.14
   0  25  -6  181.79   28.28
   0 -25  -6  138.52   33.69
   0 -25   6  211.38   29.49
   0  25   7   64.78   25.59
   0 -25  -7   53.75   25.94
   0 -25   7  109.53   21.28
   0  25  -7   70.23   20.32
   0 -25  -8   81.29   29.10
   0  25  -8  129.94   27.81
   0  25   8   86.16   26.80
   0 -25   8   99.31   23.55
   0 -25  -9  146.66   35.51
   0  25   9  162.85   34.96
   0  25  -9  105.30   25.73
   0 -25   9  168.50   31.86
   0 -25 -10  152.32   36.73
   0  25  10  174.56   41.57
   0  25 -10  143.35   31.79
   0 -25  10  171.23   35.92
   0  25 -11   77.48   25.74
   0  25  11   85.21   30.79
   0 -25  11  116.92   28.63
   0 -25  12  315.35   48.62
   0  25  12  283.58   55.12
   0  25 -12  304.92   48.02
   0 -25  13   43.01   22.03
   0  25 -13   88.05   32.00
   0  25  13   44.43   28.17
   0  25 -14  142.02   36.40
   0 -25 -14  142.29   37.96
   0 -25  14  152.32   37.66
   0 -26   0   16.26   17.55
   0  26   0   52.01   14.22
   0  26   0   44.62   11.64
   0 -26   1 1975.98  110.80
   0  26  -1 1772.50   84.27
   0  26  -1 1856.81   73.75
   0 -26  -1 1902.96  107.86
   0  26   1 1836.73   86.94
   0  26  -1 1650.18   82.11
   0  26  -2   19.67   12.04
   0  26  -2    3.69    4.16
   0 -26  -2   18.86   19.30
   0 -26   2    6.51   18.78
   0  26   2    4.86   12.45
   0  26  -3  126.87   22.12
   0  26   3   78.91   21.51
   0 -26   3  128.75   31.07
   0 -26  -3  127.14   32.60
   0  26  -4   88.53   18.65
   0 -26   4  114.09   31.51
   0  26   4  102.91   24.02
   0  26  -5  343.87   35.42
   0 -26  -5  349.92   46.27
   0 -26   5  425.11   51.78
   0  26   5  433.16   48.82
   0 -26   6   30.76   13.25
   0  26  -6   26.84   15.58
   0  26   6   35.94   20.67
   0 -26  -6    0.04   15.82
   0 -26   7  998.21   69.58
   0  26   7  847.59   76.73
   0  26  -7  850.18   64.17
   0 -26  -7  876.08   77.21
   0 -26  -8   43.51   25.66
   0  26   8   -9.34   18.41
   0  26  -8   -0.80   12.32
   0 -26   8   20.58   14.87
   0  26  -9  290.77   40.96
   0  26   9  156.15   36.05
   0 -26  -9  216.14   42.49
   0 -26   9  248.06   36.93
   0  26  10  -22.91   23.94
   0  26 -10    0.56   14.42
   0 -26 -10  -17.21   17.82
   0 -26  10    0.36   13.05
   0  26 -11  160.84   34.84
   0 -26  11  196.13   38.08
   0  26  11  253.63   50.20
   0  26 -12   21.69   20.87
   0 -26  12    6.55   15.57
   0  26  12   38.99   28.04
   0  26  13   37.81   29.82
   0 -26  13   -4.57   17.60
   0  26 -13   -9.92   22.49
   0  26 -14    3.73   19.03
   0 -26  14   34.45   25.11
   0 -26 -14   14.48   22.79
   0  27   0   38.09   13.74
   0  27   0   15.19    9.22
   0 -27   0   24.46   18.35
   0 -27  -1  153.52   32.07
   0  27   1  131.74   21.99
   0  27  -1  125.51   16.20
   0 -27   1   87.14   26.33
   0  27  -1  130.06   21.69
   0  27  -2  568.36   29.11
   0 -27   2  767.98   66.01
   0 -27  -2  691.08   62.86
   0  27   2  700.67   52.12
   0  27  -2  624.37   45.31
   0 -27  -3  614.35   59.19
   0 -27   3  656.56   63.56
   0  27   3  677.71   54.87
   0  27  -3  624.08   46.12
   0  27  -4  272.99   30.55
   0 -27   4  240.81   40.62
   0  27   4  335.12   40.61
   0 -27  -5   72.78   26.16
   0  27   5  120.62   27.05
   0 -27   5  111.45   29.72
   0  27  -5  110.13   20.94
   0  27   6  140.61   30.47
   0 -27  -6  154.64   32.71
   0  27  -6  115.26   23.07
   0 -27  -7   -0.78   16.49
   0 -27   7    7.69   10.10
   0  27  -7   39.84   19.94
   0  27   7   29.42   22.48
   0  27  -8   52.12   19.52
   0 -27   8   81.87   22.51
   0  27   8   51.25   23.04
   0 -27  -8   77.60   25.41
   0 -27   9  112.46   25.99
   0 -27  -9  121.42   33.09
   0  27   9   71.67   30.23
   0  27  -9   49.03   18.18
   0 -27  10  168.02   33.22
   0  27  10  144.99   37.53
   0  27 -10  142.46   30.65
   0 -27 -10  139.34   35.53
   0  27  11  307.75   52.64
   0  27 -11  242.82   41.46
   0 -27  11  371.76   49.99
   0  27 -12   -0.64   20.11
   0  27  12   33.86   22.05
   0  27 -13  133.05   35.70
   0 -27  13  162.24   37.43
   0 -27  14  125.25   34.74
   0  27 -14  116.73   34.70
   0 -27 -14   91.69   34.15
   0 -28   0 1344.02   91.93
   0  28   0 1367.97   73.07
   0  28   0 1275.45   65.41
   0 -28   1    2.24   16.46
   0  28  -1   -0.72    9.83
   0  28  -1   13.81    8.35
   0  28   1    5.25   11.66
   0 -28  -1  -15.39   14.70
   0  28  -2 1401.76   72.74
   0 -28  -2 1606.57   98.99
   0  28  -2 1245.40   51.25
   0  28   2 1478.74   80.82
   0 -28   2 1602.52  101.42
   0 -28   3    2.76   17.68
   0  28  -3   62.95   18.15
   0 -28  -3   88.45   29.97
   0  28   3   64.23   22.10
   0 -28   4  599.40   63.13
   0  28   4  585.48   53.90
   0  28  -4  526.77   44.16
   0  28   5   21.37   19.83
   0  28  -5   -0.44   11.67
   0 -28   5   22.26   20.58
   0 -28   6  314.18   48.48
   0 -28  -6  297.69   44.91
   0  28  -6  275.61   34.95
   0  28   6  297.70   44.07
   0  28  -7   73.73   19.01
   0 -28  -7  119.08   32.60
   0 -28   7  144.66   27.29
   0  28   7  148.89   32.75
   0 -28   8  423.29   47.05
   0  28  -8  352.55   42.91
   0  28   8  443.81   58.07
   0 -28  -8  302.54   47.07
   0  28   9   31.58   23.33
   0  28  -9   40.77   21.84
   0 -28   9    1.46   14.79
   0 -28  -9   39.44   24.97
   0 -28 -10   87.25   32.48
   0 -28  10  114.37   28.57
   0  28 -10   64.19   23.47
   0  28  10  127.22   37.80
   0  28  11    5.95   21.82
   0 -28  11    1.16   17.17
   0  28 -11   38.28   17.22
   0  28 -12   20.15   19.31
   0  28  12    6.35   26.28
   0 -28  12  -31.27   23.54
   0  28 -13   30.36   20.48
   0 -28  13    7.71   17.45
   0 -28  14   27.56   20.36
   0 -28 -14  -56.55   27.36
   0 -29   0   20.45   19.67
   0  29   0   20.97   13.06
   0  29   0   26.77   11.49
   0  29  -1   36.90   15.41
   0 -29  -1   23.21   21.12
   0  29   1    7.22    9.74
   0  29  -1   31.50   11.08
   0 -29   1   13.08   22.40
   0 -29  -2  248.25   41.49
   0  29   2  327.42   35.98
   0  29  -2  244.82   28.57
   0 -29   2  267.18   42.41
   0  29  -2  222.89   16.85
   0  29  -3 1178.15   68.02
   0  29   3 1324.24   81.07
   0 -29   3 1262.08   93.24
   0 -29  -3 1124.18   85.70
   0 -29   4  364.51   49.74
   0  29  -4  389.16   37.77
   0  29   4  384.62   45.14
   0  29  -5  224.33   30.45
   0 -29   5  199.99   40.71
   0  29   5  183.88   34.08
   0  29   6   -3.14   14.84
   0 -29  -6   13.34   18.77
   0  29  -6   17.53   14.08
   0 -29   6   -2.98   18.29
   0 -29   7   54.61   23.89
   0  29   7   56.88   24.23
   0  29  -7   54.82   17.47
   0 -29  -7   63.45   25.27
   0  29  -8   46.38   19.31
   0 -29   8   62.41   19.50
   0  29   8   51.12   23.78
   0 -29  -8   59.03   28.06
   0 -29  -9   66.52   26.42
   0  29   9   81.67   31.77
   0  29  -9   60.38   21.02
   0 -29   9   72.83   23.37
   0  29 -10   56.03   21.66
   0 -29 -10   79.45   32.10
   0  29  10   59.12   25.23
   0 -29  10   14.75   14.30
   0  29  11  419.17   65.12
   0  29 -11  370.26   50.88
   0 -29  11  412.35   54.01
   0  29 -12   55.71   26.05
   0  29  12  101.19   36.03
   0 -29  12   92.96   30.93
   0 -29  13   80.33   28.80
   0 -29 -14   56.36   25.86
   0  30   0   45.82   14.98
   0 -30   0   43.67   24.02
   0  30   0   50.95   13.87
   0 -30  -1 1164.32   89.14
   0  30  -1 1212.78   57.75
   0 -30   1 1226.30   91.46
   0  30   1 1302.44   71.30
   0  30  -1 1229.64   69.05
   0 -30  -2   27.65   18.81
   0 -30   2   63.74   24.34
   0  30   2   18.62   13.33
   0  30  -2   13.07   11.55
   0 -30  -3  238.83   40.77
   0 -30   3  210.09   41.25
   0  30  -3  190.66   26.86
   0  30   3  203.49   31.01
   0  30   4   -0.69   12.71
   0  30  -4   13.78   11.17
   0 -30   4   31.92   20.99
   0  30  -5  238.05   31.58
   0  30   5  324.40   45.55
   0 -30   5  214.20   42.27
   0  30   6   41.22   21.92
   0 -30  -6   38.25   22.06
   0 -30   6   17.74   20.24
   0  30  -6   26.87   15.61
   0  30  -7  322.48   39.93
   0  30   7  357.30   51.44
   0 -30   7  288.60   47.18
   0 -30  -7  240.82   43.23
   0 -30  -8   29.36   24.17
   0 -30   8   18.71   24.66
   0  30   8   -9.87   19.25
   0 -30   8   -9.99   12.85
   0  30  -8   15.96   16.19
   0  30  -9  171.98   30.68
   0 -30  -9  152.00   38.80
   0  30   9  223.70   44.42
   0 -30   9  195.53   32.33
   0  30  10  -21.88   21.34
   0 -30 -10   69.10   31.08
   0  30 -10   55.97   19.50
   0 -30  10   52.53   21.77
   0  30  11   75.64   32.63
   0  30 -11   39.47   21.26
   0 -30  11   58.77   24.62
   0 -30  12   13.38   14.49
   0  30  12    9.92   22.44
   0  31   0   14.59   10.29
   0 -31   0   15.21   18.06
   0  31   0   27.45   14.88
   0 -31  -1  185.05   37.52
   0  31  -1  195.65   26.49
   0  31  -1  226.21   22.54
   0 -31   1  233.12   43.03
   0  31   1  235.49   28.84
   0  31   2  161.60   26.31
   0 -31   2  167.50   36.10
   0  31  -2  149.88   23.72
   0 -31  -2  204.65   37.33
   0  31  -3  375.45   37.10
   0 -31   3  366.19   51.19
   0  31   3  341.54   40.59
   0 -31  -3  383.31   50.72
   0  31  -4  510.87   44.39
   0  31   4  523.63   52.20
   0 -31   4  547.73   63.04
   0 -31   5  208.06   40.07
   0  31   5  218.50   36.29
   0  31  -5  149.24   24.61
   0  31   6  152.90   33.84
   0 -31  -6  139.12   34.39
   0 -31   6  171.69   38.14
   0  31  -6  147.97   26.24
   0  31  -7   -3.53   13.98
   0 -31  -7   20.49   22.53
   0  31   7  -14.13   16.93
   0 -31   7   -3.22   18.47
   0  31  -8   19.70   16.16
   0 -31   8   -0.34   22.50
   0  31   8   -9.92   19.17
   0 -31  -8   -5.91   19.20
   0 -31   9  121.68   28.95
   0  31   9  195.69   43.03
   0 -31   9   84.97   30.15
   0  31  -9  162.54   32.03
   0 -31  -9  154.30   38.07
   0 -31  10  301.01   44.01
   0 -31 -10  267.30   50.16
   0  31 -10  263.39   41.74
   0  31  10  269.22   51.06
   0  31  11  152.56   43.01
   0 -31  11  121.53   30.80
   0  31  12  151.95   46.05
   0  32   0  809.88   50.15
   0  32   0  750.14   53.84
   0 -32   0  731.93   70.79
   0  32   1   26.06   12.23
   0  32  -1   44.80   15.65
   0 -32   1   50.01   22.33
   0 -32  -1   32.53   21.28
   0  32   2  711.72   55.31
   0  32  -2  609.07   47.35
   0 -32  -2  613.14   65.80
   0 -32   2  749.45   71.95
   0 -32  -3   97.61   30.79
   0  32  -3   42.54   14.79
   0 -32   3   61.79   26.88
   0  32   3   62.72   19.24
   0 -32   4   24.02   28.47
   0  32   4   -4.57   15.21
   0  32  -4   18.03   12.27
   0  32  -5   62.11   17.51
   0 -32   5   57.52   28.46
   0  32   5   86.11   26.41
   0  32  -6  138.38   25.95
   0 -32   6  171.58   38.20
   0 -32  -6   81.00   25.84
   0  32   6  163.36   34.15
   0 -32   7    2.93   17.81
   0  32   7   23.27   17.59
   0 -32  -7   -1.00   16.78
   0  32  -7   -2.76   11.83
   0  32  -8  643.46   59.80
   0  32   8  825.33   81.00
   0 -32   8  589.13   70.71
   0 -32  -8  601.27   71.89
   0 -32  -9   11.99   19.98
   0  32   9  121.52   34.19
   0 -32   9   87.72   30.52
   0 -32 -10  260.65   52.00
   0 -32  10  318.32   47.17
   0 -32  10  282.42   49.17
   0  32  10  268.87   51.24
   0 -32  11  -41.70   28.43
   0  32  11   30.80   24.00
   0 -32 -11    8.09   25.77
   0 -33   0   34.70   22.33
   0  33   0    9.44   11.72
   0  33  -1   30.78   14.45
   0 -33   1   34.13   24.37
   0 -33  -1   53.22   27.78
   0  33   1   13.26   10.61
   0 -33  -2  357.55   52.11
   0 -33   2  286.52   45.55
   0  33  -2  339.93   34.53
   0  33   2  328.63   37.95
   0 -33  -3  328.46   48.97
   0 -33   3  315.92   47.90
   0  33   3  355.15   43.34
   0  33  -3  298.09   33.11
   0  33  -4  235.98   31.39
   0  33   4  284.25   39.91
   0 -33   4  249.20   44.78
   0  33  -5   67.14   18.66
   0 -33   5   89.68   30.00
   0  33   5  100.02   27.70
   0  33  -6  180.56   28.32
   0 -33  -6   82.85   28.40
   0 -33   6  199.66   41.89
   0  33   6  175.74   34.62
   0  33   7   44.29   25.31
   0 -33   7   57.95   24.81
   0 -33  -7   91.52   32.04
   0 -33   8   82.17   29.02
   0  33   8  100.92   33.65
   0 -33  -8  123.86   36.90
   0  33   9   44.07   24.45
   0 -33  -9   12.42   18.51
   0 -33   9   27.35   20.69
   0 -33  10   -2.69   24.75
   0  33  10   -4.59   23.31
   0 -33 -10   -3.71   21.63
   0 -33 -11  213.05   47.10
   0 -33  11  197.26   43.48
   0  33  11  192.29   47.32
   0  34   0    2.60    9.93
   0 -34   0   39.90   22.08
   0  34  -1  292.15   33.56
   0 -34   1  292.60   48.55
   0  34   1  349.18   35.37
   0 -34  -1  276.69   46.72
   0  34   1  258.01   32.71
   0  34   2   17.18   13.86
   0  34  -2   12.90   12.45
   0 -34   2   18.57   21.33
   0 -34  -2  -18.36   18.30
   0 -34   3  242.47   44.46
   0  34  -3  288.35   33.33
   0  34   3  240.09   35.18
   0 -34  -3  255.87   43.72
   0  34   4  101.32   25.19
   0 -34   4  102.15   30.17
   0 -34   5  -35.14   24.69
   0  34   5  -18.57   15.33
   0 -34   6  -25.85   23.60
   0 -34  -6    5.13   18.61
   0  34   6    1.45   19.64
   0 -34   7  429.00   60.65
   0  34   7  371.11   53.98
   0 -34  -7  295.29   51.78
   0  34   8   -6.95   21.68
   0 -34   8   25.91   22.10
   0 -34  -8   -5.84   20.74
   0 -34  -9  572.98   73.20
   0  34   9  569.74   72.81
   0 -34   9  545.22   70.17
   0  34  10   13.43   23.97
   0 -34  10  -27.78   26.32
   0 -34 -10   36.75   24.86
   0 -34  11   55.37   30.01
   0  34  11   31.84   23.81
   0 -35   0   20.14   23.39
   0 -35   1   49.35   24.85
   0  35   1   19.76   13.74
   0 -35  -1   49.07   25.22
   0  35   2  124.66   24.31
   0 -35   2   73.29   28.52
   0 -35  -2   80.06   29.54
   0 -35  -3  344.25   50.47
   0  35   3  383.84   44.46
   0 -35   3  373.14   55.14
   0  35   4  159.78   29.72
   0 -35   4  149.86   37.07
   0  35   5   53.87   22.93
   0 -35   5   87.87   31.67
   0 -35  -6   72.25   29.71
   0 -35   6    6.93   20.30
   0  35   6   46.21   22.51
   0 -35  -7   53.44   27.43
   0  35   7   63.55   28.48
   0 -35   7   65.03   29.29
   0 -35   8  -15.73   19.87
   0 -35  -8   32.87   22.98
   0  35   8   10.84   19.36
   0  35   9  -21.51   22.57
   0 -35  -9    1.67   25.73
   0 -35   9   28.04   25.82
   0  35  10  331.30   58.24
   0 -35 -10  263.06   49.66
   0 -35  10  165.85   41.80
   0 -35  11   17.68   21.13
   0  35  11   42.25   27.59
   0 -36   0  159.38   36.55
   0 -36  -1   50.55   28.81
   0 -36   1   38.55   23.43
   0 -36  -2  681.46   71.86
   0 -36   2  732.31   77.25
   0 -36   3   69.01   29.00
   0  36   3   31.28   20.84
   0 -36  -3   28.05   22.99
   0  36   4   25.96   19.21
   0 -36   4   14.45   22.61
   0  36   5   -9.32   17.01
   0 -36   5  -21.48   20.95
   0 -36  -6   66.50   26.31
   0  36   6   62.70   26.43
   0 -36   6   96.57   30.51
   0  36   7  -18.75   20.87
   0 -36  -7  -50.58   29.58
   0 -36   7  -19.39   24.39
   0 -36   8  709.61   81.09
   0 -36  -8  717.91   81.86
   0  36   8  857.83   85.41
   0 -36  -9   88.54   27.10
   0 -36   9   56.48   26.36
   0  36   9   45.91   26.89
   0  36  10  216.73   45.95
   0 -36  10  177.79   43.69
   0 -36  11   68.53   30.96
   0 -37   0   32.90   21.04
   0 -37   1   53.49   25.89
   0 -37  -1   14.20   19.70
   0 -37   2  163.97   39.35
   0 -37  -2  150.44   37.48
   0 -37   3  167.80   39.30
   0  37   3  163.21   31.06
   0 -37  -3   47.74   25.03
   0 -37   4  147.05   38.93
   0  37   4  131.57   28.15
   0  37   5  111.52   27.60
   0 -37   5   67.77   27.68
   0  37   6  109.88   30.10
   0 -37   6  120.88   36.59
   0 -37  -6   89.99   33.00
   0 -37  -7   89.27   27.80
   0 -37   7   55.42   24.68
   0  37   7   67.70   27.07
   0  37   8   18.16   20.00
   0 -37  -8   43.76   28.25
   0 -37   8    2.89   22.47
   0  37   9  -25.11   26.90
   0 -37   9   17.52   26.22
   0 -37  -9    2.70   20.30
   0 -37  10   -8.81   25.26
   0  37  10   -0.18   21.18
   0 -37  11  282.28   54.79
   0 -38   0   33.31   22.43
   0 -38  -1  432.23   60.71
   0 -38   1  422.99   59.50
   0 -38   2  -10.23   23.54
   0 -38  -2   15.19   21.84
   0 -38   3  301.45   51.71
   0 -38  -3  144.44   36.24
   0  38   4   28.81   20.52
   0 -38   4   12.98   20.40
   0 -38   5   -0.09   19.40
   0  38   5    3.63   18.06
   0 -38  -6  -10.19   24.31
   0 -38   6   24.14   20.23
   0  38   6   22.55   18.13
   0 -38  -7  137.78   38.80
   0 -38   7  238.31   46.14
   0  38   7  157.21   40.83
   0 -38  -8   12.19   29.34
   0  38   8   15.32   19.16
   0 -38   8    6.71   28.40
   0 -38   9  598.74   78.69
   0  38   9  610.80   77.22
   0 -38  10  -80.97   32.87
   0  38  10  -40.10   31.09
   0 -38  11   35.70   27.91
   0 -39   0    8.96   19.57
   0 -39   1   42.02   26.11
   0 -39  -1  120.65   34.30
   0 -39  -2   25.70   22.20
   0 -39   2  -24.20   23.81
   0 -39   3  245.75   46.86
   0 -39   4  207.58   44.84
   0  39   5  341.65   48.09
   0 -39   5  298.27   51.66
   0 -39  -6  184.59   45.25
   0 -39   6   89.29   30.36
   0  39   6   60.68   26.53
   0  39   7   52.64   26.56
   0 -39   7   45.07   24.42
   0 -39  -7   43.71   27.22
   0 -39   8   91.20   34.81
   0 -39  -8   53.13   24.33
   0  39   8  138.01   40.72
   0 -39   9   36.39   24.28
   0  39   9  -44.59   31.86
   0 -39  10   88.93   30.69
   0 -40   0  305.50   55.46
   0 -40  -1   52.03   27.90
   0 -40   1   21.88   23.82
   0 -40   2  212.73   43.27
   0 -40  -2  221.31   43.76
   0 -40   3   45.58   27.70
   0 -40   4  -20.82   25.04
   0 -40   5   22.99   21.28
   0 -40   6   43.28   22.30
   0  40   6   40.00   25.04
   0 -40  -6   23.66   25.57
   0 -40   7   44.23   24.13
   0 -40  -7    9.34   25.26
   0  40   7   40.03   22.88
   0 -40   8  347.71   59.19
   0  40   8  331.44   54.73
   0 -40   9   48.60   30.14
   0  40   9   31.81   25.02
   0 -41   0   12.80   20.85
   0 -41   1   27.67   26.42
   0 -41  -1    1.77   21.95
   0 -41   2  113.57   35.31
   0 -41  -2  185.50   44.26
   0 -41   3   78.58   33.34
   0 -41   4  259.94   50.15
   0 -41   5  274.84   52.49
   0 -41  -6  332.57   59.29
   0 -41   6  393.57   61.60
   0 -41   7   80.11   31.02
   0  41   7  143.12   35.90
   0  41   8  -23.14   21.73
   0 -41   8  -24.48   27.48
   0  41   9   22.88   16.97
   0 -42   0   41.72   26.00
   0 -42   1  303.40   56.15
   0 -42  -1  194.29   44.36
   0 -42   2  -25.15   22.93
   0 -42  -2  -41.58   30.65
   0 -42   3   53.95   25.01
   0 -42   4   40.61   26.70
   0 -42   5  -11.56   24.03
   0 -42  -5   -5.53   20.02
   0 -42   6   67.72   32.29
   0 -42  -6   -4.53   21.35
   0 -42   7  137.18   38.93
   0  42   9  353.19   60.95
   0 -43   0   17.08   23.27
   0 -43   1   51.30   33.45
   0 -43  -1   24.59   26.49
   0 -43  -2   28.07   25.66
   0 -43   2   12.36   24.01
   0 -43   3   30.61   21.99
   0 -43   4  320.70   56.39
   0 -43   5  297.35   53.75
   0 -43  -5  182.54   47.42
   0 -43   6  175.73   44.79
   0 -44   0  342.37   57.24
   0 -44  -1   32.00   28.76
   0 -44   1    2.24   18.25
   0 -44  -2  114.29   40.48
   0 -44   2  101.51   36.23
   0 -44   3    6.43   19.75
   0 -44   4  -34.78   28.72
   0 -44   5  -30.88   22.18
   0 -45   0   51.05   31.08
   0 -45   1   70.58   27.93
   0 -45  -1  117.49   37.00
   0 -45   2  -30.08   30.02
   0 -45   3  147.62   42.82
  -1   0  17   20.98   27.99
  -1   0  17    1.39   19.88
  -1   0  16   92.40   36.98
  -1   0  16  -13.31   21.70
  -1   0  16   72.00   33.67
  -1   0  15   -0.55   13.55
  -1   0  15   -6.23   17.57
  -1   0  15  -19.66   24.39
  -1   0  14  262.84   46.50
  -1   0  14  206.95   46.33
  -1   0  14  256.89   40.47
   1   0 -13  -30.58   20.01
  -1   0  13    3.49   16.89
  -1   0  13  -19.08   16.56
  -1   0  13   -7.19   17.24
  -1   0  12  900.76   70.82
   1   0 -12  953.23   76.40
   1   0 -12  799.50   55.58
  -1   0  12  784.49   75.08
   1   0 -11   31.22   22.31
  -1   0  11   -6.59   14.10
   1   0 -11   -0.39   12.29
   1   0 -11   15.22   14.76
  -1   0  10  405.52   31.96
   1   0 -10  529.45   40.02
  -1   0  10  497.52   46.12
   1   0 -10  470.01   49.44
   1   0 -10  510.08   49.86
   1   0  -9    3.54    7.75
   1   0  -9    6.79   12.05
  -1   0   9   -6.79    7.24
   1   0  -9    8.57   16.88
  -1   0   9   -1.86    8.88
   1   0  -8   58.94   14.14
  -1   0   8   60.40   15.89
   1   0  -8   62.63   19.43
  -1   0   8   54.64   11.19
   1   0  -8   93.96   22.11
   1   0  -7    8.77    8.97
  -1   0   7   -3.90    4.52
   1   0  -7   -3.97   11.89
   1   0  -7    4.30   11.97
  -1   0   7   -5.22    9.26
   1   0  -6 4666.73  169.83
  -1   0   6 4661.00  153.26
   1   0  -6 4817.01  154.68
  -1   0   6 4439.70  161.23
   1   0  -6 4635.20  168.34
  -1   0   5   11.95   10.25
   1   0  -5    4.21    7.26
  -1   0   5   -0.90    4.46
  -1   0   5   -5.10    5.65
   1   0  -5  -21.75   13.81
   1   0  -5    8.78   12.33
  -1   0   5    1.78    7.84
  -1   0   4   84.16   13.84
   1   0  -4   80.52   15.84
  -1   0   4   92.46    9.47
   1   0  -4   73.39   10.54
   1   0  -4   91.23   15.05
  -1   0   4   80.72   11.08
  -1   0   4  118.09   14.43
   1   0  -3   -0.77    5.80
   1   0  -3   -3.25    8.12
  -1   0   3    1.26    4.49
  -1   0   3    3.14    4.78
  -1   0   3    3.61    6.53
  -1   0   3   10.06    7.01
   1   0  -2   17.61    6.34
   1   0  -2    6.84    5.31
  -1   0   2    8.76    6.56
  -1   0   2    6.81    5.33
   1   0  -2   15.77    5.96
  -1   0   2   19.87    5.85
  -1   0  -1   -1.71    5.04
   1   0   1   -2.94    5.76
   1   0   1    0.47    3.76
  -1   0  -1    2.49    5.40
   1   0   2  380.89   24.47
  -1   0  -2  333.97   23.55
  -1   0  -2  376.43   24.26
   1   0   2  364.46   23.87
  -1   0  -2  332.56   20.47
   1   0   2  378.99   21.36
   1   0   3  -12.20   11.16
  -1   0  -3   -4.69    9.86
   1   0   3   -1.44    7.66
  -1   0  -3    2.03    8.29
   1   0   3    4.68    8.05
   1   0   3    3.04    5.57
   1   0   3   -7.37    9.84
   1   0   4  626.18   40.16
   1   0   4  534.09   38.46
   1   0   4  634.60   29.60
  -1   0  -4  588.49   37.01
  -1   0  -4  658.44   40.95
   1   0   4  634.51   37.67
   1   0   4  633.43   40.55
   1   0   5    6.10    5.55
   1   0   5    3.59    9.89
  -1   0  -5  -16.58   10.74
   1   0   5  -16.92    9.93
   1   0   5    4.78   13.20
  -1   0  -6   93.29   18.56
   1   0   6   77.49   16.53
   1   0   6   91.45   20.59
   1   0   6   87.21   11.25
   1   0   7    1.35   10.07
   1   0   7   28.52   15.76
  -1   0  -7   -1.64   10.30
   1   0   7    4.51    4.92
   1   0   8   83.85   11.78
   1   0   8   61.84   20.55
   1   0   8   72.06   19.20
  -1   0  -8   92.48   20.99
  -1   0  -9    2.37   12.49
   1   0   9  -17.09   14.98
   1   0   9   -9.60   14.53
   1   0   9    1.15    5.60
   1   0  10  726.70   66.64
   1   0  10  806.15   66.19
   1   0  11    2.74   17.77
   1   0  11  -19.76   18.03
   1   0  12 1004.34   87.16
   1   0  12 1158.93   87.05
   1   0  13   14.32   15.16
   1   0  13    9.19   19.95
   1   0  14   -4.10   21.46
   1   0  14   17.43   18.13
   1   0  15    3.66   16.23
   1   0  15   -0.80   19.06
   1   0  16   -0.48   18.22
   1   0  16   73.84   30.89
  -1  -1  17   36.34   26.99
  -1   1  17   79.35   29.65
  -1  -1  17  132.86   33.81
  -1   1  17  133.85   34.63
  -1   1  16   75.43   25.67
  -1  -1  16   56.25   28.37
  -1   1  16   94.12   35.72
  -1   1  16  142.37   38.03
  -1  -1  16   83.30   24.13
  -1  -1  16  128.71   40.63
  -1  -1  15   37.59   18.32
  -1   1  15  -12.16   17.21
  -1   1  15   68.28   28.47
  -1  -1  15  -27.25   25.80
  -1   1  15   -5.62   21.22
  -1  -1  15   28.60   20.17
  -1  -1  14   -9.15   13.52
  -1  -1  14  -33.74   27.56
  -1   1  14   10.51   18.91
   1  -1 -14    7.84   19.74
  -1   1  14   -3.56   11.92
  -1   1  14    8.48   22.27
  -1  -1  14   -6.97   23.12
  -1  -1  13   10.49   16.91
   1   1 -13   -3.77   14.59
  -1  -1  13    0.79   11.69
  -1  -1  13    8.20   17.41
  -1   1  13   18.19   17.69
  -1   1  13   -9.33   14.64
   1  -1 -13  -35.14   23.39
  -1   1  12   23.21   11.56
   1   1 -12   10.99   11.79
  -1  -1  12    3.87   16.70
  -1  -1  12   29.94   15.88
  -1   1  12   26.94   20.84
  -1  -1  12   23.28   18.10
   1  -1 -12   31.08   18.40
   1   1 -12   12.26   15.62
   1   1 -11  488.21   51.18
  -1  -1  11  512.48   49.66
   1  -1 -11  396.15   47.18
  -1   1  11  488.17   47.77
   1   1 -11  425.62   49.96
   1   1 -11  407.66   37.65
   1  -1 -11  433.81   37.17
   1  -1 -10  696.92   60.83
   1  -1 -10  522.15   53.16
  -1  -1  10  759.10   57.32
   1   1 -10  668.88   59.43
   1  -1 -10  760.03   46.47
   1   1 -10  675.89   47.54
   1   1 -10  615.21   54.99
  -1   1  10  655.55   54.19
  -1   1  10  580.89   38.42
  -1  -1  10  629.46   41.50
  -1  -1   9 1112.78   57.06
   1   1  -9 1199.21   77.07
   1   1  -9 1239.72   63.38
  -1  -1   9 1112.12   69.22
   1   1  -9 1132.94   73.16
   1  -1  -9 1020.24   72.53
  -1   1   9 1065.17   54.06
   1  -1  -9 1185.17   74.95
   1  -1  -9 1148.28   59.31
  -1   1   9 1180.69   70.23
  -1  -1   8  325.97   26.51
   1   1  -8  340.99   29.90
   1  -1  -8  339.79   27.83
  -1   1   8  360.14   26.36
   1   1  -8  366.06   38.18
  -1  -1   8  340.70   33.74
   1  -1  -8  398.98   40.81
   1   1  -8  292.48   34.61
  -1   1   8  365.98   34.52
   1  -1  -8  300.74   34.34
   1   1  -7   85.75   15.14
   1   1  -7  100.88   20.58
   1  -1  -7  105.88   14.78
   1  -1  -7   69.44   18.57
   1  -1  -7   91.92   19.46
   1   1  -7   82.08   19.83
  -1  -1   7   95.87   13.86
  -1  -1   7  101.55   18.18
  -1   1   7   89.47   12.36
  -1   1   7   88.28   16.65
   1  -1  -6  792.52   50.51
   1  -1  -6  785.55   39.81
  -1  -1   6  729.27   31.21
   1   1  -6  825.43   43.10
   1   1  -6  802.00   51.87
  -1   1   6  754.66   45.28
  -1   1   6  794.32   39.16
   1   1  -6  889.01   53.04
  -1  -1   6  845.26   42.04
  -1  -1   6  757.83   45.67
   1  -1  -6  851.09   52.12
  -1   1   5  298.32   20.84
   1  -1  -5  322.21   29.74
  -1   1   5  349.82   26.02
   1   1  -5  305.21   28.76
   1   1  -5  312.14   28.65
  -1  -1   5  321.93   28.60
  -1  -1   5  306.60   22.09
  -1  -1   5  268.14   16.04
  -1  -1   5  293.61   24.51
   1  -1  -5  233.10   26.08
   1  -1  -5  320.21   21.88
   1   1  -5  327.06   23.92
  -1   1   5  326.81   28.14
  -1   1   4 1721.07   65.67
   1  -1  -4 1671.08   62.11
   1  -1  -4 1629.14   70.35
   1   1  -4 1679.19   65.10
  -1   1   4 1700.23   62.74
  -1  -1   4 1740.17   64.56
  -1   1   4 1708.88   58.72
  -1   1   4 1721.93   71.26
   1   1  -4 1724.86   71.00
  -1  -1   4 1801.09   72.02
   1   1  -4 1556.79   69.75
  -1   1   3 2514.52   84.59
   1   1  -3 2541.11   87.83
  -1  -1   3 2421.27   82.88
   1  -1  -3 2265.51   80.81
   1  -1  -3 2491.65   87.32
   1   1  -3 2365.09   86.94
  -1   1   3 2351.45   78.90
  -1  -1   3 2544.23   88.38
  -1   1   3 2502.52   87.46
  -1  -1   3 2471.32   88.29
   1   1  -3 2449.21   83.06
  -1   1   3 2497.36   81.65
  -1   1   3 2501.68   81.52
  -1   1   2  917.43   35.89
   1  -1  -2  881.38   34.30
   1   1  -2  928.29   37.93
   1  -1  -2  950.45   35.85
   1   1  -2  963.53   37.53
   1   1  -2  930.06   36.68
  -1  -1   2  946.76   37.13
  -1   1   2  891.77   34.60
   1  -1  -2  940.83   34.92
   1   1  -2  937.25   38.56
  -1   1   2  945.33   38.04
  -1  -1   2  902.67   38.56
   1  -1  -2  912.44   36.90
  -1   1   2  930.88   37.55
  -1   1   2  911.70   34.75
  -1  -1   2  943.59   38.50
  -1   1  -1  263.68   13.05
   1   1   1  260.73   13.47
   1  -1   1  293.00   16.37
  -1  -1  -1  277.85   17.25
   1   1   1  286.90   17.65
  -1   1  -1  262.90   16.06
  -1  -1  -1  261.93   13.34
   1  -1   1  273.83   17.49
  -1  -1  -1  271.58   17.92
  -1   1  -2   26.25    8.91
   1  -1   2   27.42    7.78
   1   1   2   37.50    9.73
   1   1   2   20.00    9.59
   1   1   2   23.88    7.39
   1  -1   2   23.12    9.65
   1  -1   2   26.81    9.59
  -1  -1  -2    9.27    7.56
   1  -1   2   44.41    9.09
  -1  -1  -2   24.77   10.13
  -1  -1  -2   40.55    7.98
   1   1   3  371.28   26.96
   1  -1   3  374.83   26.22
   1   1   3  328.08   28.15
  -1  -1  -3  366.63   28.02
   1   1   3  320.62   23.97
   1  -1   3  308.80   25.23
   1  -1   3  388.03   25.13
  -1  -1  -3  350.82   24.42
   1  -1   3  327.12   20.94
   1   1   3  356.59   26.75
   1   1   3  346.24   17.23
   1  -1   3  355.78   27.06
   1  -1   4  162.05   20.06
   1   1   4  155.99   19.84
   1   1   4  158.02   11.66
  -1  -1  -4  133.93   17.79
   1   1   4  151.99   23.14
  -1  -1  -4  170.41   20.95
   1   1   4  160.67   19.88
   1  -1   4  162.17   14.75
  -1   1  -4  184.15   21.16
   1  -1   4  184.19   19.19
   1  -1   4  115.42   18.86
   1  -1   4  163.22   19.66
   1  -1   5  416.45   25.16
   1  -1   5  399.30   31.84
   1   1   5  443.59   35.38
   1  -1   5  376.55   32.80
  -1  -1  -5  425.19   32.96
   1  -1   5  331.10   31.95
   1   1   5  383.89   21.10
   1   1   5  385.66   35.76
  -1   1  -5  380.37   31.95
   1  -1   6   29.03   13.11
  -1  -1  -6   42.03   14.71
   1   1   6   45.10   14.03
   1  -1   6   42.35   15.11
   1   1   6   27.68    6.35
   1   1   6   51.35   19.02
  -1   1  -6   37.88   14.11
   1  -1   6   32.60    7.52
   1  -1   7  126.95   22.47
   1   1   7  151.71   24.44
  -1  -1  -7  104.00   20.07
   1   1   7  102.06   23.08
  -1   1  -7  150.61   24.02
   1   1   7  165.72   14.37
   1  -1   7  180.89   26.13
   1  -1   7  166.77   16.78
   1  -1   8  138.61   25.74
   1   1   8  240.54   34.41
   1  -1   8  220.42   20.23
  -1  -1  -8  185.37   27.42
   1   1   8  220.15   17.50
   1  -1   8  207.96   29.52
   1   1   8  200.98   30.00
   1   1   9  165.72   15.98
   1  -1   9  200.61   19.11
   1  -1   9  215.99   31.89
  -1  -1  -9  201.83   30.26
   1   1   9  201.26   34.43
   1   1   9  216.40   32.47
   1  -1   9  167.02   29.29
   1   1  10   91.58   23.60
   1   1  10   85.68   27.99
  -1  -1 -10   65.02   19.96
   1  -1  10   57.34   18.01
   1  -1  10   66.55   20.60
   1  -1  11   86.51   25.73
   1   1  11  126.60   32.03
   1   1  11  104.22   26.69
   1  -1  11   87.20   23.48
   1  -1  12  -12.59   12.45
   1  -1  12   35.70   23.18
   1   1  12  -20.69   19.80
   1   1  12    3.53   17.30
   1   1  13  109.31   28.78
   1  -1  13  118.95   35.53
   1  -1  13  107.62   29.21
   1   1  13  122.32   32.69
   1   1  14  290.66   51.12
   1   1  14  258.29   44.91
   1  -1  14  313.56   49.58
   1  -1  14  317.93   51.14
   1  -1  15  119.80   36.42
   1   1  15   75.33   29.83
   1   1  15  108.78   31.04
   1  -1  15   55.85   24.71
   1  -1  16  169.69   43.08
   1   1  16  278.77   49.00
   1   1  16  256.50   52.18
   1  -1  16  295.06   52.06
  -1  -2  17   73.63   33.71
  -1  -2  17  100.01   32.05
  -1   2  17   70.77   25.95
  -1   2  17   55.84   34.21
  -1  -2  16   21.84   17.59
  -1   2  16   -4.99   25.14
  -1  -2  16  -13.96   25.78
  -1   2  16  -12.89   17.17
  -1  -2  16    2.46   19.64
  -1   2  16   -4.35   19.14
  -1   2  15  101.09   33.46
  -1  -2  15  146.53   36.53
  -1   2  15  153.42   37.79
  -1  -2  15  151.39   32.97
  -1   2  15   96.95   26.24
  -1  -2  15  133.22   35.17
  -1   2  14   84.31   22.68
  -1  -2  14  108.81   32.37
  -1   2  14   53.09   26.12
  -1  -2  14   83.98   29.52
   1  -2 -14   61.70   25.60
  -1   2  14   63.86   26.65
  -1  -2  14   92.34   26.03
  -1   2  13  600.22   68.90
  -1   2  13  604.59   60.22
   1  -2 -13  581.99   63.08
  -1  -2  13  584.81   65.86
  -1  -2  13  641.31   67.43
  -1  -2  13  728.77   64.96
   1   2 -12    6.83   20.78
   1   2 -12   -0.47   10.00
   1  -2 -12   16.37   19.30
  -1   2  12   26.14   24.51
  -1  -2  12    8.89   13.71
  -1  -2  12    6.00   15.49
   1   2 -12   -8.12   16.94
  -1  -2  12  -20.35   18.10
  -1   2  12   10.06   14.02
   1   2 -11  439.33   41.74
  -1  -2  11  379.26   48.20
   1   2 -11  431.71   48.92
   1  -2 -11  463.22   36.82
   1   2 -11  519.66   55.43
  -1   2  11  482.59   47.49
  -1  -2  11  358.85   42.21
   1  -2 -11  409.18   48.36
   1  -2 -10   17.50   13.89
  -1  -2  10   36.43   14.00
  -1   2  10   20.52   11.87
   1  -2 -10   33.33   17.88
   1   2 -10   58.00   18.40
  -1   2  10   23.97    8.89
   1  -2 -10   42.99   11.98
   1   2 -10   18.14   15.34
   1   2 -10   35.77   17.07
  -1  -2   9  177.74   20.79
   1   2  -9  186.01   29.92
  -1   2   9  194.89   19.45
   1  -2  -9  196.30   21.80
  -1   2   9  197.24   28.00
   1   2  -9  187.57   30.62
   1   2  -9  204.66   24.54
   1  -2  -9  172.78   28.48
   1  -2  -9  205.02   31.44
  -1  -2   9  176.39   26.52
   1   2  -8   83.94   16.72
  -1   2   8   92.80   18.41
   1  -2  -8   95.29   22.72
  -1   2   8   80.79   12.58
  -1  -2   8   69.33   16.55
   1   2  -8   79.93   20.29
   1   2  -8   74.97   20.62
   1  -2  -8   66.72   13.42
  -1  -2   8   62.91   12.46
   1  -2  -8   73.32   21.23
   1   2  -7 1062.63   55.58
   1  -2  -7 1056.51   63.96
   1  -2  -7 1131.18   50.47
  -1  -2   7 1000.54   38.66
   1   2  -7 1039.26   63.07
  -1   2   7 1024.63   58.35
  -1   2   7 1098.94   49.02
  -1  -2   7 1140.79   61.26
  -1  -2   7 1050.60   52.60
   1   2  -7 1087.34   64.82
   1  -2  -7 1060.72   63.58
   1   2  -6  324.89   31.86
  -1   2   6  338.15   22.89
  -1  -2   6  342.62   25.84
  -1   2   6  355.83   29.46
   1  -2  -6  290.17   30.38
   1   2  -6  344.26   27.76
  -1  -2   6  325.20   17.54
   1   2  -6  337.70   32.13
  -1  -2   6  358.18   29.47
   1  -2  -6  356.28   33.32
   1  -2  -6  328.87   23.20
  -1   2   5 8015.83  240.79
  -1  -2   5 8487.49  258.61
  -1  -2   5 7707.59  245.56
   1  -2  -5 7914.27  240.51
   1  -2  -5 7908.06  256.51
   1   2  -5 7718.26  246.89
  -1   2   5 8043.38  249.07
   1   2  -5 7752.39  255.15
  -1   2   5 8037.83  253.51
   1  -2  -5 7861.99  236.44
   1   2  -5 7672.53  256.28
  -1   2   5 8448.15  258.08
   1  -2  -5 8083.69  249.33
  -1  -2   4  208.51   17.24
  -1  -2   4  206.88   20.92
   1   2  -4  157.02   19.24
  -1   2   4  201.19   19.94
   1  -2  -4  146.80   13.80
  -1   2   4  140.46   12.93
   1  -2  -4  155.09   16.06
  -1  -2   4  187.24   21.67
   1   2  -4  182.99   20.28
  -1   2   4  182.74   17.70
   1  -2  -4  169.82   13.39
   1   2  -4  183.95   17.44
  -1  -2   4  165.23   18.78
   1  -2  -4  160.73   19.11
  -1   2   4  175.10   16.65
  -1  -2   3 1502.25   61.71
  -1   2   3 1559.48   58.57
  -1  -2   3 1507.81   58.09
   1  -2  -3 1541.91   54.10
   1  -2  -3 1477.49   59.88
  -1   2   3 1511.38   60.06
   1   2  -3 1621.48   59.01
   1  -2  -3 1516.23   54.57
   1   2  -3 1526.50   61.41
  -1  -2   3 1553.36   60.75
  -1   2   3 1482.47   54.95
  -1  -2   3 1637.78   62.57
   1  -2  -3 1507.34   55.30
   1   2  -3 1510.57   60.89
  -1  -2   2  805.53   33.74
   1  -2  -2  728.03   28.25
  -1  -2   2  808.19   34.06
  -1   2   2  764.10   32.68
  -1  -2   2  833.46   35.78
   1  -2  -2  802.37   32.82
   1  -2  -2  749.21   31.62
  -1   2   2  781.33   31.56
   1   2  -2  783.11   33.45
   1   2  -2  775.27   33.16
  -1  -2   2  822.25   35.35
  -1   2   2  794.55   31.97
   1   2  -2  841.96   35.74
   1  -2  -2  784.57   31.58
  -1   2   2  817.57   28.73
   1   2  -2  792.27   34.60
  -1   2   1  997.19   36.68
  -1  -2  -1 1875.07   62.01
   1   2   1 2035.05   69.81
   1   2   1 2102.66   69.06
   1  -2   1 2020.12   64.78
  -1   2  -1 1964.85   62.62
   1  -2   1 1941.70   62.39
  -1  -2  -1 1914.40   69.99
  -1   2  -1 1986.10   64.93
  -1  -2  -1 1967.68   68.94
  -1  -2  -2   97.31   13.82
  -1  -2  -2  105.67   15.95
   1  -2   2  119.17   14.54
   1   2   2   98.84   14.01
   1   2   2  121.71   16.84
  -1  -2  -2   97.04   11.01
   1  -2   2  130.33   13.33
   1  -2   2   97.84   12.12
  -1   2  -2  103.89   12.69
   1   2   3  122.88   19.86
   1  -2   3  102.52   14.33
  -1  -2  -3  152.16   19.31
  -1  -2  -3  156.16   16.14
   1  -2   3  122.35   16.53
   1  -2   3  146.00   15.23
   1  -2   3  102.10   12.33
   1   2   3  126.87   16.35
   1  -2   3  121.32   14.43
   1  -2   4   52.53   13.78
   1   2   4   52.77   12.44
   1  -2   4   52.07   12.47
  -1  -2  -4   83.63   15.86
   1   2   4   49.70    6.03
   1   2   4   42.63   17.10
  -1  -2  -4   66.55   14.27
   1  -2   4   47.55   11.61
   1  -2   4   82.02   15.08
   1   2   4   67.93   14.07
   1  -2   4   62.58   10.34
   1  -2   5  345.93   31.32
   1  -2   5  345.22   30.54
   1   2   5  287.91   16.66
   1  -2   5  353.16   24.10
  -1  -2  -5  310.89   28.57
   1  -2   5  313.40   29.59
   1   2   5  309.27   33.54
   1   2   5  349.89   31.57
   1  -2   6  313.31   23.38
  -1  -2  -6  356.01   31.88
   1   2   6  315.89   33.08
   1  -2   6  306.35   31.60
   1   2   6  296.21   17.75
   1  -2   6  248.36   29.74
   1   2   6  267.10   32.99
   1   2   7   13.15    5.21
   1   2   7    1.24    9.65
   1   2   7  -10.34   15.54
   1  -2   7    8.26    4.99
   1  -2   7   11.34   11.37
   1  -2   7   11.15   10.28
  -1  -2  -7    9.29   10.14
   1   2   8   11.35   12.12
   1   2   8   19.00   15.08
   1  -2   8   16.37    6.94
   1  -2   8   46.82   18.47
  -1  -2  -8   29.74   16.14
   1  -2   8   24.27   16.05
   1   2   8    8.62    3.89
  -1  -2  -9  439.48   42.89
   1  -2   9  370.67   43.66
   1   2   9  390.49   47.20
   1   2   9  382.02   42.09
   1  -2   9  410.14   44.16
   1  -2   9  375.60   28.61
   1   2   9  344.89   22.25
  -1  -2 -10   12.45   12.10
   1   2  10   -2.65   13.07
   1  -2  10   24.20   17.01
   1  -2  10   14.16   15.33
   1   2  10    5.12   17.52
   1   2  11 1081.08   87.77
   1   2  11 1319.99   89.16
   1  -2  11 1176.05   85.65
   1  -2  11 1148.58   87.82
  -1  -2 -11 1157.59   82.71
   1  -2  12  -18.05   21.14
   1  -2  12    4.53   13.99
   1   2  12    2.41   16.49
   1  -2  13  424.67   55.96
   1   2  13  439.12   61.01
   1   2  13  429.64   55.07
   1  -2  13  504.73   58.92
   1  -2  14   33.39   25.18
   1   2  14   35.40   21.43
   1  -2  14   -2.11   17.38
   1   2  14    8.55   17.65
   1   2  15  -42.84   25.03
   1   2  15   33.03   25.71
   1  -2  15   -1.73   20.11
   1  -2  15   -6.20   17.44
   1  -2  15   25.83   23.13
   1  -2  16  -54.18   26.69
   1   2  16  -36.72   25.24
   1  -2  17  164.17   44.95
  -1   3  17  157.01   36.95
  -1  -3  17  182.85   39.84
  -1   3  17  160.95   45.09
  -1  -3  17   64.88   29.47
  -1   3  16   93.45   35.41
  -1  -3  16   78.91   28.19
  -1  -3  16   47.34   27.25
  -1   3  16   45.85   28.17
  -1   3  16  101.07   28.30
  -1  -3  16  106.34   32.72
  -1   3  15   65.87   29.44
  -1  -3  15   58.52   28.01
   1  -3 -15   40.33   24.88
  -1  -3  15   18.50   14.94
  -1   3  15  -16.36   18.98
  -1   3  15   25.84   23.97
  -1  -3  15   80.81   32.03
   1  -3 -14    8.57   19.89
  -1  -3  14    1.15   18.62
  -1   3  14   -3.32   21.24
  -1   3  14   -8.32   14.58
  -1  -3  14   -3.03   13.24
  -1  -3  14   30.84   20.12
  -1  -3  13   31.39   20.57
  -1  -3  13  -14.41   17.07
  -1  -3  13  -13.92   20.08
   1  -3 -13   -7.02   17.33
  -1   3  13   -0.34   21.22
  -1   3  13   -3.04   12.16
  -1   3  12  145.17   37.64
   1  -3 -12   81.61   25.12
  -1  -3  12   74.85   23.47
  -1  -3  12  110.10   27.28
   1   3 -12   97.29   27.70
  -1  -3  12   71.08   23.47
   1   3 -12  145.24   26.87
  -1   3  12  122.51   25.07
   1   3 -11  346.58   45.55
   1   3 -11  325.50   35.66
   1  -3 -11  433.29   49.77
   1  -3 -11  423.24   33.60
  -1   3  11  430.71   44.51
  -1  -3  11  329.54   45.20
   1   3 -11  384.41   45.87
  -1  -3  11  391.32   42.99
   1   3 -10 1284.20   85.81
   1   3 -10 1278.24   84.17
   1  -3 -10 1308.30   84.30
   1  -3 -10 1368.34   64.45
  -1   3  10 1245.31   77.75
  -1  -3  10 1235.23   79.12
  -1  -3  10 1353.64   87.43
   1   3 -10 1324.98   74.21
   1  -3  -9  653.82   53.98
   1   3  -9  597.51   51.94
  -1  -3   9  566.73   51.84
  -1   3   9  584.94   47.93
   1   3  -9  610.68   53.40
  -1  -3   9  603.71   49.60
   1   3  -9  593.05   44.70
   1  -3  -9  587.32   37.40
   1  -3  -9  613.45   52.94
  -1  -3   8  259.58   24.69
  -1  -3   8  269.80   29.78
   1   3  -8  304.00   30.26
   1  -3  -8  213.33   29.52
   1   3  -8  351.18   38.18
   1  -3  -8  268.41   22.88
   1  -3  -8  263.77   33.17
  -1   3   8  286.68   22.25
  -1   3   8  297.37   31.80
   1   3  -8  278.33   32.86
   1  -3  -7 1415.40   77.50
   1  -3  -7 1460.16   59.54
   1   3  -7 1431.58   68.74
  -1   3   7 1499.94   59.41
   1  -3  -7 1448.28   76.71
  -1   3   7 1509.11   72.25
  -1  -3   7 1565.43   66.79
   1   3  -7 1411.21   75.04
   1   3  -7 1454.03   78.50
  -1  -3   7 1434.20   71.73
  -1  -3   7 1229.58   48.04
  -1  -3   6  336.29   31.89
   1   3  -6  341.42   32.49
  -1   3   6  339.17   22.35
   1   3  -6  311.57   28.13
   1  -3  -6  317.85   31.15
  -1  -3   6  336.44   26.20
   1   3  -6  345.50   32.83
  -1   3   6  322.35   27.60
   1  -3  -6  314.75   19.88
   1  -3  -6  313.93   27.98
   1  -3  -6  320.65   22.36
  -1  -3   5   91.58   12.50
  -1  -3   5   63.22   14.26
  -1   3   5   96.91   16.85
   1  -3  -5  100.72   15.04
   1   3  -5   84.71   17.76
   1   3  -5   56.50   14.35
   1  -3  -5   89.21   10.54
   1  -3  -5   96.12   11.75
   1   3  -5  101.73   20.15
  -1  -3   5   82.14   14.85
   1  -3  -5  105.52   17.91
  -1   3   5   93.36   14.25
  -1   3   5  106.44   15.40
  -1  -3   5   84.24   16.34
  -1  -3   4 2073.49   83.49
   1  -3  -4 1999.68   81.55
   1  -3  -4 2067.38   76.75
  -1  -3   4 2088.31   78.17
  -1  -3   4 2133.21   83.77
  -1   3   4 2271.22   83.47
   1   3  -4 1973.73   78.39
  -1  -3   4 2124.39   82.65
   1   3  -4 1955.85   82.29
  -1   3   4 2205.14   81.46
  -1   3   4 2153.88   76.91
   1  -3  -4 2042.53   71.56
   1  -3  -4 2018.56   71.68
   1   3  -4 1964.99   81.18
  -1  -3   3   40.72   11.67
   1  -3  -3   34.97    7.97
   1  -3  -3   29.95    7.21
  -1   3   3   33.30    8.09
   1   3  -3   29.39   10.54
   1  -3  -3   23.07    7.01
   1  -3  -3   43.65   11.94
   1   3  -3   31.42   10.00
  -1  -3   3   40.15    9.11
   1   3  -3   27.82    9.87
  -1   3   3   26.02    6.35
  -1   3   3   30.66    8.88
  -1  -3   3   15.31    6.75
  -1  -3   3   33.67    9.02
   1  -3  -3   34.01    9.61
  -1   3   3   39.32    7.08
   1   3  -3   22.33    8.71
  -1   3   2 2059.17   69.59
  -1  -3   2 2069.69   70.82
  -1   3   2 1960.61   67.29
   1  -3  -2 2081.10   66.59
   1  -3  -2 2047.45   65.85
  -1  -3   2 2065.14   72.10
   1  -3  -2 2051.65   70.03
   1   3  -2 2078.14   72.48
  -1  -3   2 2162.45   73.31
   1   3  -2 2133.84   70.89
   1   3  -2 2010.49   72.54
  -1  -3   2 2135.05   73.36
   1  -3  -2 2055.78   69.70
   1  -3  -2 2089.14   69.53
   1   3  -2 2118.74   73.70
   1   3  -1 5123.62  161.14
   1   3  -1 5409.77  161.28
  -1  -3   1 5224.85  159.50
  -1  -3   1 5348.96  156.38
   1   3   0 1211.70   45.47
  -1  -3   0 1231.78   43.28
  -1  -3   0 1327.10   43.23
  -1   3  -1   33.71    5.86
   1   3   1   41.31    9.02
  -1  -3  -1   53.27    9.27
   1  -3   1   40.89    5.83
  -1  -3  -1   48.89    9.98
  -1  -3  -1   39.83    8.45
   1   3   1   43.87   10.08
   1  -3   1   44.71    6.70
   1  -3   1   56.98    7.51
   1   3   1   46.45    8.13
  -1  -3  -2  638.91   33.78
   1  -3   2  658.79   25.17
   1  -3   2  663.65   32.46
   1   3   2  641.31   34.59
   1   3   2  592.37   33.70
  -1  -3  -2  589.82   35.36
   1  -3   2  664.25   30.23
   1   3   2  568.90   34.80
  -1   3  -2  688.96   32.22
  -1   3  -2  595.74   29.92
  -1  -3  -3 1089.98   49.21
   1  -3   3 1083.30   49.44
   1   3   3 1023.40   55.02
   1  -3   3 1232.34   53.29
  -1  -3  -3 1182.79   54.27
  -1   3  -3 1198.12   53.28
   1  -3   3 1007.93   48.86
   1   3   3 1122.54   53.60
   1  -3   3 1077.37   49.69
   1   3   3 1348.68   57.16
  -1   3  -4   51.14   14.92
   1   3   4   41.82   11.50
   1  -3   4   43.65   10.36
  -1  -3  -4   68.95   15.16
   1   3   4   25.94   11.34
  -1  -3  -4   47.66   14.69
   1  -3   4   33.65   11.37
   1  -3   4   32.90   11.37
   1  -3   4   43.34   10.86
   1  -3   4   38.08    9.53
   1   3   4   70.43   22.36
   1   3   5   82.83   16.28
   1  -3   5   85.56   12.64
  -1  -3  -5  113.20   18.65
   1  -3   5  103.74   18.30
   1   3   5   85.67   20.80
  -1   3  -5  114.31   20.01
   1   3   5   57.97    6.11
   1  -3   5   80.65   16.25
   1   3   6  736.67   54.17
   1   3   6  855.95   53.56
   1  -3   6  843.27   53.06
  -1  -3  -6  929.06   52.60
   1  -3   6  881.59   42.78
   1  -3   6  796.96   50.78
   1  -3   7  254.99   31.15
   1   3   7  206.05   13.75
  -1  -3  -7  274.34   30.64
   1   3   7  248.04   31.22
   1   3   7  224.64   32.66
   1  -3   7  212.66   28.80
   1  -3   7  267.75   23.24
   1  -3   8  407.34   30.40
   1  -3   8  387.22   40.26
   1  -3   8  420.18   42.95
  -1  -3  -8  429.97   40.39
   1   3   8  386.67   41.14
   1   3   8  403.54   44.43
   1   3   8  313.44   19.02
   1  -3   9   93.05   21.42
  -1  -3  -9  114.67   23.20
   1   3   9  118.93   28.70
   1  -3   9  135.77   26.28
   1   3   9   84.19    9.38
   1  -3   9  101.86   16.11
   1   3   9   89.60   24.09
   1   3  10   98.30   25.75
   1   3  10   84.79   24.96
   1  -3  10   75.05   19.88
   1  -3  10   92.37   15.38
  -1  -3 -10   94.89   24.01
   1  -3  10   90.78   23.98
  -1  -3 -11  356.33   44.71
   1  -3  11  346.60   45.20
   1   3  11  306.17   46.95
   1   3  11  298.55   41.25
   1  -3  11  303.69   43.73
  -1  -3 -12   57.35   24.60
   1  -3  12   82.71   26.69
   1   3  12   83.18   28.22
   1   3  12   66.73   24.21
   1  -3  12   96.71   26.08
   1   3  13  146.74   37.04
   1   3  13   97.34   25.76
   1  -3  13  148.44   34.44
   1  -3  13  185.66   36.10
   1   3  14  206.66   46.55
   1  -3  14  145.67   34.69
   1  -3  14  170.56   36.74
   1   3  14  188.62   39.42
   1  -3  15  214.68   45.85
   1   3  15  296.17   48.92
   1  -3  15  305.24   49.56
   1  -3  15  402.07   59.37
   1   3  15  204.61   48.13
   1  -3  16   36.88   18.16
   1   3  16   98.77   31.86
   1   3  16  109.28   33.73
   1  -3  16   71.18   29.96
  -1  -4  17   14.27   18.41
  -1  -4  17  -19.60   18.60
  -1   4  17    7.43   23.49
  -1   4  17    6.64   14.41
  -1   4  16   76.73   34.24
  -1  -4  16  197.38   46.92
  -1  -4  16  134.89   34.34
  -1   4  16  149.17   40.16
  -1  -4  16   88.47   33.77
  -1   4  16  116.46   31.69
   1  -4 -15  119.12   31.75
  -1   4  15   80.95   29.45
  -1  -4  15   64.21   21.89
  -1   4  15   84.43   25.14
  -1  -4  15   62.27   28.56
  -1  -4  15  114.14   36.37
  -1   4  15   67.02   29.62
  -1  -4  14  376.82   55.22
  -1   4  14  442.34   61.76
   1  -4 -14  344.30   50.16
  -1  -4  14  451.41   60.36
  -1   4  14  410.20   51.16
  -1  -4  14  454.55   54.24
  -1   4  13   52.60   27.14
   1  -4 -13  127.12   30.94
  -1  -4  13  113.91   26.83
  -1   4  13  111.01   27.49
  -1  -4  13   90.05   27.88
  -1  -4  13  143.34   32.16
  -1  -4  12 1232.20   91.40
   1   4 -12 1131.97   88.68
  -1   4  12 1190.59   81.37
   1  -4 -12 1055.31   82.96
  -1  -4  12 1178.58   82.83
  -1  -4  12 1036.32   84.55
  -1   4  12 1124.48   92.49
   1   4 -11   88.68   25.56
  -1   4  11   67.56   18.29
  -1  -4  11   44.31   17.68
   1  -4 -11   61.58   14.12
  -1  -4  11   29.41   16.42
   1   4 -11   59.56   17.77
   1  -4 -11   77.62   21.26
  -1  -4  10   10.07   12.42
  -1   4  10   14.41   11.98
   1  -4 -10   17.30    8.82
   1   4 -10   29.43   17.27
  -1  -4  10   18.87   12.88
   1   4 -10   22.85   14.52
   1  -4 -10   17.79   14.68
  -1   4   9   80.48   18.34
   1  -4  -9   87.43   13.77
   1   4  -9  114.54   23.39
   1  -4  -9  156.12   27.50
  -1  -4   9   93.18   21.16
   1   4  -9  121.14   23.51
   1   4  -9  111.98   21.43
  -1  -4   9  127.82   25.39
   1   4  -8  156.02   26.26
  -1  -4   8  112.43    9.11
   1   4  -8  118.38   20.16
   1   4  -8  169.03   26.47
  -1   4   8  118.37   20.65
  -1  -4   8  159.58   19.84
   1  -4  -8  118.48   24.94
   1  -4  -8  147.07   25.62
   1  -4  -8  137.77   16.38
  -1  -4   8  182.40   28.80
  -1  -4   8  143.96   22.15
  -1  -4   7  279.02   16.34
   1  -4  -7  268.65   31.59
   1  -4  -7  283.99   21.25
  -1  -4   7  314.44   32.94
   1  -4  -7  301.24   33.12
   1  -4  -7  284.50   19.81
  -1  -4   7  337.60   27.93
   1   4  -7  334.96   33.67
  -1  -4   7  287.09   29.17
  -1   4   7  338.14   30.63
   1   4  -7  236.92   29.05
   1   4  -7  265.66   28.05
   1  -4  -6 5700.51  203.33
  -1   4   6 5806.26  195.71
   1   4  -6 5736.06  204.27
  -1  -4   6 6098.64  194.36
   1   4  -6 5953.56  203.74
   1  -4  -6 5654.44  180.91
  -1  -4   6 5924.23  205.61
   1  -4  -6 5770.86  181.89
   1   4  -6 5972.76  197.76
   1  -4  -6 6082.75  197.32
   1  -4  -5  148.00   13.94
  -1  -4   5  179.64   21.18
  -1   4   5  175.37   19.96
   1  -4  -5  116.78   16.06
   1  -4  -5  139.23   13.36
   1   4  -5  187.15   22.80
  -1  -4   5  121.20   18.45
   1   4  -5  139.19   18.47
  -1   4   5  197.27   22.17
  -1   4   5  143.30   16.80
  -1  -4   5  158.14   20.74
   1  -4  -5  153.06   22.29
   1   4  -5  142.12   20.71
  -1  -4   5  153.46   17.24
  -1  -4   4   37.12    9.75
   1  -4  -4   41.49   12.74
   1  -4  -4   39.01    8.76
   1   4  -4   23.83    9.44
   1  -4  -4   32.67    7.62
   1  -4  -4   27.16   10.78
  -1   4   4   24.04    7.56
   1  -4  -4   35.63    9.75
  -1  -4   4   31.89    7.50
  -1  -4   4   59.27   13.99
  -1   4   4   29.43    9.76
  -1   4   4   37.13   10.07
  -1  -4   4   65.34   13.34
   1   4  -4   38.59   11.53
   1   4  -4   41.77   14.69
  -1   4   3  208.43   14.85
  -1  -4   3  215.09   18.81
   1   4  -3  219.75   19.37
  -1   4   3  231.66   18.91
  -1  -4   3  207.76   18.90
   1  -4  -3  214.36   18.87
  -1   4   3  202.40   15.21
   1  -4  -3  232.98   18.98
  -1   4   3  228.57   18.36
  -1  -4   3  232.38   18.96
  -1  -4   3  239.63   19.44
   1   4  -3  226.00   20.46
   1  -4  -3  188.51   15.30
   1   4  -3  201.32   18.61
   1   4  -3  215.20   19.67
   1   4  -2  319.48   20.77
   1   4  -2  278.38   19.20
  -1  -4   2  301.31   18.19
  -1  -4   2  305.09   20.30
  -1   4   2  288.77   17.36
   1  -4  -2  275.71   17.03
  -1   4   2  253.62   17.14
  -1  -4   2  265.97   16.46
  -1  -4   2  284.98   19.53
  -1  -4   2  269.51   19.38
   1   4  -2  304.24   20.51
   1  -4  -2  282.88   17.17
   1   4  -1 1258.46   49.76
   1   4  -1 1313.49   47.62
   1   4  -1 1319.11   45.65
   1   4  -1 1353.90   50.22
   1   4  -1 1308.29   48.90
  -1  -4   1 1249.96   45.56
  -1  -4   1 1370.28   47.37
  -1  -4   1 1234.33   48.47
  -1  -4   0 2123.78   69.32
  -1  -4   0 2102.47   71.33
   1   4   0 2130.44   71.31
   1   4   1  334.86   14.86
  -1  -4  -1  317.51   20.67
   1   4   1  299.78   21.45
   1   4   1  292.84   20.02
  -1  -4  -1  341.64   22.67
  -1   4  -1  304.04   15.21
  -1   4  -1  342.38   16.66
  -1  -4  -1  335.38   20.36
   1  -4   1  306.87   14.67
  -1  -4  -1  292.79   14.28
   1  -4   1  338.48   16.96
  -1  -4  -2  884.69   46.18
  -1   4  -2  795.36   36.75
   1   4   2  942.97   44.55
   1   4   2  824.01   45.12
   1   4   2  932.98   43.94
   1  -4   2  970.48   37.62
   1  -4   2  946.26   40.21
  -1   4  -2  944.99   40.58
  -1  -4  -2  942.94   43.45
   1   4   3  367.93   31.04
   1  -4   3  379.26   24.39
   1   4   3  383.40   28.99
  -1   4  -3  364.86   26.67
   1  -4   3  385.11   17.66
   1   4   3  362.03   27.90
   1  -4   3  364.65   25.59
   1  -4   3  361.14   26.20
  -1  -4  -3  378.07   29.45
   1  -4   4 2024.03   78.24
   1  -4   4 1768.83   74.02
   1   4   4 1977.68   81.10
   1   4   4 1558.35   79.39
  -1  -4  -4 1864.00   78.32
   1   4   4 1998.21   80.49
   1   4   4 1795.01   77.47
   1  -4   4 1488.14   53.53
  -1  -4  -4 1908.37   73.93
   1  -4   4 1713.64   72.15
   1  -4   4 1761.41   71.83
  -1   4  -4 1760.09   75.88
   1   4   5    1.36   13.46
   1  -4   5    3.89    6.46
  -1  -4  -5    5.96   10.45
  -1   4  -5    9.56   12.00
   1   4   5   -1.82    8.92
   1  -4   5   -4.70   10.59
   1  -4   5   11.10    8.93
  -1   4  -6   89.92   18.52
   1  -4   6  126.58   20.51
   1   4   6  106.77   19.77
   1   4   6   88.99   23.83
   1  -4   6   84.06   13.31
   1  -4   6   92.93   18.93
  -1  -4  -6  104.64   18.32
   1  -4   7  487.70   43.11
   1  -4   7  444.29   32.35
   1   4   7  437.99   46.06
   1   4   7  526.38   45.15
  -1  -4  -7  478.32   40.75
   1  -4   7  400.47   39.86
   1  -4   8  434.04   42.72
   1  -4   8  421.74   42.53
   1  -4   8  382.92   31.48
   1   4   8  408.28   47.43
   1   4   8  388.37   40.79
  -1  -4  -8  392.38   39.05
  -1  -4  -9  -17.88   16.60
   1  -4   9   -1.73   13.26
   1   4   9    3.75   11.89
   1   4   9    3.59   15.11
   1  -4   9   -1.02    6.85
   1  -4   9   17.96   15.36
   1   4  10  499.45   50.55
   1  -4  10  448.28   48.69
  -1  -4 -10  466.32   47.36
   1   4  10  414.64   52.40
   1  -4  10  450.14   49.30
   1   4  11   31.58   20.17
   1  -4  11   15.42   14.45
   1  -4  11   16.38   15.73
  -1  -4 -11   13.15   16.39
   1   4  11   23.32   15.59
   1   4  12 1058.95   83.84
   1  -4  12  929.84   81.16
  -1  -4 -12 1052.34   82.22
   1   4  12  923.00   86.71
   1  -4  12 1061.85   84.08
   1  -4  13   28.28   19.75
   1   4  13   28.55   13.59
   1   4  13   46.82   24.84
   1  -4  13   18.53   19.22
   1   4  14   62.57   22.99
   1  -4  14   22.13   20.86
   1  -4  14   15.04   17.62
   1  -4  14   -4.93   16.15
   1   4  14   42.94   27.59
   1   4  15    0.57   24.02
   1  -4  15  -27.33   20.35
   1  -4  15    4.91   16.96
   1  -4  15  -30.32   27.78
   1   4  15   18.25   15.36
   1  -4  16    3.24   20.86
   1  -4  16  -37.98   22.64
   1   4  16   45.77   28.07
   1   4  16  -13.99   19.07
  -1  -5  17   86.02   30.07
  -1   5  17  100.77   27.31
  -1  -5  17   74.99   28.69
  -1   5  16  147.05   42.94
  -1  -5  16  227.86   42.49
  -1   5  16  188.26   45.46
  -1  -5  16  224.21   47.44
  -1  -5  16  228.32   50.32
   1  -5 -16  188.52   42.14
  -1   5  16  221.00   42.79
  -1  -5  15   38.70   20.15
  -1  -5  15   30.79   19.36
  -1  -5  15   47.41   25.45
  -1   5  15   73.34   35.39
   1  -5 -15   22.88   20.15
  -1   5  15   33.86   15.13
  -1  -5  14    8.88   12.98
  -1  -5  14   30.06   21.03
  -1   5  14   -8.95   13.36
  -1   5  14    3.54   20.87
   1  -5 -14   57.40   25.02
  -1  -5  14    1.43   16.62
  -1  -5  13   19.64   12.14
  -1   5  13   27.25   22.39
  -1   5  13   18.23   14.52
   1  -5 -13   32.60   20.52
  -1  -5  13   28.01   21.15
  -1  -5  13   10.30   14.58
   1   5 -13   20.08   15.67
  -1  -5  12   34.91   21.19
  -1   5  12   46.56   25.72
  -1  -5  12   54.01   21.71
   1  -5 -12   48.93   23.16
  -1   5  12   40.89   19.67
  -1  -5  12   66.52   18.44
   1   5 -12   32.42   20.96
   1   5 -11  940.91   66.03
   1  -5 -11  963.21   50.96
   1   5 -11 1004.88   78.72
  -1  -5  11  910.33   75.01
   1  -5 -11  879.56   71.22
  -1   5  11  888.32   67.30
  -1  -5  11  909.98   68.85
  -1   5  10  780.14   59.22
   1   5 -10  785.59   64.73
  -1  -5  10  741.01   59.18
   1   5 -10  805.09   58.19
   1  -5 -10  786.27   63.31
   1  -5 -10  756.02   42.39
  -1  -5  10  760.09   64.82
  -1   5   9  810.80   56.82
  -1  -5   9  786.53   61.36
  -1  -5   9  757.06   56.07
   1   5  -9  754.93   60.33
   1  -5  -9  668.37   56.39
   1  -5  -9  774.56   41.24
   1   5  -9  695.26   52.41
   1   5  -8 1462.27   82.08
   1   5  -8 1372.24   73.24
   1  -5  -8 1555.02   81.98
   1  -5  -8 1412.69   55.66
  -1  -5   8 1434.71   81.16
  -1  -5   8 1436.59   75.84
  -1   5   8 1574.12   76.97
   1  -5  -8 1392.51   57.59
  -1  -5   8 1154.12   46.59
   1  -5  -7  107.76   12.71
  -1   5   7   92.20   16.71
   1  -5  -7  108.42   12.78
   1   5  -7  125.20   23.01
  -1  -5   7  115.09   16.33
  -1  -5   7  149.06   23.44
   1   5  -7  121.41   22.79
   1  -5  -7  108.06   21.52
   1   5  -7  117.21   19.85
  -1  -5   6  142.65   23.15
   1   5  -6  165.46   24.36
   1   5  -6  150.26   22.34
   1  -5  -6  183.83   16.08
   1  -5  -6  152.79   22.55
   1  -5  -6  142.54   13.82
  -1  -5   6  188.50   20.09
   1   5  -6  126.93   20.51
   1  -5  -6  139.14   18.95
  -1   5   6  154.64   19.50
   1  -5  -5 1296.60   51.46
  -1   5   5 1321.72   59.84
  -1  -5   5 1304.16   60.82
  -1   5   5 1416.63   65.34
   1   5  -5 1292.70   65.25
  -1  -5   5 1476.59   67.62
  -1  -5   5 1330.25   64.85
  -1   5   5 1365.26   65.57
   1   5  -5 1305.99   63.99
   1  -5  -5 1268.60   53.20
   1  -5  -5 1290.70   59.47
   1  -5  -5 1321.25   64.37
  -1  -5   5 1329.52   65.91
   1  -5  -4  200.74   21.01
  -1  -5   4  244.74   23.75
  -1  -5   4  237.79   21.80
   1  -5  -4  231.45   19.93
  -1  -5   4  248.45   21.94
   1   5  -4  219.89   23.51
  -1   5   4  225.88   21.05
  -1   5   4  215.55   18.88
  -1   5   4  226.68   17.76
  -1   5   4  243.95   22.04
  -1  -5   4  230.90   21.18
   1  -5  -4  254.42   23.49
   1   5  -4  190.76   21.69
   1  -5  -4  208.84   15.91
   1   5  -3   61.65   12.81
  -1  -5   3   46.58   11.27
  -1   5   3   57.01   10.08
   1   5  -3   58.40   12.67
  -1  -5   3   61.91   12.07
   1  -5  -3   53.31    9.00
   1   5  -3   41.49   11.59
  -1  -5   3   72.39   12.92
  -1   5   3   65.30   10.62
   1  -5  -3   39.60   10.10
   1  -5  -3   51.55   11.24
  -1  -5   3   77.49   12.05
  -1  -5   2 3295.70  112.80
  -1  -5   2 3477.13  115.74
  -1   5   2 3592.73  111.13
   1  -5  -2 3383.94  112.58
   1   5  -2 3498.76  116.13
   1   5  -2 3492.14  116.41
   1   5  -2 3600.59  117.80
  -1  -5   2 3591.06  117.50
  -1  -5   2 3797.52  117.20
  -1   5   2 3324.20  113.68
   1  -5  -2 3594.35  110.80
  -1  -5   1  525.87   22.73
   1   5  -1  472.63   26.25
   1   5  -1  454.86   25.14
   1   5  -1  460.54   22.57
  -1  -5   1  470.51   25.58
   1   5  -1  471.71   24.96
   1   5  -1  479.73   26.21
  -1  -5   1  462.09   24.46
   1   5   0  500.50   25.09
  -1  -5   0  469.87   23.38
   1   5   0  476.95   26.26
  -1  -5   0  493.47   24.79
   1   5   0  527.71   24.85
  -1  -5  -1 1121.84   47.78
  -1   5  -1 1083.76   38.71
  -1  -5  -1 1055.55   38.19
   1   5   1  977.68   45.84
   1   5   1 1078.88   38.32
  -1  -5  -1 1053.52   44.38
   1  -5   1 1040.37   38.28
  -1  -5  -2  203.09   19.47
  -1  -5  -2  195.49   20.87
   1  -5   2  206.40   13.52
   1   5   2  205.94   19.41
  -1   5  -2  207.49   16.62
   1  -5   2  208.84   16.58
   1   5   2  150.98   20.00
  -1  -5  -2  177.02   19.20
  -1   5  -2  174.00   13.56
   1  -5   3   -0.54    7.18
   1   5   3   17.76    9.86
   1   5   3    5.85    7.94
   1  -5   3    8.92    6.10
  -1  -5  -3   13.74   10.85
   1  -5   3   15.25   10.30
  -1   5  -3    4.05   10.09
   1   5   3    9.69   19.93
   1  -5   4  244.29   22.98
  -1   5  -4  233.96   24.41
   1   5   4  258.30   25.96
   1  -5   4  282.58   24.62
   1  -5   4  244.32   13.86
   1   5   4  223.33   29.08
   1  -5   4  254.52   23.78
   1  -5   4  255.77   22.46
  -1  -5  -4  279.81   25.98
   1   5   4  286.41   27.37
   1  -5   5   23.99    8.73
   1  -5   5   19.55    7.26
  -1  -5  -5   19.61   10.20
   1  -5   5   21.05    3.36
  -1   5  -5   22.65   13.43
   1   5   5   25.17   16.66
   1   5   5   27.35   12.69
   1  -5   6  105.71   18.64
   1   5   6   82.22   18.10
   1  -5   6   84.64   19.21
   1   5   6   69.66   22.69
   1  -5   6   61.53   13.45
  -1  -5  -6   53.44   14.38
  -1   5  -6   58.09   15.47
   1  -5   7 2468.92  112.45
  -1   5  -7 2412.61  112.08
  -1  -5  -7 2468.14  107.51
   1  -5   7 2260.63  106.64
   1   5   7 2521.22  112.85
   1  -5   7 2300.02   96.42
   1   5   7 2107.18  114.51
  -1  -5  -8  621.86   27.77
   1  -5   8  758.82   55.59
   1  -5   8  621.54   41.79
   1   5   8  596.29   57.39
  -1  -5  -8  678.87   52.61
   1   5   8  827.61   59.30
   1  -5   8  737.31   56.94
  -1  -5  -9  125.27   25.23
   1   5   9  151.21   27.32
   1  -5   9  118.55   24.22
   1  -5   9  148.60   28.23
   1   5   9  128.83   29.21
   1   5  10   15.71   19.72
  -1  -5 -10   18.86   12.01
   1   5  10   11.87   15.17
   1  -5  10   19.95   14.02
   1  -5  10   35.19   16.03
   1   5  11   47.18   19.77
   1   5  11   37.49   24.71
   1  -5  11   63.30   22.25
  -1  -5 -11   38.96   20.19
   1  -5  11   67.58   22.73
   1  -5  12   -1.04   13.45
   1  -5  12   15.05   15.28
   1   5  12    3.79   13.07
  -1  -5 -12   10.91   16.64
   1   5  12    8.12   22.35
   1  -5  13  224.74   40.86
  -1  -5 -13  193.95   36.64
   1  -5  13  189.34   36.96
   1   5  13  247.92   48.00
   1   5  13  174.04   36.95
   1   5  14  532.81   71.26
   1  -5  14  610.01   69.65
   1   5  14  668.14   72.40
   1  -5  14  639.27   71.36
   1  -5  14  738.29   78.09
   1  -5  15   14.42   18.60
   1  -5  15    2.53   17.29
   1   5  15   -8.69   19.10
   1   5  15   13.05   21.98
   1  -5  15  -10.86   19.11
   1   5  16  262.77   47.72
   1   5  16   81.82   38.98
  -1   6  17   17.43   19.50
  -1  -6  17   12.97   13.96
  -1  -6  16    5.54   20.61
  -1   6  16  -13.20   24.46
  -1  -6  16   20.59   20.88
  -1   6  16    5.64   15.27
  -1  -6  16   -1.11   18.60
   1  -6 -16  -24.36   22.62
  -1   6  16   13.84   26.56
   1  -6 -15  312.77   49.59
  -1   6  15  180.77   41.74
  -1  -6  15  261.41   43.04
  -1   6  15  287.28   44.00
  -1  -6  15  283.45   48.06
  -1  -6  15  305.16   52.41
   1  -6 -14  162.96   36.30
  -1  -6  14  260.42   42.75
  -1  -6  14  261.79   47.87
  -1  -6  14  227.64   41.67
  -1   6  14  236.19   39.68
  -1   6  14  223.41   47.99
  -1  -6  13  802.59   76.48
  -1  -6  13  684.84   69.06
  -1   6  13  763.53   67.46
  -1   6  13  893.45   86.23
   1  -6 -13  762.49   71.98
   1   6 -13  692.25   72.46
  -1  -6  13  726.50   66.74
   1   6 -12   11.71   19.02
  -1   6  12   40.22   18.30
  -1  -6  12   28.97   17.68
  -1  -6  12   27.62   18.59
   1  -6 -12   37.22   21.88
  -1   6  12   36.39   24.09
  -1  -6  12    6.12   11.66
  -1   6  11   28.90   21.67
  -1  -6  11   39.60   21.16
   1  -6 -11   29.37   20.14
  -1  -6  11   43.82   15.97
   1   6 -11   40.63   18.34
   1   6 -11    8.55   15.39
   1  -6 -11   26.56    8.92
  -1   6  11   68.78   20.34
   1  -6 -10   31.71    8.55
  -1   6  10   43.11   15.88
   1   6 -10   46.50   18.01
   1   6 -10   55.28   20.42
  -1  -6  10   23.51   14.67
  -1  -6  10   28.41   14.72
   1  -6 -10   59.29   23.66
   1   6  -9   40.45   14.10
   1   6  -9    4.37   15.34
  -1  -6   9   48.49   16.86
   1  -6  -9   14.60   12.38
   1  -6  -9   19.03    7.31
  -1  -6   9   24.47    4.30
  -1   6   9   32.82   15.37
  -1  -6   9   32.29   13.35
   1  -6  -9   31.52    7.92
  -1  -6   8  -20.14   17.55
  -1   6   8   13.71   10.75
   1  -6  -8    5.18    6.02
   1  -6  -8   -0.41    5.16
   1   6  -8    3.93   12.74
   1   6  -8   11.88    9.68
  -1  -6   7  598.72   40.11
   1   6  -7  496.90   41.44
   1   6  -7  541.97   46.41
  -1   6   7  556.07   41.40
   1  -6  -7  570.99   30.11
   1  -6  -7  545.69   31.57
  -1  -6   7  580.68   46.43
   1  -6  -6    3.31    6.40
   1   6  -6    4.92   12.58
   1   6  -6    2.74   13.05
  -1   6   6   -4.05    8.80
  -1  -6   6   -3.77    6.95
   1  -6  -6   -2.97    8.07
   1  -6  -6   -4.37    5.62
  -1  -6   6   11.08   11.53
  -1  -6   5 1428.12   67.48
  -1  -6   5 1358.74   67.79
   1  -6  -5 1389.77   62.53
  -1  -6   5 1482.96   68.56
  -1   6   5 1521.84   59.56
  -1   6   5 1501.01   68.19
  -1   6   5 1351.71   62.25
   1   6  -5 1453.71   67.78
   1  -6  -5 1288.05   65.61
  -1   6   5 1461.22   68.03
  -1  -6   5 1445.22   65.51
   1   6  -5 1285.93   66.55
   1  -6  -5 1242.07   52.42
  -1  -6   4  409.35   29.45
  -1   6   4  425.30   29.51
  -1  -6   4  393.93   30.42
   1  -6  -4  389.02   30.22
   1   6  -4  399.94   30.55
   1  -6  -4  419.44   27.21
   1   6  -4  392.34   30.92
  -1  -6   4  387.46   29.73
  -1  -6   4  447.55   30.88
  -1   6   4  436.98   25.97
  -1   6   3 1441.11   56.27
  -1  -6   3 1335.41   60.06
  -1   6   3 1373.44   56.62
   1  -6  -3 1358.09   53.86
   1  -6  -3 1340.59   53.93
  -1  -6   3 1449.85   58.54
  -1  -6   3 1458.85   59.86
   1  -6  -3 1362.97   58.65
   1   6  -3 1313.32   58.51
   1   6  -3 1463.23   60.93
  -1  -6   3 1311.09   58.60
   1   6  -3 1290.18   60.81
   1   6  -2 2337.39   84.19
   1  -6  -2 2147.17   81.67
   1   6  -2 2265.08   83.18
  -1  -6   2 2373.08   84.23
   1   6  -2 2521.81   87.75
  -1  -6   2 2267.96   82.80
  -1  -6   2 2347.26   86.13
  -1  -6   2 2531.52   85.17
  -1   6   2 2344.61   78.47
  -1  -6   1  471.88   26.62
  -1  -6   1  467.76   22.33
  -1  -6   1  487.96   26.50
   1   6  -1  413.15   21.60
   1   6  -1  444.46   26.25
   1   6  -1  523.71   27.95
  -1  -6   0 2736.03   91.66
  -1  -6   0 2803.73   92.36
   1   6   0 2643.11   91.52
   1   6   0 2766.93   92.31
   1   6   0 2901.51   95.56
  -1   6  -1 1835.21   61.64
   1   6   1 1992.66   64.46
  -1  -6  -1 1791.06   63.10
   1  -6   1 1889.12   61.86
   1   6   1 1681.37   70.84
   1  -6   1 1944.52   62.21
  -1  -6  -1 2052.66   74.14
  -1  -6  -1 1853.58   69.45
  -1  -6  -2   26.70   10.62
   1   6   2   32.10    5.76
  -1   6  -2   30.34    8.10
   1   6   2   26.63    9.85
   1   6   2   -0.25   12.41
  -1  -6  -2   35.94   10.45
  -1  -6  -2   26.45    4.71
   1  -6   2   29.22    5.15
   1  -6   2   22.34    7.31
  -1  -6  -2   17.34   10.01
  -1   6  -2   22.34    6.21
   1   6   3 4743.37  155.39
   1  -6   3 4578.23  148.73
   1  -6   3 4194.76  152.58
  -1  -6  -3 4508.39  154.34
   1  -6   3 4441.74  141.98
  -1   6  -3 4470.44  149.07
   1   6   3 3876.05  155.46
  -1  -6  -3 4538.70  153.43
   1   6   3 4872.96  156.01
   1  -6   4   38.75   12.43
   1   6   4   69.78   14.70
   1   6   4   45.01   12.66
   1  -6   4   38.30    9.53
   1   6   4   24.02   17.40
  -1  -6  -4   44.95   14.53
   1  -6   4   47.52   10.70
  -1   6  -4   54.69   14.71
   1  -6   5  207.39   21.93
   1   6   5  202.20   25.18
  -1   6  -5  209.86   25.61
   1   6   5  176.91   28.96
   1  -6   5  210.76   21.87
   1  -6   5  190.91   12.18
   1  -6   6    0.90    6.46
   1   6   6    5.67   10.19
  -1   6  -6   -1.33   11.57
   1  -6   6    3.86   11.04
   1   6   6    4.29   16.96
   1  -6   6    1.91    8.17
  -1  -6  -6   13.74   11.44
  -1   6  -7   90.00   20.62
  -1  -6  -7  112.38   22.05
   1  -6   7   77.60   17.99
   1   6   7  138.45   32.47
   1   6   7   76.00   18.17
   1  -6   7   87.22   15.64
   1  -6   7   64.35   17.07
   1  -6   8  196.09   29.43
   1  -6   8  204.64   27.85
   1   6   8  255.19   40.04
   1   6   8  208.60   31.40
  -1   6  -8  202.79   30.50
  -1  -6  -8  247.18   32.80
   1  -6   9  802.84   63.43
  -1  -6  -9  672.01   29.52
   1   6   9  915.64   66.80
  -1  -6  -9  787.28   59.33
   1  -6   9  789.75   60.05
   1   6   9  712.72   66.28
   1  -6  10    4.51   13.61
   1  -6  10   41.99   21.05
   1   6  10    6.59   17.14
  -1  -6 -10   16.12   16.13
   1   6  10   33.62   15.89
   1  -6  11 1076.50   82.83
   1  -6  11 1146.61   83.16
   1   6  11 1131.76   84.35
  -1  -6 -11 1182.78   83.28
   1   6  11 1087.14   91.99
   1  -6  12   11.77   20.22
  -1  -6 -12    0.98   15.12
   1  -6  12    5.80   16.70
   1   6  12   -8.43   17.22
   1   6  12   -9.31   18.78
  -1  -6 -13  255.77   41.47
   1   6  13  331.49   55.36
   1  -6  13  334.96   48.51
   1  -6  13  280.73   43.26
   1   6  13  274.30   43.84
   1  -6  13  301.12   47.00
   1   6  14   65.61   31.58
   1  -6  14  -14.61   18.70
   1   6  14   -6.86   18.69
   1  -6  14   20.48   22.11
   1  -6  14  -73.17   25.59
   1  -6  15  -20.66   20.25
   1   6  15   -2.28   17.04
   1   6  15   26.07   22.80
   1  -6  15    5.99   16.33
   1  -6  15  -12.23   20.50
   1   6  16  -14.87   19.62
   1   6  16    6.44   21.94
  -1   7  17  237.09   44.27
  -1  -7  17  165.31   39.22
   1  -7 -16  164.61   37.49
  -1   7  16  119.53   33.86
  -1  -7  16  150.06   39.37
  -1  -7  16  149.62   38.50
  -1   7  16  116.54   37.89
  -1  -7  16  159.13   37.22
  -1   7  16  151.56   44.44
   1  -7 -15   16.14   19.16
  -1  -7  15   24.56   18.23
  -1   7  15   53.49   24.14
  -1   7  15   41.27   30.39
  -1  -7  15   45.24   17.58
  -1  -7  15   56.47   26.28
   1  -7 -14   -8.51   17.66
  -1   7  14   -5.58   17.06
  -1  -7  14  -15.60   18.49
  -1  -7  14    8.77   17.00
  -1  -7  14  -24.12   18.17
  -1   7  14   18.97   28.22
   1  -7 -13   27.71   18.39
   1   7 -13   23.74   17.93
  -1  -7  13   32.59   20.91
  -1  -7  13   32.93   20.53
  -1  -7  13   56.66   22.04
  -1   7  13   48.71   18.57
  -1   7  13   88.41   34.61
  -1  -7  12  100.33   26.36
  -1  -7  12  189.27   35.07
  -1   7  12  172.72   31.00
  -1   7  12  197.86   43.43
   1   7 -12  204.75   38.42
   1  -7 -12  214.80   37.73
  -1  -7  12  186.83   33.48
  -1  -7  11  260.90   36.48
  -1   7  11  222.94   33.36
   1   7 -11  192.73   35.40
   1  -7 -11  208.59   35.37
   1   7 -11  234.44   33.95
  -1  -7  11  252.56   38.54
  -1   7  11  207.62   40.98
  -1  -7  10  632.79   57.67
   1  -7 -10  505.21   51.33
  -1   7  10  638.77   52.22
   1  -7 -10  543.69   32.83
  -1  -7  10  554.17   51.58
   1   7 -10  556.33   50.84
   1   7 -10  518.43   52.83
  -1  -7   9  963.14   68.24
   1  -7  -9  878.47   42.67
  -1   7   9  930.58   61.02
   1   7  -9  963.77   68.84
   1  -7  -9  900.75   64.49
   1   7  -9  955.99   62.57
  -1  -7   9  933.88   62.32
   1  -7  -9  823.34   41.02
   1   7  -8  197.65   29.88
   1   7  -8  252.64   31.83
   1  -7  -8  259.84   19.54
   1  -7  -8  256.26   21.38
  -1  -7   8  214.95   29.79
  -1   7   8  277.58   30.56
  -1   7   7  294.10   29.89
  -1  -7   7  267.13   31.60
   1  -7  -7  291.18   20.07
   1  -7  -7  317.33   23.63
   1   7  -7  318.18   33.17
   1   7  -7  280.24   32.08
  -1  -7   6   11.09    8.96
  -1   7   6    4.79    8.04
   1  -7  -6   24.02    6.69
   1  -7  -6   18.30    8.58
   1  -7  -6   20.31    9.93
  -1  -7   6   20.46   11.57
  -1   7   6   10.13    7.50
   1   7  -6   37.47   14.96
   1   7  -6   55.09   17.02
   1  -7  -5   50.53   12.91
  -1   7   5   58.13   13.26
  -1  -7   5   63.84   13.33
   1   7  -5   79.37   18.21
  -1  -7   5   77.04   14.89
   1   7  -5   60.50   16.82
   1  -7  -5   68.16    9.81
  -1   7   5   62.24   13.23
  -1  -7   5   65.66   12.21
   1  -7  -5   78.62   16.69
  -1   7   5   83.53   13.42
  -1  -7   4  150.09   18.15
   1  -7  -4  124.05   15.97
  -1  -7   4  136.47   17.31
   1   7  -4  140.25   19.07
  -1  -7   4  159.69   19.02
   1  -7  -4  112.06   18.08
  -1   7   4  158.70   16.53
   1   7  -4  129.68   19.88
  -1   7   4  141.56   17.30
  -1  -7   4  111.91   17.13
   1   7  -4  144.94   20.48
  -1   7   3  571.65   32.31
   1   7  -3  528.71   33.43
   1  -7  -3  564.23   30.82
  -1  -7   3  587.87   33.57
  -1  -7   3  541.28   34.86
  -1   7   3  546.95   31.04
  -1  -7   3  508.42   32.09
   1   7  -3  507.82   34.59
   1   7  -3  525.10   33.16
  -1  -7   2  371.13   25.78
  -1   7   2  388.70   21.52
   1  -7  -2  350.20   25.58
   1   7  -2  384.92   26.10
  -1  -7   2  420.70   26.15
   1   7  -2  344.62   26.86
  -1  -7   2  390.71   25.32
   1   7  -2  387.48   25.47
  -1  -7   2  366.32   19.62
  -1  -7   2  381.22   26.46
   1   7  -1  568.92   31.86
  -1  -7   1  542.32   31.41
  -1  -7   1  561.75   31.48
   1   7  -1  590.36   32.79
  -1  -7   1  552.32   25.71
   1   7  -1  579.66   26.52
  -1  -7   0  999.86   43.13
   1   7   0 1109.82   47.39
   1   7   0  956.96   41.95
  -1  -7   0  993.51   45.40
   1   7   0 1069.41   44.35
  -1  -7   0  972.30   42.83
   1   7   1  534.25   31.76
   1  -7   1  559.87   23.80
  -1   7  -1  564.35   23.65
  -1  -7  -1  560.72   32.59
  -1  -7  -1  528.76   26.38
   1  -7   1  536.83   23.94
   1   7   1  498.18   27.01
   1   7   1  485.97   32.29
  -1  -7  -2  595.22   35.06
  -1   7  -2  576.18   29.12
   1  -7   2  546.99   22.25
  -1  -7  -2  526.11   34.52
   1  -7   2  563.96   28.28
  -1  -7  -2  521.49   23.55
  -1   7  -2  538.56   23.24
  -1  -7  -2  536.79   36.50
   1   7   2  490.30   36.75
   1  -7   3  192.91   22.78
   1   7   3  241.60   30.35
  -1  -7  -3  213.64   23.29
   1   7   3  188.98   23.39
   1  -7   3  251.81   21.05
  -1  -7  -3  193.21   23.14
  -1   7  -3  234.72   21.25
   1  -7   3  238.51   16.72
   1   7   4   58.29   20.79
   1  -7   4    6.70    8.33
   1  -7   4   -3.18    6.71
   1  -7   4   -7.55    9.49
  -1   7  -4   15.87    9.88
  -1  -7  -4   12.84   10.05
   1   7   4   83.71   31.33
   1  -7   5  263.05   24.49
   1  -7   5  229.99   25.77
   1   7   5  301.04   30.85
   1   7   5  267.23   33.06
  -1   7  -5  281.93   28.46
   1  -7   6 1057.34   60.28
   1  -7   6 1090.34   59.20
  -1  -7  -6 1104.53   62.06
   1   7   6 1067.81   71.73
   1  -7   6 1040.64   38.95
   1   7   6 1185.85   66.84
  -1   7  -6 1195.71   65.78
   1   7   7 1045.84   69.08
  -1   7  -7 1064.42   67.68
  -1  -7  -7 1158.89   67.15
   1  -7   7 1101.68   63.71
   1  -7   7 1054.85   68.12
   1   7   7  945.19   70.83
   1   7   8 1035.31   70.29
   1   7   8  980.46   75.98
   1  -7   8 1045.57   70.50
  -1  -7  -8  954.86   64.12
  -1   7  -8  970.27   68.44
   1  -7   8 1077.49   66.49
   1   7   9  148.77   27.97
   1  -7   9  161.27   27.34
  -1  -7  -9  171.98   14.06
  -1  -7  -9  177.55   28.25
   1   7   9  212.17   38.74
   1  -7   9  150.14   28.86
   1  -7  10   38.35   17.70
   1   7  10   47.50   19.56
   1   7  10   37.82   20.61
  -1  -7 -10   31.72   17.22
   1  -7  10   40.50   18.61
   1  -7  11    8.29   15.60
  -1  -7 -11  -14.11   17.70
   1   7  11   22.50   18.91
   1  -7  11    4.97   12.54
   1   7  11    2.12   16.68
   1   7  12  253.37   46.45
   1  -7  12  266.37   41.78
   1   7  12  254.64   42.38
  -1  -7 -12  271.12   41.11
   1  -7  12  278.07   43.89
   1  -7  12  262.88   38.60
   1  -7  13  222.57   38.01
  -1  -7 -13  223.42   40.54
   1  -7  13  269.60   43.74
   1   7  13  274.87   45.45
   1   7  13  258.87   51.28
   1  -7  13  273.14   43.87
  -1  -7 -14  175.47   35.77
   1   7  14  153.21   34.75
   1  -7  14  128.61   31.83
   1  -7  14  168.33   39.25
   1  -7  14  164.48   37.17
   1   7  14  185.12   45.28
   1  -7  15  207.35   42.63
   1  -7  15  123.19   31.83
   1   7  15   77.68   34.29
   1  -7  15   75.82   28.60
   1   7  15  104.52   31.50
   1   7  16    4.60   14.60
  -1  -8  17   68.08   23.62
  -1   8  16  122.55   32.15
  -1  -8  16  179.68   38.80
   1  -8 -16  126.92   35.06
  -1   8  16  147.30   40.43
  -1  -8  16  178.37   44.69
  -1   8  15    8.27   14.33
   1  -8 -15   45.87   22.13
  -1  -8  15    9.37   13.45
  -1  -8  15    9.11   23.97
  -1   8  15    4.86   23.95
  -1  -8  15   -5.70   18.17
   1   8 -14  866.00   84.22
   1  -8 -14  709.33   73.35
  -1   8  14  823.35   74.32
  -1  -8  14  955.69   87.61
  -1   8  14  757.05   85.24
  -1  -8  14  775.72   73.95
  -1  -8  14  721.70   72.21
  -1   8  13  241.04   37.49
   1   8 -13  207.23   40.86
  -1  -8  13  196.44   38.74
  -1   8  13  269.57   50.38
  -1  -8  13  172.92   34.67
   1  -8 -13  143.17   31.94
  -1  -8  13  227.77   38.41
  -1  -8  12  857.41   72.69
  -1   8  12  782.92   80.60
  -1  -8  12  829.93   69.77
  -1   8  12  818.27   69.07
   1  -8 -12  915.00   75.65
  -1  -8  12  843.98   76.53
   1   8 -12  986.80   81.67
  -1   8  11    2.60   19.24
   1   8 -11   -0.08   14.75
  -1   8  11   31.18   16.15
  -1  -8  11    6.42   12.52
  -1  -8  11  -12.75   16.18
   1  -8 -11  -11.51   14.01
   1   8 -11   30.58   17.83
   1  -8 -10  137.96   16.14
  -1  -8  10  192.05   31.41
  -1  -8  10   95.94   22.06
   1  -8 -10  154.16   29.47
   1   8 -10  156.61   28.00
  -1   8  10  161.87   26.59
   1   8 -10  173.91   31.38
   1  -8 -10  158.67   16.54
  -1  -8   9    3.46   13.14
   1   8  -9   13.65   13.74
   1  -8  -9    7.88    5.83
   1  -8  -9   10.72    8.83
   1   8  -9   27.48   14.11
  -1   8   9    4.16    9.22
   1  -8  -8  312.30   24.91
  -1   8   8  378.21   35.42
   1   8  -8  301.69   35.77
  -1  -8   8  343.25   37.72
   1   8  -8  324.16   35.19
   1  -8  -8  314.01   21.42
  -1   8   7    4.26    8.29
   1   8  -7   -2.47   11.63
   1  -8  -7   10.33    5.75
   1   8  -7   11.23   11.37
   1  -8  -7   -6.55    8.25
  -1  -8   7   10.83   11.51
  -1   8   7    1.73    8.04
  -1   8   6 1718.78   71.33
  -1  -8   6 1596.27   80.51
   1   8  -6 1561.29   79.94
  -1  -8   6 1661.53   77.31
   1  -8  -6 1501.46   59.97
   1  -8  -6 1596.76   79.12
   1  -8  -6 1613.28   74.13
   1   8  -6 1639.36   80.85
   1   8  -5  148.18   22.77
  -1   8   5  131.23   17.17
   1  -8  -5  112.65   16.32
  -1   8   5  119.85   18.08
  -1  -8   5  103.75   16.93
  -1  -8   5  136.69   18.95
   1  -8  -5   82.97   18.36
   1   8  -5  102.60   18.71
  -1  -8   5  130.60   20.14
   1  -8  -4  241.26   21.51
   1   8  -4  257.23   25.35
  -1  -8   4  249.25   24.65
  -1  -8   4  293.41   25.37
   1   8  -4  209.49   24.10
  -1   8   4  282.28   23.24
   1  -8  -4  240.40   26.32
  -1  -8   4  259.55   24.77
   1   8  -4  274.25   25.45
  -1   8   4  270.22   24.43
  -1  -8   4  264.69   23.84
  -1  -8   3   88.18   13.46
   1  -8  -3   64.19   13.13
   1   8  -3   58.46   14.07
  -1  -8   3   69.48   13.82
   1   8  -3   51.76   12.96
  -1  -8   3   68.99   11.95
   1   8  -3   80.71   17.04
  -1   8   3   56.72   11.49
  -1   8   3   64.30   11.04
   1   8  -2 1879.67   76.61
   1   8  -2 1795.59   71.58
  -1  -8   2 1817.31   73.89
  -1  -8   2 1971.81   73.58
  -1  -8   2 1875.34   63.04
  -1  -8   2 1790.60   72.23
   1  -8  -2 1675.84   71.81
  -1  -8   2 1862.06   75.16
   1   8  -2 1884.35   71.96
  -1  -8   1   64.79   14.94
  -1  -8   1   44.34   11.49
   1   8  -1   67.92   14.59
   1   8  -1   42.00   11.90
  -1  -8   1   41.07    7.77
   1   8  -1   43.89    8.36
  -1  -8   0  110.49   13.91
   1   8   0  111.80   14.37
   1   8   0  108.50   13.54
  -1  -8   0  118.54   13.05
  -1  -8   0   87.44   13.98
   1   8   0  118.98   15.15
   1  -8   1  845.67   33.44
   1   8   1  902.98   40.30
   1   8   1  924.15   45.29
   1  -8   1  854.46   33.55
  -1   8  -1  852.26   33.31
  -1  -8  -1  870.43   38.75
  -1  -8  -1  870.09   44.26
   1   8   1  798.63   43.06
  -1  -8  -2 4099.50  144.18
  -1   8  -2 4126.98  130.89
   1  -8   2 4188.66  130.75
   1   8   2 3702.89  141.20
  -1  -8  -2 4051.65  139.61
   1  -8   2 4180.55  131.03
  -1  -8  -2 3961.96  126.23
  -1  -8  -3   80.74   14.97
   1   8   3   43.70   12.97
   1  -8   3   47.10   12.69
   1  -8   3   54.35    8.07
  -1  -8  -3   48.07   14.08
  -1   8  -3   61.92   13.25
   1   8   3   31.10   16.72
   1  -8   3   91.36   14.17
  -1  -8  -3   41.24    5.52
   1  -8   4 6189.06  200.10
  -1  -8  -4 6775.81  218.30
   1  -8   4 7060.63  212.38
   1   8   4 5807.82  221.79
  -1  -8  -4 6226.07  216.64
   1  -8   4 6182.20  216.11
  -1   8  -4 6583.29  211.74
  -1   8  -5   59.51   15.12
   1  -8   5   59.73   14.27
   1   8   5   46.94   20.01
   1   8   5   48.85   14.28
   1  -8   5   53.02   11.61
   1  -8   6   44.25   11.63
   1   8   6   52.96   14.54
   1  -8   6   39.43   12.74
  -1   8  -6   70.81   18.04
   1   8   6   55.45   19.75
  -1   8  -7  307.22   35.21
  -1  -8  -7  254.54   30.05
   1   8   7  323.48   35.54
   1  -8   7  347.30   32.63
   1   8   7  281.87   40.94
   1   8   8  206.99   30.00
  -1  -8  -8  230.60   31.03
   1   8   8  237.19   40.04
   1  -8   8  202.06   27.45
   1  -8   8  271.80   34.53
  -1   8  -8  248.84   33.52
   1   8   9   11.62   17.12
  -1   8  -9   10.30   13.71
  -1  -8  -9   28.30   15.33
   1  -8   9    6.93   12.35
   1   8   9   -2.31   12.28
   1  -8   9   14.98   12.87
  -1  -8  -9    7.25    5.57
   1   8  10  532.99   60.45
   1   8  10  648.21   59.69
   1  -8  10  568.93   52.21
   1  -8  10  628.62   59.13
  -1  -8 -10  606.39   55.32
   1  -8  11   48.43   17.75
   1  -8  11   17.94   17.59
  -1  -8 -11   39.80   20.26
   1   8  11   53.36   20.25
   1   8  11   36.97   24.81
   1  -8  11   41.47   20.47
   1  -8  12  660.06   65.91
   1   8  12  622.09   63.89
  -1  -8 -12  584.04   60.07
   1  -8  12  643.63   62.04
   1   8  12  602.78   72.89
   1  -8  12  628.74   65.35
  -1  -8 -13   51.38   22.54
   1  -8  13   79.32   24.58
   1   8  13   76.46   26.94
   1  -8  13   50.56   18.78
   1  -8  13   65.32   24.86
   1   8  13   85.44   31.45
   1  -8  14   30.13   18.24
   1   8  14    1.03   16.94
   1  -8  14   24.00   22.64
  -1  -8 -14   14.58   14.97
   1  -8  14  -27.02   20.63
   1   8  14   16.95   23.53
   1  -8  15   50.01   21.57
   1  -8  15  -16.71   20.54
   1   8  15   11.63   22.81
   1   8  16  -16.22   23.34
  -1  -9  17  375.87   58.53
   1  -9 -16  302.44   51.34
  -1  -9  16  317.94   56.67
  -1  -9  16  276.79   49.40
  -1   9  16  213.17   50.73
  -1  -9  15   22.22   22.27
   1  -9 -15   17.78   20.00
  -1   9  15  -11.57   24.81
  -1  -9  15   18.46   16.41
  -1  -9  15   -3.69   15.28
   1   9 -14   18.27   23.13
  -1   9  14   27.03   25.54
  -1   9  14   41.29   20.44
  -1  -9  14   29.20   21.75
  -1  -9  14    9.98   14.49
  -1  -9  14   12.77   16.90
   1  -9 -14    1.50   15.55
   1  -9 -13  113.10   30.16
   1   9 -13   98.66   30.28
  -1  -9  13  108.29   28.62
  -1  -9  13  114.91   28.91
  -1  -9  13  130.75   30.56
  -1   9  13  133.88   39.88
  -1   9  13  103.60   25.92
  -1   9  12   11.66   24.75
   1   9 -12   33.14   22.63
  -1   9  12    9.52   12.76
  -1  -9  12    5.02   12.07
  -1  -9  12   -1.52   10.98
  -1  -9  12  -19.35   19.72
   1  -9 -12   -9.92   15.91
  -1  -9  11  711.22   60.91
  -1  -9  11  641.28   61.72
   1   9 -11  733.30   63.14
  -1   9  11  629.70   56.89
  -1   9  11  628.04   67.55
   1   9 -11  748.22   67.36
   1  -9 -11  624.08   60.93
   1  -9 -10  424.68   47.50
   1  -9 -10  556.05   34.14
  -1  -9  10  476.26   47.57
  -1  -9  10  507.74   52.54
  -1   9  10  546.19   48.84
   1  -9 -10  507.94   28.86
   1   9 -10  537.25   54.32
  -1  -9  10  413.95   21.25
   1   9 -10  493.45   48.01
   1   9  -9  247.66   33.58
   1  -9  -9  217.46   21.18
   1   9  -9  211.32   32.95
  -1  -9   9  195.00   30.96
   1  -9  -9  189.35   17.01
  -1   9   9  237.85   30.38
   1  -9  -8  494.22   28.05
   1  -9  -8  537.96   34.81
  -1   9   8  522.57   43.21
  -1  -9   8  529.92   48.16
   1   9  -8  508.88   45.82
   1   9  -8  581.59   50.43
   1   9  -7   32.82   16.66
  -1   9   7   21.21    8.77
   1  -9  -7   22.75    7.18
   1   9  -7    9.80   12.23
  -1  -9   7    2.50    9.33
   1  -9  -6  250.27   25.20
   1  -9  -6  181.28   15.81
   1   9  -6  219.21   28.97
   1  -9  -6  149.36   23.58
   1   9  -6  192.04   25.93
  -1   9   6  181.34   20.91
  -1  -9   6  231.24   28.19
  -1   9   5   71.37   15.42
   1  -9  -5   57.53   15.03
  -1  -9   5   62.19   14.22
  -1  -9   5   78.29   17.66
   1   9  -5   60.19   16.85
   1  -9  -5   66.87   13.10
   1   9  -5   66.95   15.22
  -1   9   5   69.08   13.83
   1   9  -4   10.40    9.68
  -1  -9   4    5.55    6.25
  -1  -9   4   10.01   10.80
   1   9  -4   14.64   13.16
  -1   9   4    7.54    8.66
  -1   9   4    7.83    8.34
   1  -9  -4    4.29    7.41
  -1  -9   4   -6.05    8.82
   1  -9  -4    8.95   12.37
   1   9  -4   17.95   10.61
  -1  -9   3  937.56   46.12
   1   9  -3  892.72   49.70
  -1  -9   3  825.58   44.36
   1   9  -3  811.93   45.05
  -1  -9   3  848.10   48.08
   1  -9  -3  784.80   43.08
   1   9  -3  822.23   45.33
  -1   9   3  864.70   41.80
  -1   9   3  845.06   45.63
  -1  -9   2  344.79   25.51
   1   9  -2  411.50   30.34
  -1  -9   2  363.34   28.19
  -1  -9   2  370.54   26.17
  -1  -9   2  342.93   27.91
   1  -9  -2  336.83   29.63
   1   9  -2  333.86   25.63
   1   9  -2  353.87   25.70
  -1  -9   2  334.82   18.88
  -1  -9   1 3855.26  140.23
  -1  -9   1 4209.90  142.20
   1   9  -1 4361.60  143.04
   1   9  -1 4097.00  130.16
   1   9  -1 4150.75  143.88
  -1  -9   1 4226.07  130.47
  -1  -9   0  277.64   21.51
  -1  -9   0  331.72   23.58
   1   9   0  271.80   22.05
  -1   9   0  284.01   14.29
  -1  -9   0  289.75   25.90
   1   9   0  299.66   21.73
   1   9   0  281.03   24.23
  -1   9   0  273.86   14.05
  -1  -9  -1    8.36    6.53
   1  -9   1    4.52    4.84
   1   9   1   21.87    9.43
   1   9   1   15.71   10.56
  -1   9  -1   14.23    5.22
  -1   9  -1    6.81    4.77
  -1  -9  -1    4.01    9.61
   1   9   1   35.29   16.26
   1  -9   1   25.12    6.46
  -1  -9  -2 1929.57   84.57
   1   9   2 2076.84   82.27
  -1  -9  -2 1889.54   69.21
   1  -9   2 1950.54   71.43
   1   9   2 1769.26   81.98
  -1  -9  -2 1961.52   80.30
  -1   9  -2 1945.16   70.80
   1  -9   2 2075.15   71.58
  -1   9  -3   60.12   12.24
   1  -9   3   39.40    6.07
  -1  -9  -3   39.37    6.17
   1  -9   3   54.94   15.26
  -1  -9  -3   51.20   14.15
   1  -9   3   63.95   13.00
  -1  -9  -3   33.83   15.02
   1   9   3   77.74   25.41
   1  -9   3   69.03   11.92
  -1  -9  -4   55.07   16.82
  -1  -9  -4   55.53   14.61
   1  -9   4   91.49   15.57
   1   9   4   84.20   23.17
  -1   9  -4   61.72   13.77
   1  -9   4   81.17   19.87
   1  -9   4   74.92   10.38
   1  -9   4   86.91   14.14
   1  -9   5  230.15   26.46
  -1   9  -5  265.66   27.54
   1   9   5  277.55   37.07
   1  -9   5  255.54   21.63
   1   9   6  413.41   43.67
  -1   9  -6  534.14   43.03
   1  -9   6  498.18   35.40
   1   9   6  551.18   44.27
   1  -9   7 1478.32   54.63
   1  -9   7 1603.02   77.69
   1   9   7 1535.55   94.21
   1   9   7 1643.82   87.89
  -1  -9  -7 1669.68   84.32
  -1   9  -7 1575.82   85.99
   1  -9   8 1114.13   66.62
   1  -9   8 1187.79   76.46
   1   9   8 1010.88   70.81
  -1  -9  -8 1040.24   68.05
   1   9   8 1091.03   81.07
  -1   9  -8 1146.55   74.82
   1   9   9   63.45   25.65
   1  -9   9   36.77   17.04
  -1   9  -9   19.81   13.02
   1  -9   9   38.04   14.81
  -1  -9  -9   50.30   19.18
   1   9   9   22.92   13.20
   1  -9  10   17.96   15.55
   1  -9  10   10.06   13.63
   1   9  10   18.35   20.84
   1   9  10   17.07   12.28
  -1  -9 -10   15.38   14.64
   1  -9  10    2.33   11.96
   1   9  11   37.65   19.56
   1  -9  11   44.32   20.10
   1  -9  11   34.41   15.88
   1   9  11   82.82   34.23
  -1  -9 -11   40.01   18.68
   1  -9  11   17.36   19.60
   1   9  12  163.71   32.70
   1  -9  12  170.07   33.72
  -1  -9 -12   74.68   24.83
   1  -9  12  124.42   28.79
   1  -9  12   95.07   25.87
   1   9  12  157.71   38.41
   1  -9  13  479.84   59.74
   1   9  13  351.20   57.16
   1  -9  13  355.86   52.51
   1  -9  13  420.63   51.33
   1   9  13  334.00   48.61
  -1  -9 -13  406.25   51.64
   1   9  14  467.15   68.59
  -1  -9 -14  415.27   55.61
   1  -9  14  449.61   59.35
   1   9  14  455.87   59.84
   1  -9  14  555.23   66.77
   1  -9  14  511.83   60.00
   1   9  15   81.28   28.14
   1  -9  15  139.96   37.80
   1   9  15   43.56   29.66
  -1  -9 -15   76.33   30.17
   1  -9  15   57.99   26.66
  -1 -10  16   -4.59   17.95
  -1 -10  16   25.72   20.80
  -1  10  16    0.25   25.24
   1 -10 -16   41.77   28.89
  -1 -10  15  325.67   53.73
  -1 -10  15  337.96   50.68
  -1  10  15  280.97   55.82
   1 -10 -15  341.39   52.82
  -1 -10  15  365.38   52.35
  -1 -10  14   22.53   14.75
   1  10 -14   17.05   18.97
  -1  10  14   12.78   25.85
  -1 -10  14   15.36   14.03
  -1 -10  14    9.82   15.15
   1 -10 -14  -11.70   24.29
   1 -10 -13  808.65   75.13
  -1 -10  13  753.07   75.49
  -1 -10  13  730.85   69.13
  -1 -10  13  737.23   70.63
  -1  10  13  811.47   84.69
   1  10 -13  762.59   75.60
  -1 -10  12   36.63   17.47
  -1  10  12   13.95   12.79
  -1 -10  12   43.27   19.50
   1  10 -12   58.94   25.46
  -1  10  12   71.02   27.86
  -1 -10  12   70.07   22.17
   1 -10 -12   31.63   20.56
   1  10 -11    8.59   14.77
  -1 -10  11  -24.09   19.54
  -1  10  11   41.21   26.05
  -1  10  11   19.01   15.81
   1 -10 -11   -0.06   13.54
   1  10 -11   15.57   15.59
   1 -10 -11   31.17    9.90
  -1 -10  11   11.67   11.10
   1  10 -10    8.46   13.84
   1  10 -10  -12.48   17.58
   1 -10 -10    2.23    6.62
   1 -10 -10  -16.47   17.74
  -1 -10  10   10.13   14.22
   1 -10 -10    3.63    4.35
   1  10  -9   77.75   21.41
   1 -10  -9   68.30   13.78
   1  10  -9   83.92   21.22
  -1 -10   9  104.18   23.88
   1 -10  -9   84.64   11.45
   1  10  -8   60.93   19.91
   1  10  -8  122.95   24.03
   1 -10  -8   98.09   11.44
  -1 -10   8   86.78   19.14
   1 -10  -8   98.28   16.27
  -1  10   7  872.60   50.49
  -1 -10   7  814.26   57.17
   1 -10  -7  831.79   38.71
   1  10  -7  762.41   55.35
   1  10  -7  892.20   61.33
   1  10  -6   44.11   14.61
  -1 -10   6   82.26   17.17
   1 -10  -6   71.83   14.86
   1 -10  -6   58.13   16.51
   1  10  -6   69.16   18.84
  -1  10   6   77.93   13.67
   1  10  -5  800.66   50.07
   1 -10  -5  802.27   52.06
   1 -10  -5  838.74   47.79
   1  10  -5  844.81   55.04
  -1  10   5  948.06   50.60
  -1  10   5  842.52   50.02
  -1 -10   5  832.08   51.32
   1  10  -4   96.97   16.06
  -1  10   4   75.83   14.41
  -1  10   4   85.39   13.79
   1 -10  -4   51.80   13.96
  -1 -10   4   99.20   16.12
   1  10  -4   62.52   14.90
  -1 -10   4   84.63   16.73
   1 -10  -4   64.35   12.68
  -1 -10   4   83.62   13.73
   1  10  -4   75.17   17.21
   1 -10  -3 2033.55   85.06
   1  10  -3 2137.11   92.36
  -1 -10   3 2107.05   72.45
  -1 -10   3 2278.59   86.60
  -1 -10   3 2326.76   92.33
  -1  10   3 2195.08   88.70
  -1 -10   3 2164.25   85.65
   1  10  -3 2088.35   85.90
  -1  10   3 2122.11   80.94
   1  10  -3 2057.67   85.18
   1  10  -2  539.23   34.14
   1 -10  -2  563.81   39.17
   1  10  -2  565.21   38.82
  -1 -10   2  557.48   37.66
  -1 -10   2  604.69   38.17
   1  10  -2  517.69   33.83
  -1 -10   2  557.67   25.90
  -1 -10   1    4.41   10.46
   1 -10  -1   24.89   14.44
   1  10  -1   -4.83    6.56
   1  10  -1   -1.31   10.74
  -1 -10   1   14.60   18.69
   1  10  -1    7.74   11.10
  -1 -10   1   -9.55    7.41
  -1  10   0  283.51   15.29
  -1 -10   0  277.18   21.76
  -1 -10   0  272.87   25.57
   1  10   0  279.75   22.64
  -1  10   0  254.55   14.67
  -1 -10   0  324.23   24.87
   1  10   0  306.34   25.26
   1  10   0  340.55   27.22
  -1 -10  -1 2521.46   97.06
   1 -10   1 2550.72   83.47
   1  10   1 2530.08   93.43
   1  10   1 2362.80   94.58
  -1 -10  -1 2499.42   92.23
   1  10   1 2821.29  100.90
  -1  10  -1 2530.27   82.99
  -1  10  -1 2543.65   83.62
   1 -10   1 2599.62   83.62
  -1  10  -2  535.04   28.81
   1 -10   2  562.52   29.43
   1  10   2  470.39   37.26
  -1 -10  -2  568.88   37.68
   1 -10   2  556.39   29.24
  -1 -10  -2  583.33   40.13
   1  10   2  567.81   37.31
  -1 -10  -2  522.13   29.22
  -1 -10  -3 5519.17  175.21
  -1  10  -3 5060.96  162.98
   1 -10   3 4662.02  146.81
   1  10   3 4629.18  175.66
   1 -10   3 5144.73  163.20
  -1 -10  -3 4748.99  151.95
   1 -10   3 5381.12  163.51
  -1 -10  -3 4982.48  172.33
   1 -10   3 5077.42  178.51
  -1 -10  -4    6.11   11.23
   1 -10   4   19.66   10.07
  -1  10  -4   13.67   11.24
   1 -10   4   27.56    6.87
   1 -10   4   23.41   10.98
  -1 -10  -4   16.88    4.00
   1  10   4   30.27   17.69
   1 -10   4    9.52    7.45
  -1  10  -5 1122.44   61.25
  -1 -10  -5 1064.90   64.64
   1 -10   5 1144.09   51.69
   1  10   5 1041.74   69.64
   1 -10   5 1125.70   61.23
   1 -10   6   -4.27    9.85
   1 -10   6   -0.30    7.39
  -1  10  -6    4.04   10.94
  -1  10  -7    8.50   11.12
   1  10   7   21.83   19.82
   1 -10   7   18.14    9.49
   1 -10   7   40.61   15.19
   1  10   8   36.41   23.00
   1 -10   8   37.83   17.29
  -1 -10  -8   31.71   15.73
  -1  10  -8   27.68   16.28
   1 -10   8   24.26   11.94
   1 -10   8   20.94    4.66
   1  10   8   31.69   14.51
   1  10   9  409.48   53.08
  -1 -10  -9  422.58   43.84
   1 -10   9  383.81   44.75
   1 -10   9  376.43   44.29
   1 -10   9  478.61   43.46
   1  10   9  417.75   47.41
  -1  10  -9  377.24   44.21
   1  10  10   78.04   20.95
   1 -10  10   68.93   21.22
  -1  10 -10   71.21   22.19
   1  10  10   62.52   27.69
   1 -10  10  127.23   29.51
  -1 -10 -10   80.96   23.68
   1 -10  10   50.67   16.47
  -1 -10 -11  893.55   71.88
   1  10  11  897.08   75.41
   1  10  11  868.59   83.42
   1 -10  11  836.16   74.56
   1 -10  11  941.12   77.44
   1 -10  11  912.01   69.13
   1 -10  12  -16.83   18.99
   1 -10  12   10.56   14.30
  -1 -10 -12   30.42   19.07
   1  10  12   10.29   13.08
   1 -10  12   11.67   14.89
   1  10  12   35.03   22.82
   1 -10  13  211.79   35.59
   1  10  13  301.64   46.26
  -1 -10 -13  228.28   40.01
   1 -10  13  249.35   43.13
   1 -10  13  262.20   45.62
   1  10  13  301.47   55.70
  -1 -10 -14   91.35   29.93
   1 -10  14   85.28   27.15
   1 -10  14   65.39   22.75
   1  10  14   53.02   28.02
   1 -10  15   18.06   17.60
   1  10  15    1.10   25.42
   1 -10  15   15.56   22.43
  -1 -10 -15   35.96   23.25
   1 -11 -16   33.08   21.73
  -1  11  16   50.33   33.05
   1 -11 -15  160.03   41.38
  -1 -11  15  104.02   30.35
  -1  11  15  101.29   39.95
  -1 -11  15  115.81   31.57
  -1 -11  14  -30.82   20.66
   1  11 -14   -5.88   17.48
  -1  11  14  -12.22   23.17
   1 -11 -14   20.90   17.21
  -1 -11  14   27.17   18.85
  -1 -11  14    3.56   15.89
  -1 -11  13   53.06   25.16
  -1  11  13   50.36   28.27
   1 -11 -13   83.33   29.76
  -1 -11  13   41.06   20.26
   1  11 -13   37.79   24.02
  -1 -11  13   40.54   17.91
  -1 -11  12  318.06   42.12
  -1 -11  12  292.04   45.39
  -1  11  12  287.89   48.49
   1 -11 -12  329.85   45.63
  -1 -11  12  262.76   39.65
   1  11 -12  241.36   42.45
  -1  11  11  367.89   54.09
  -1 -11  11  425.69   49.36
  -1 -11  11  524.59   50.36
   1 -11 -11  467.81   33.87
  -1 -11  11  439.27   52.06
   1  11 -11  503.67   55.03
   1 -11 -11  423.77   49.33
   1 -11 -10  534.96   29.56
   1 -11 -10  627.13   40.46
  -1 -11  10  595.82   57.08
   1  11 -10  596.29   57.12
  -1  11  10  702.26   68.44
   1  11 -10  647.29   57.77
   1  11  -9  642.35   57.54
   1  11  -9  656.64   57.18
   1 -11  -9  678.47   43.01
  -1 -11   9  668.18   57.50
   1 -11  -9  675.21   33.41
   1  11  -8   46.39   19.05
   1  11  -8   15.81   14.85
   1 -11  -8   17.30    6.54
  -1 -11   8   10.76   10.81
   1 -11  -7  307.90   21.17
   1  11  -7  280.14   33.34
   1 -11  -7  300.71   34.75
   1  11  -7  296.79   34.96
  -1 -11   7  313.04   34.18
   1  11  -6   18.22   12.33
  -1 -11   6   31.03   13.03
  -1  11   6   20.18    8.96
   1  11  -6    3.29   13.02
   1 -11  -6   24.48   12.19
  -1  11   5   10.54   10.71
   1 -11  -5    7.60   11.24
   1 -11  -5    4.20    9.76
   1  11  -5   -7.82   10.32
  -1  11   5   13.24    7.97
   1  11  -5   -0.74   15.17
  -1 -11   5  -11.00   10.38
  -1 -11   4  424.70   32.85
  -1  11   4  425.77   33.00
   1  11  -4  470.93   39.67
  -1  11   4  366.05   29.71
  -1 -11   4  425.67   35.39
   1  11  -4  393.97   31.83
   1  11  -4  422.70   33.39
  -1 -11   4  375.11   31.48
   1 -11  -4  389.57   34.28
  -1 -11   3  406.68   30.56
  -1  11   3  408.90   32.61
  -1 -11   3  377.68   32.68
  -1 -11   3  444.31   31.46
   1  11  -3  375.51   29.95
   1  11  -3  362.41   29.87
   1  11  -3  452.92   36.99
  -1 -11   3  379.44   20.79
   1 -11  -3  354.33   29.91
  -1 -11   2  507.40   38.99
  -1 -11   2  545.78   25.79
   1  11  -2  517.70   33.94
  -1 -11   2  590.84   39.09
   1  11  -2  510.65   34.26
   1 -11  -2  498.69   37.04
   1  11  -2  534.04   26.22
   1  11  -2  570.45   40.61
  -1 -11   1 1025.27   43.68
   1  11  -1 1093.45   56.88
  -1 -11   1 1100.59   55.14
   1  11  -1  973.25   42.66
   1  11  -1 1130.65   56.88
   1 -11  -1 1062.94   56.94
  -1 -11   1  978.40   53.91
  -1 -11   0 2276.19   89.50
  -1 -11   0 2313.61   92.58
   1  11   0 2597.44   96.12
  -1  11   0 2192.04   73.82
  -1 -11   0 2463.57   86.24
   1  11   0 2244.08   83.99
  -1  11   0 2185.72   74.02
   1  11   0 2293.97   91.37
   1  11   1  364.02   29.03
  -1  11  -1  319.51   19.33
  -1 -11  -1  362.39   30.68
  -1  11  -1  301.11   18.28
  -1 -11  -1  324.59   27.01
   1 -11   1  332.34   19.48
   1 -11   1  347.57   19.90
  -1 -11  -1  327.22   25.83
   1  11   1  299.55   25.64
   1  11   1  408.39   31.45
  -1 -11  -2  280.00   27.81
   1 -11   2  234.29   28.02
   1  11   2  258.48   26.39
   1  11   2  234.04   28.27
   1 -11   2  247.53   18.90
  -1  11  -2  235.27   18.36
  -1 -11  -2  206.12   18.65
   1 -11   2  253.00   18.83
   1 -11   3   15.60    9.00
   1  11   3   25.52    9.83
   1 -11   3   20.79    9.04
   1  11   3    6.53   14.77
   1 -11   3   21.00   12.50
  -1 -11  -3    8.54    5.66
   1 -11   3   15.52    3.32
  -1  11  -3   18.81    9.33
  -1 -11  -3   15.21   13.68
   1 -11   4  352.85   20.37
  -1 -11  -4  313.82   18.38
  -1 -11  -4  325.57   32.21
   1 -11   4  375.32   29.87
   1  11   4  400.55   42.81
  -1  11  -4  391.22   30.45
   1 -11   4  376.62   28.77
   1  11   5  643.56   53.48
   1 -11   5  677.10   35.57
  -1 -11  -5  645.55   49.31
  -1  11  -5  566.97   42.34
   1 -11   5  695.82   46.16
   1 -11   6 1975.40   83.38
  -1  11  -6 2103.61   97.63
   1  11   6 2047.74  109.54
   1 -11   6 2103.18   97.20
   1 -11   7 1325.18   76.47
   1 -11   7 1299.70   66.66
   1  11   7 1284.57   86.35
  -1  11  -7 1311.18   77.32
   1 -11   8  407.70   23.05
   1 -11   8  528.29   47.86
  -1  11  -8  518.25   47.92
   1  11   8  461.91   53.31
  -1 -11  -8  463.29   44.04
   1 -11   8  459.06   38.60
   1 -11   9  291.23   37.63
  -1 -11  -9  227.86   32.69
   1 -11   9  277.38   31.83
   1  11   9  227.45   41.81
   1 -11   9  193.74   33.72
  -1  11  -9  258.88   37.25
   1 -11  10   50.60   16.11
   1  11  10   95.55   32.35
  -1 -11 -10   72.60   22.80
   1 -11  10   75.42   23.12
  -1  11 -10   54.22   21.76
   1 -11  10   84.20   24.28
   1 -11  11   32.29   15.11
   1 -11  11   30.52   14.48
   1  11  11   64.03   30.03
   1 -11  11   65.25   23.07
  -1 -11 -11   69.40   22.50
  -1 -11 -12  142.40   31.11
   1 -11  12  114.73   29.72
   1  11  12   81.68   29.07
   1 -11  12   82.39   21.57
   1 -11  12   90.42   24.76
   1 -11  13  218.42   37.15
   1 -11  13  177.80   36.20
   1  11  13  241.05   47.36
   1 -11  13  149.33   36.69
  -1 -11 -13  204.20   35.86
   1  11  14  280.53   55.82
  -1 -11 -14  281.60   46.06
   1 -11  14  302.57   49.88
   1 -11  14  297.03   49.83
   1 -11  15  224.65   49.32
   1 -11  15  275.54   50.38
  -1 -11 -15  209.13   44.57
   1  11  15  182.79   48.44
  -1  12  16   51.71   34.18
   1 -12 -16   55.15   28.57
  -1 -12  16   46.87   21.67
  -1  12  15   70.94   23.37
  -1 -12  15   56.80   24.78
  -1 -12  15   84.87   30.57
   1 -12 -15   77.09   32.30
  -1  12  14  580.66   76.07
  -1 -12  14  654.49   65.19
  -1 -12  14  697.05   76.42
   1  12 -14  657.06   73.31
   1 -12 -14  649.99   69.98
  -1 -12  14  675.86   70.39
   1 -12 -13  178.11   36.23
   1  12 -13  252.34   45.20
  -1 -12  13  260.21   41.03
  -1 -12  13  254.52   44.07
  -1 -12  13  242.24   38.60
  -1  12  13  204.19   44.94
  -1 -12  12  443.03   54.72
  -1 -12  12  438.20   48.48
  -1 -12  12  416.77   50.24
  -1  12  12  386.15   58.65
   1  12 -12  454.94   55.40
   1 -12 -12  473.88   56.57
  -1 -12  11   24.02   15.92
  -1 -12  11   -4.11   14.54
   1 -12 -11   13.78   16.78
  -1  12  11   37.30   25.41
   1  12 -11   12.58   14.27
   1 -12 -11   24.49    9.99
  -1 -12  10   76.00   21.58
   1  12 -10  136.27   31.65
  -1  12  10   55.81   25.50
   1  12 -10  117.25   28.83
   1 -12 -10   84.23   10.46
   1 -12 -10   78.77   15.14
   1  12  -9   23.77   16.87
   1 -12  -9   19.64    5.62
   1 -12  -9   36.59   12.31
   1  12  -9   52.88   19.41
  -1 -12   9   29.48   16.86
   1 -12  -8  357.28   23.36
   1  12  -8  383.98   43.12
   1  12  -8  394.58   41.64
  -1 -12   8  388.72   40.99
   1  12  -7  211.46   28.83
   1 -12  -7  172.02   16.17
   1 -12  -7  153.29   26.35
   1  12  -7  170.91   28.88
  -1 -12   7  155.18   25.07
  -1 -12   6 2136.93   98.30
   1  12  -6 2279.01  106.60
   1  12  -6 1981.39   95.99
   1 -12  -6 2095.62  100.40
   1 -12  -5   57.40   15.21
   1 -12  -5   22.08    8.15
  -1  12   5   33.41   11.17
   1  12  -5   36.98   13.03
   1  12  -5   51.81   19.61
  -1  12   5   45.73   12.39
  -1 -12   5   49.00   14.45
  -1 -12   4  251.39   25.42
   1  12  -4  296.88   27.80
  -1  12   4  306.19   28.50
  -1 -12   4  329.39   28.08
   1 -12  -4  285.11   27.76
   1  12  -4  335.09   33.81
   1  12  -4  254.57   26.21
  -1  12   4  255.97   24.33
   1  12  -3  436.17   37.96
  -1  12   3  467.20   35.76
   1  12  -3  386.01   31.00
  -1 -12   3  394.92   30.48
  -1 -12   3  417.03   34.65
   1 -12  -3  350.91   31.19
  -1 -12   3  425.81   31.76
  -1 -12   3  387.41   20.91
   1  12  -3  383.54   31.29
   1  12  -2  -10.85    9.74
   1  12  -2    8.80    5.92
  -1 -12   2   -0.48    5.45
   1 -12  -2   16.26   13.80
   1  12  -2   -4.75    9.66
  -1 -12   2   -1.28   11.16
   1  12  -2    9.60   12.69
  -1 -12   2    3.44   12.93
   1  12  -1    8.69   10.74
   1 -12  -1   41.33   17.66
  -1 -12   1   18.22   12.81
   1  12  -1   42.89   15.93
  -1 -12   1   32.75    9.33
  -1 -12   1   53.59   20.16
   1  12  -1   15.89    7.75
  -1  12   0  229.76   15.40
   1  12   0  228.16   22.41
  -1 -12   0  264.33   22.22
  -1  12   0  237.86   15.73
  -1 -12   0  218.97   23.06
  -1 -12   0  211.64   26.00
   1  12   0  231.07   24.62
   1  12   0  271.34   27.78
  -1  12  -1   76.77   10.14
  -1 -12  -1   75.75   18.05
   1  12   1   91.22   16.73
   1  12   1   76.24   16.09
  -1 -12  -1   78.38   15.50
  -1  12  -1   69.05    9.60
  -1 -12  -1   88.92   14.53
   1  12   2 2121.65   86.01
   1  12   2 1828.63   82.82
   1 -12   2 1881.71   89.29
  -1  12  -2 1786.02   68.12
  -1 -12  -2 1692.75   71.03
   1 -12   2 1746.79   67.93
   1 -12   2 1840.21   68.62
   1 -12   3   54.82   10.99
   1 -12   3   75.70   13.61
  -1 -12  -3   48.16   16.49
  -1  12  -3   52.98   11.95
   1  12   3   54.72   18.20
  -1 -12  -3   68.74   11.44
   1 -12   4 2872.33   93.86
   1  12   4 2860.71  126.97
  -1  12  -4 2924.11  112.25
  -1 -12  -4 3032.23  122.69
   1 -12   4 3023.67  112.94
  -1 -12  -4 2805.42   96.54
   1 -12   4 3221.90  113.16
   1  12   5  346.26   38.93
   1 -12   5  317.81   30.06
  -1 -12  -5  242.25   14.68
  -1  12  -5  338.98   30.90
   1 -12   5  352.86   22.72
  -1 -12  -5  336.26   34.41
   1  12   6  656.64   58.21
  -1  12  -6  728.20   51.09
   1 -12   6  683.59   39.56
   1 -12   6  726.93   50.89
  -1  12  -7   18.32   12.41
   1  12   7   19.94   24.24
   1 -12   7   -2.10    9.66
   1 -12   7    4.28   10.04
   1 -12   8  402.71   35.95
   1  12   8  414.38   51.74
   1 -12   8  477.31   45.05
  -1  12  -8  467.64   46.15
  -1  12  -9   15.09   16.87
   1  12   9    3.52   19.87
  -1 -12  -9    8.73   11.54
   1 -12   9    3.02    9.39
   1 -12   9   17.73   12.59
   1 -12  10 1534.28   98.28
  -1  12 -10 1433.06   96.51
   1 -12  10 1583.67  101.05
   1 -12  10 1583.18   88.07
   1  12  10 1462.75  108.26
  -1 -12 -10 1422.56   91.55
   1 -12  11   85.04   24.23
   1 -12  11  107.63   23.16
  -1 -12 -11  114.44   28.20
   1  12  11   68.17   28.34
   1 -12  11   71.49   22.63
   1 -12  12  410.88   52.95
   1 -12  12  374.12   51.78
  -1 -12 -12  306.57   43.90
   1  12  12  348.05   54.69
   1 -12  12  429.60   47.94
   1 -12  13   53.05   23.16
   1 -12  13   44.58   19.27
   1  12  13   82.05   29.24
  -1 -12 -13   82.14   25.44
   1 -12  14    7.46   15.74
   1  12  14  -54.28   38.54
   1 -12  14  -14.47   17.05
  -1 -12 -14  -27.93   18.41
   1 -12  15  -39.87   28.04
   1  12  15   -4.23   29.78
  -1 -12 -15  -11.52   16.41
   1 -12  15   43.10   22.87
  -1 -12 -16   46.17   30.17
  -1 -13  16  676.13   75.31
   1 -13 -16  512.90   67.33
   1 -13 -15  126.49   36.39
   1  13 -15  116.43   35.64
  -1  13  15  186.03   46.70
  -1 -13  15  130.18   33.03
  -1 -13  15   99.82   36.70
   1  13 -14    1.47   20.81
   1 -13 -14   12.60   20.53
  -1 -13  14   29.03   19.24
  -1  13  14  -14.43   25.50
  -1 -13  14  -15.26   17.47
  -1 -13  13  163.67   32.51
  -1 -13  13  115.11   28.97
  -1  13  13  174.42   41.52
  -1 -13  13  152.38   33.32
   1  13 -13  201.09   40.06
   1 -13 -13  160.05   33.93
  -1  13  12    9.18   21.97
  -1 -13  12   56.92   21.75
   1  13 -12   -5.86   18.81
  -1 -13  12   38.54   21.90
   1 -13 -12   49.30   21.95
  -1 -13  12   27.62   14.00
  -1  13  11  401.82   56.33
   1 -13 -11  408.48   34.45
  -1 -13  11  440.79   52.59
   1  13 -11  443.16   54.71
  -1 -13  11  423.68   44.13
  -1 -13  10  702.51   62.80
   1 -13 -10  706.87   46.84
   1  13 -10  644.85   62.69
  -1  13  10  726.84   71.80
   1  13 -10  685.26   62.39
  -1 -13   9  392.24   44.43
   1  13  -9  474.53   48.29
   1 -13  -9  408.36   24.78
   1  13  -9  448.71   48.60
   1 -13  -9  458.26   36.70
   1  13  -8  183.25   31.30
   1 -13  -8  228.77   33.02
  -1 -13   8  201.86   29.92
   1  13  -8  199.85   30.78
   1 -13  -8  164.89   15.70
  -1 -13   7   -8.87   12.41
   1  13  -7    5.56   11.36
   1 -13  -7   24.61   14.71
   1  13  -7   11.09   15.82
   1  13  -6  108.87   20.75
   1 -13  -6   86.99   19.94
   1  13  -6   78.34   22.27
  -1 -13   6  101.63   18.77
   1  13  -5    2.28   15.74
   1 -13  -5    7.56    9.69
   1  13  -5   -4.69   11.50
   1 -13  -5    7.10   12.44
  -1 -13   5    2.85    7.99
  -1 -13   4   15.51    7.19
   1  13  -4   22.50   13.47
   1 -13  -4   17.61   10.08
  -1 -13   4   45.83   11.96
  -1  13   4   37.04   11.88
   1  13  -4   46.34   12.31
  -1  13   4   46.92   14.07
   1  13  -4   19.27   11.20
  -1 -13   4   25.58    5.94
  -1  13   3  539.29   40.43
  -1 -13   3  466.46   34.94
   1 -13  -3  408.73   34.11
  -1 -13   3  436.33   37.26
   1  13  -3  437.73   32.78
   1  13  -3  390.88   31.68
   1  13  -3  439.18   39.82
  -1 -13   3  409.12   32.86
  -1 -13   3  437.77   22.49
  -1 -13   2  228.97   16.18
   1  13  -2  216.77   22.56
   1  13  -2  224.91   23.17
   1  13  -2  217.23   16.38
  -1 -13   2  200.71   24.21
   1 -13  -2  231.97   27.72
   1  13  -2  240.20   28.71
  -1 -13   2  192.65   25.14
  -1 -13   1 1159.88   48.30
   1  13  -1 1106.28   61.92
  -1 -13   1 1102.79   58.88
   1  13  -1 1085.49   46.76
  -1 -13   1  919.77   58.07
   1 -13  -1 1188.12   64.92
   1  13   0  427.91   30.71
  -1 -13   0  513.44   39.04
   1  13   0  607.92   42.28
   1  13   0  530.60   38.73
  -1  13   0  532.79   26.55
  -1 -13   0  571.84   34.36
  -1 -13   0  558.40   38.11
  -1  13   0  543.76   26.65
  -1 -13  -1  451.26   32.72
  -1  13  -1  462.24   25.62
   1  13   1  479.32   35.34
  -1  13  -1  512.44   25.96
  -1 -13  -1  464.00   38.22
  -1 -13  -1  503.27   35.21
   1  13   1  542.84   39.36
   1 -13   2 1161.76   49.02
   1 -13   2 1255.86   68.31
   1  13   2 1056.34   59.35
   1 -13   2 1155.19   48.89
  -1 -13  -2 1025.68   51.55
  -1  13  -2 1080.85   47.91
   1  13   3   46.56   18.52
  -1  13  -3   21.52    9.70
   1 -13   3   26.12   10.41
   1 -13   3   34.77   10.76
  -1 -13  -3   30.02   12.78
  -1 -13  -3   17.67    8.10
  -1 -13  -4  744.89   36.06
   1 -13   4  721.99   29.77
   1 -13   4  910.85   47.32
  -1  13  -4  797.22   45.93
   1  13   4  828.61   57.86
   1 -13   4  769.83   45.32
  -1 -13  -4  725.04   51.31
   1  13   5  155.16   32.68
  -1 -13  -5   79.26   18.98
   1 -13   5  115.43   12.31
   1 -13   5  118.84   18.94
  -1 -13  -5   90.03    9.36
  -1  13  -5  121.27   19.80
   1 -13   6  630.92   47.65
  -1  13  -6  577.90   45.67
  -1 -13  -6  567.30   48.94
   1 -13   6  626.67   35.95
   1  13   6  597.46   55.14
   1  13   7 1622.41  101.69
   1 -13   7 1688.04   90.08
   1 -13   7 1753.62   76.24
  -1  13  -7 1608.83   88.95
  -1  13  -8  955.47   67.36
   1  13   8  844.93   73.82
   1 -13   8  893.40   54.12
   1 -13   8  957.98   67.03
   1 -13   9  206.91   27.73
   1 -13   9  168.00   14.94
   1 -13   9  255.23   35.50
  -1 -13  -9  214.57   31.68
  -1  13  -9  269.21   39.54
   1  13   9  184.47   38.06
   1 -13  10    2.88    8.79
  -1  13 -10  -13.77   15.55
   1 -13  10   -5.29   12.23
   1  13  10  -32.01   23.20
  -1 -13 -10    5.38   14.71
   1 -13  10   -2.93   16.83
  -1 -13 -11   27.62   16.72
   1 -13  11   11.95   16.21
   1 -13  11    7.81   12.24
   1 -13  11   36.09   18.25
   1  13  11   16.08   19.56
  -1 -13 -12  134.28   32.07
   1 -13  12  155.29   33.94
   1 -13  12  170.68   37.37
   1 -13  12  179.23   30.41
   1  13  12  229.65   47.33
  -1 -13 -13  227.13   39.88
   1 -13  13  234.35   42.83
   1  13  13  232.80   47.91
   1 -13  13  226.66   42.51
   1 -13  14  284.72   48.22
   1 -13  14  321.98   52.31
   1  13  14  291.87   56.77
  -1 -13 -14  263.10   43.67
   1  13  15  318.90   61.89
  -1 -13 -15  205.63   42.85
   1 -13  15  285.65   51.43
   1 -13  15  303.04   50.51
  -1 -13 -16   80.13   29.89
  -1 -14  16  -23.19   22.97
   1 -14 -16    6.44   22.27
  -1 -14  15  333.33   51.71
  -1  14  15  168.69   44.02
   1  14 -15  239.88   47.28
  -1 -14  15  212.95   47.29
   1 -14 -15  246.27   46.18
   1 -14 -14   -3.17   18.10
  -1 -14  14    1.16   13.75
   1  14 -14   38.82   20.75
  -1  14  14   34.36   30.96
  -1 -14  14   -4.06   14.38
  -1 -14  13  505.61   52.55
  -1 -14  13  665.04   70.58
   1 -14 -13  510.70   59.98
  -1  14  13  620.58   76.84
  -1 -14  13  501.10   59.91
   1  14 -13  492.29   61.77
  -1 -14  12  -27.69   14.98
   1 -14 -12   13.20   17.63
  -1  14  12   10.96   20.14
  -1 -14  12   -3.82   11.37
  -1 -14  12  -24.75   18.60
   1  14 -12  -23.83   21.53
   1 -14 -11  122.99   19.94
  -1 -14  11   92.69   25.47
  -1  14  11  116.06   34.05
  -1 -14  11  127.47   23.68
   1  14 -11  164.01   33.24
  -1 -14  10   21.48   13.91
   1  14 -10  -19.54   18.59
  -1  14  10   43.61   28.57
   1 -14 -10    6.75    9.18
   1  14  -9  165.24   30.91
  -1  14   9  202.86   40.22
  -1 -14   9  217.92   33.58
   1  14  -9  213.00   34.26
   1 -14  -9  193.25   16.80
  -1 -14   8   31.91   10.97
   1 -14  -8   20.15    6.07
   1 -14  -8   35.48   20.40
   1  14  -8    0.45   13.90
   1  14  -8   34.70   19.24
   1  14  -7 1598.69   88.73
   1  14  -7 1813.27   99.73
   1 -14  -7 1778.77   94.00
  -1 -14   7 1696.86   90.29
  -1 -14   6  105.87   19.54
   1  14  -6   91.95   19.38
   1 -14  -6  105.78   21.80
   1  14  -6  107.03   23.04
  -1 -14   5  630.86   45.22
   1  14  -5  716.79   56.02
   1 -14  -5  661.34   50.43
   1  14  -5  670.60   46.56
  -1 -14   4   37.16    6.38
  -1 -14   4   56.81   13.38
  -1 -14   4   37.14   11.66
   1  14  -4   45.14   16.56
   1  14  -4   26.65   11.32
  -1  14   4   45.23   11.49
   1  14  -4   50.48   13.69
   1 -14  -4   26.33   13.23
   1 -14  -3   14.48   11.63
  -1 -14   3   36.09    6.43
  -1 -14   3   55.25   13.71
   1  14  -3   16.81   15.14
   1  14  -3   13.57   10.30
  -1  14   3   38.58   14.44
   1  14  -3   37.09   11.44
  -1 -14   3   27.53    9.64
  -1 -14   3   34.18   17.69
  -1 -14   2    1.83   10.59
  -1 -14   2    9.12    5.54
   1  14  -2   14.19    9.66
   1  14  -2    8.08    5.44
   1  14  -2   16.10   10.45
  -1 -14   2  -15.20   14.78
   1  14  -2   -9.83   14.71
   1 -14  -2   17.87   18.02
  -1 -14   1   63.96   20.62
  -1 -14   1   52.32   14.88
   1 -14  -1   32.63   17.33
  -1 -14   1   49.65   10.25
   1  14  -1   36.42    9.25
   1  14  -1   68.34   19.29
   1  14   0   54.69   15.37
  -1 -14   0   84.01   17.36
  -1 -14   0   81.43   21.39
  -1 -14   0   71.16   13.62
   1  14   0   71.49   17.76
   1  14   0  107.57   18.67
  -1  14   0   94.74   13.71
  -1  14   0   78.22   11.16
  -1  14  -1 1445.84   56.70
  -1 -14  -1 1385.72   67.72
   1  14   1 1438.05   68.17
  -1 -14  -1 1375.70   72.20
  -1  14  -1 1524.82   56.62
  -1 -14  -1 1578.45   71.13
   1  14   2  192.72   25.11
   1 -14   2  198.98   17.35
  -1 -14  -2  170.06   19.07
  -1  14  -2  154.74   15.28
  -1  14  -2  166.33   16.33
   1 -14   2  194.18   17.75
  -1  14  -3 2887.74  104.93
  -1 -14  -3 2594.00  102.33
  -1 -14  -3 2892.43  120.25
   1 -14   3 2887.50  104.74
   1 -14   3 3113.91  106.70
   1  14   3 2758.67  120.49
   1  14   4   -4.36   12.98
   1 -14   4   16.98    8.69
  -1 -14  -4    1.62   12.09
   1 -14   4    5.17    8.15
  -1  14  -4    9.71    9.54
  -1 -14  -4    5.20    5.48
   1 -14   5 3148.22  103.67
  -1 -14  -5 3275.61  136.73
   1 -14   5 3559.11  128.97
   1  14   5 3251.94  143.61
  -1 -14  -5 2991.67  103.59
  -1  14  -5 3229.08  126.24
   1 -14   6   22.71   11.49
  -1 -14  -6   20.98    3.85
   1 -14   6   15.33    6.88
   1  14   6   44.61   22.13
  -1  14  -6   53.16   16.68
  -1 -14  -6    3.57   13.85
   1 -14   7    6.58   11.32
  -1  14  -7   -7.15   13.85
   1 -14   7    6.52    7.57
   1  14   7   -7.18   17.81
   1 -14   8   -1.48   11.17
   1  14   8   14.81   22.63
   1 -14   8   -0.01    7.24
  -1  14  -8    4.17   12.00
   1 -14   9  915.56   57.23
  -1  14  -9  873.48   69.12
   1 -14   9  857.88   41.12
   1  14   9  840.53   78.20
   1 -14   9  886.96   68.97
   1  14  10    4.17   19.13
  -1  14 -10   28.34   20.53
   1 -14  10   60.22   21.82
   1 -14  10   10.79    8.78
   1 -14  10   27.25   17.09
  -1 -14 -10   40.67   17.56
  -1  14 -11 1487.11  102.89
   1 -14  11 1556.84   89.20
   1 -14  11 1519.79  104.64
  -1 -14 -11 1595.30  101.46
   1 -14  11 1542.77  103.12
   1  14  11 1387.58  111.45
   1 -14  12  -12.59   14.95
   1 -14  12  -15.11   18.99
   1  14  12   14.32   21.20
  -1 -14 -12  -18.73   16.36
   1 -14  13   87.85   30.00
   1 -14  13   66.81   25.01
  -1 -14 -13   85.66   28.63
   1  14  13  178.13   47.14
  -1 -14 -14  -13.26   18.64
   1 -14  14   36.13   19.17
   1  14  14   69.82   39.77
   1 -14  14   62.87   26.59
  -1 -14 -15   30.47   22.29
   1 -14  15   19.21   17.94
   1 -14  15  -23.30   24.97
   1 -15 -16  141.57   39.54
  -1 -15  16  147.65   37.09
  -1  15  15  204.30   52.47
  -1 -15  15  250.38   47.59
  -1 -15  15  232.99   43.32
   1 -15 -15  273.80   47.94
   1  15 -15  163.32   41.25
   1  15 -14  -23.37   22.98
   1 -15 -14  -20.87   22.36
  -1 -15  14   -9.73   16.15
  -1 -15  14   14.10   15.41
  -1  15  14  -41.09   30.54
   1  15 -13   84.32   31.72
   1 -15 -13   65.88   24.95
  -1  15  13   67.05   32.32
  -1 -15  13   44.06   18.80
  -1 -15  13   40.55   19.72
  -1 -15  12  158.62   34.27
   1  15 -12  158.01   36.20
  -1  15  12  165.76   38.17
  -1 -15  12  175.67   28.17
   1 -15 -12  149.85   33.91
   1  15 -11  353.41   47.98
   1 -15 -11  438.05   37.62
  -1  15  11  324.69   52.05
  -1 -15  11  321.21   45.85
  -1 -15  11  356.74   39.46
  -1 -15  10  566.64   57.12
   1  15 -10  566.21   56.74
  -1  15  10  494.26   59.87
   1 -15 -10  606.48   45.26
   1  15  -9  362.10   44.18
  -1 -15   9  346.20   41.49
   1 -15  -9  302.33   21.55
  -1  15   9  292.73   44.37
   1  15  -9  286.42   40.95
  -1 -15   8  313.40   36.12
   1  15  -8  248.57   33.52
   1 -15  -8  245.47   34.35
   1 -15  -8  239.57   20.12
   1  15  -8  261.74   38.63
  -1 -15   7  191.29   28.41
   1 -15  -7  157.67   27.05
   1  15  -7  131.92   24.19
   1  15  -7  164.63   30.31
   1  15  -6  -15.27   19.95
   1  15  -6   -4.95   13.70
  -1 -15   6   12.84   12.18
   1 -15  -6  -23.84   15.72
  -1 -15   5  115.24   12.15
   1  15  -5  143.22   21.38
   1  15  -5  132.41   25.55
   1 -15  -5   81.33   18.99
  -1 -15   5  101.60   19.48
  -1 -15   4   80.66   15.19
   1  15  -4  127.76   19.19
   1  15  -4   88.74   22.68
   1 -15  -4   76.08   17.92
   1  15  -4  114.41   18.80
  -1 -15   4   65.61    8.06
  -1 -15   3    2.13   14.37
  -1 -15   3   15.44    5.42
   1  15  -3    8.61    9.16
   1  15  -3    6.29   14.66
   1 -15  -3   -4.77   10.96
   1  15  -3   21.24   11.52
   1  15  -2  251.02   25.84
   1  15  -2  298.32   20.07
   1  15  -2  305.96   27.38
   1 -15  -2  335.38   34.20
   1  15  -2  297.59   33.70
  -1 -15   2  325.37   20.24
  -1 -15   2  300.19   32.47
  -1 -15   1   71.54   11.39
  -1 -15   1   49.93   14.87
   1  15  -1   60.94   17.88
   1 -15  -1   45.52   19.04
  -1 -15   1   91.05   21.51
   1  15  -1   46.26   10.49
  -1  15   0 2462.85   82.88
  -1  15   0 2271.49   81.14
  -1 -15   0 2564.51   93.55
  -1 -15   0 2069.05   99.40
  -1  15   0 2267.35   81.07
   1  15   0 2275.84   89.34
  -1 -15   0 2225.74   98.33
  -1 -15  -1  473.06   34.85
  -1  15  -1  455.35   25.77
  -1  15  -1  453.73   25.95
   1  15   1  453.16   35.02
  -1 -15  -1  440.99   38.69
  -1 -15  -1  449.26   34.00
  -1  15  -1  410.88   19.75
  -1 -15  -2   97.31   15.72
  -1  15  -2  121.09   14.31
   1  15   2   91.48   18.71
   1 -15   2   98.23   13.50
  -1  15  -2  101.47   13.13
   1 -15   2  106.35   13.92
  -1 -15  -3  127.60   23.54
  -1 -15  -3  126.15   17.02
   1  15   3  153.33   24.22
  -1  15  -3  137.43   16.74
   1 -15   3  146.84   17.88
   1 -15   3  158.59   17.72
  -1 -15  -4  245.58   21.19
   1 -15   4  283.18   25.88
  -1 -15  -4  259.39   31.72
   1  15   4  297.50   38.40
  -1  15  -4  288.18   26.82
   1 -15   4  268.11   25.48
  -1  15  -5  294.49   28.98
  -1 -15  -5  327.53   36.84
   1  15   5  319.91   39.19
   1 -15   5  304.30   29.69
  -1 -15  -5  277.87   20.13
   1 -15   5  277.55   16.88
   1 -15   6 1625.30   80.31
   1  15   6 1447.38   90.42
  -1  15  -6 1488.02   77.94
  -1 -15  -6 1274.51   50.16
   1 -15   6 1540.79   58.92
  -1 -15  -6 1629.09   89.51
   1 -15   7  890.67   46.68
   1  15   7  824.87   71.38
   1 -15   7  876.46   61.77
  -1  15  -7  932.54   63.50
   1 -15   8  319.11   38.41
   1 -15   8  311.50   28.43
  -1  15  -8  269.36   36.18
   1  15   8  276.12   42.65
  -1  15  -9  138.48   28.68
   1  15   9  180.46   37.56
   1 -15   9  227.33   34.81
   1 -15   9  189.95   24.05
  -1 -15 -10   63.49   22.46
   1 -15  10   55.70   18.91
  -1  15 -10   70.39   24.52
   1 -15  10   61.85   15.56
   1  15  10   50.62   28.53
  -1  15 -11  181.57   36.71
   1 -15  11  162.79   34.53
   1 -15  11  162.49   26.22
   1 -15  11  153.32   32.61
  -1 -15 -11  145.48   29.39
   1  15  11  167.37   42.68
   1  15  12  152.21   42.29
   1 -15  12  110.33   29.06
   1 -15  12   62.86   22.22
  -1 -15 -12   74.60   24.03
   1 -15  13  194.97   39.34
  -1 -15 -13  181.84   36.30
   1 -15  13  120.93   33.17
   1  15  13  106.20   38.74
  -1 -15 -14  307.70   47.49
   1 -15  14  318.45   52.30
   1  15  14  335.62   58.76
   1 -15  14  371.88   55.35
   1 -15  15  284.28   53.44
  -1 -15 -15  218.10   44.35
  -1 -16  16  171.38   39.10
   1 -16 -16  100.18   32.19
   1 -16 -15   67.83   30.76
   1  16 -15   10.65   18.43
  -1  16  15    6.64   23.24
  -1 -16  15   11.72   17.26
  -1 -16  15   25.21   21.13
   1  16 -14  438.53   61.17
  -1 -16  14  509.60   61.65
  -1  16  14  540.77   73.87
   1 -16 -14  426.48   57.55
  -1 -16  14  506.95   64.43
  -1 -16  13  135.09   34.33
  -1 -16  13   87.65   25.81
   1  16 -13  104.15   28.64
   1 -16 -13   98.03   26.91
  -1  16  13  123.00   35.70
  -1 -16  12  604.62   64.10
   1 -16 -12  443.26   55.06
   1  16 -12  517.48   59.80
  -1 -16  12  447.68   46.61
  -1  16  12  524.34   66.76
  -1 -16  11   67.25   24.41
   1  16 -11  103.19   28.58
  -1  16  11  166.30   41.34
   1 -16 -11  120.13   20.55
  -1 -16  11   67.36   17.48
  -1  16  10   28.88   24.55
  -1 -16  10   17.22   12.26
   1  16 -10   20.80   16.63
  -1 -16  10   11.02   12.69
   1 -16 -10   20.09   13.34
  -1 -16   9   44.40   17.52
  -1  16   9   46.09   21.14
   1  16  -9   66.28   24.49
   1 -16  -9   45.99    8.86
   1  16  -8  479.08   47.25
   1 -16  -8  603.75   54.78
  -1 -16   8  565.17   50.82
  -1  16   8  601.29   60.66
   1  16  -8  559.64   56.50
   1  16  -7   -5.50   11.71
  -1 -16   7   26.47   13.07
   1 -16  -7   12.54   12.47
   1  16  -7   20.70   17.66
   1  16  -6 1433.72   90.15
   1  16  -6 1408.62   77.83
   1 -16  -6 1475.09   84.08
  -1 -16   6 1545.17   80.61
   1 -16  -5  173.52   27.36
  -1 -16   5  227.15   27.10
  -1 -16   5  214.27   15.79
   1  16  -5  221.08   27.21
   1  16  -5  229.21   34.90
   1  16  -4  924.21   54.41
   1  16  -4  994.53   67.92
   1 -16  -4  848.51   55.99
  -1 -16   4  978.29   56.19
  -1 -16   4  923.63   37.75
   1  16  -3   14.06    9.39
  -1 -16   3   23.31    5.89
  -1 -16   3   32.22   17.03
   1  16  -3    9.82   14.50
   1 -16  -3   30.02   17.73
   1  16  -3   27.21   14.53
  -1 -16   2   63.65    9.77
   1  16  -2   33.44   11.60
   1  16  -2   68.66   15.33
   1  16  -2   51.59    8.95
  -1 -16   2   51.11   17.94
   1 -16  -2   58.26   17.88
   1  16  -2   76.27   20.99
  -1 -16   1    1.15    6.43
   1  16  -1   15.33   16.68
  -1 -16   1   21.80   17.08
   1 -16  -1   22.91   16.76
   1  16  -1   -0.18    6.66
  -1  16   1   25.78   11.85
  -1  16   0  331.22   22.36
  -1 -16   0  309.33   36.12
   1  16   0  284.25   25.93
  -1  16   0  310.39   21.30
  -1 -16   0  334.92   27.14
  -1 -16   0  358.89   33.91
  -1  16   0  336.00   22.00
  -1 -16  -1  276.21   31.39
  -1  16  -1  282.27   20.62
  -1 -16  -1  309.14   29.56
  -1  16  -1  273.71   20.36
   1  16   1  291.32   27.71
  -1  16  -1  262.31   14.87
  -1  16  -2  686.60   36.36
  -1 -16  -2  562.78   40.47
  -1  16  -2  615.02   34.82
   1 -16   2  720.68   37.26
   1 -16   2  627.85   35.37
   1  16   2  592.28   44.01
   1  16   3  113.49   22.24
  -1 -16  -3  117.63   22.34
   1 -16   3   99.25   16.06
  -1 -16  -3  129.02   17.44
   1 -16   3  177.77   18.92
  -1  16  -3  136.22   17.38
  -1 -16  -4 2908.11  110.91
   1 -16   4 3317.85  119.90
   1 -16   4 3343.04  120.17
  -1 -16  -4 3015.55  131.48
  -1  16  -4 2922.90  116.53
   1  16   4 3074.07  135.69
   1 -16   5   15.59    3.64
  -1 -16  -5   62.29   21.80
  -1  16  -5   19.03    9.64
  -1 -16  -5   29.74    7.58
   1  16   5   15.19   13.77
   1 -16   5   15.19   11.29
  -1 -16  -6  616.68   53.24
  -1 -16  -6  497.98   27.10
   1 -16   6  636.15   48.04
   1  16   6  627.67   57.68
   1 -16   6  643.23   30.82
  -1  16  -6  618.80   46.99
  -1  16  -7   55.52   15.69
   1 -16   7   97.72   13.61
   1  16   7   67.91   23.73
  -1 -16  -7   73.40   20.72
   1 -16   7   45.22   16.97
   1 -16   8  241.43   23.63
   1 -16   8  208.14   30.54
  -1  16  -8  234.92   34.95
   1  16   8  234.46   39.68
   1  16   9  284.08   47.52
  -1  16  -9  247.21   37.02
   1 -16   9  284.26   38.02
   1 -16   9  284.46   28.53
  -1 -16 -10 1147.91   83.04
   1 -16  10 1303.61   72.04
   1 -16  10 1197.87   86.77
   1  16  10 1276.76  101.96
  -1  16 -10 1206.02   88.13
   1 -16  11   -2.45   15.38
  -1  16 -11   52.16   23.33
  -1 -16 -11   40.92   18.80
   1 -16  11    4.35   12.99
   1  16  11    4.34   21.54
   1 -16  12  384.04   51.28
   1  16  12  424.32   63.22
  -1 -16 -12  371.39   49.97
   1 -16  12  283.47   47.34
  -1 -16 -13  -43.89   24.78
   1  16  13   30.18   26.64
   1 -16  13    5.88   13.55
   1 -16  13   24.74   17.25
   1 -16  14   -2.94   20.78
  -1 -16 -14   25.36   22.03
   1 -16  14   -5.76   18.92
   1  16  14    0.59   22.92
  -1 -16 -15   43.22   24.74
   1 -16  15  -21.66   25.55
   1 -17 -16  461.46   66.49
   1  17 -15   44.05   22.80
   1 -17 -15   57.78   32.94
  -1  17  15  -32.28   28.74
  -1 -17  15   60.20   24.39
  -1 -17  15   29.47   23.45
  -1  17  14  -44.26   26.74
   1 -17 -14    3.85   16.44
   1  17 -14   -5.42   18.46
  -1 -17  14    8.79   17.54
  -1 -17  14   19.19   16.20
  -1 -17  13    9.35   16.73
  -1  17  13   18.09   23.64
  -1 -17  13    3.71   20.17
   1  17 -13   40.56   25.52
   1 -17 -13   -9.62   23.56
  -1 -17  12  264.37   43.11
  -1  17  12  332.53   56.85
   1  17 -12  265.77   43.40
  -1 -17  11  170.30   33.22
   1 -17 -11  188.70   26.51
  -1 -17  11  148.01   25.69
  -1  17  11  170.34   40.99
   1  17 -11  181.57   35.87
  -1 -17  10  522.39   54.80
  -1  17  10  506.85   62.61
  -1 -17  10  582.62   45.65
   1  17 -10  493.31   53.50
  -1  17   9  750.47   71.61
   1  17  -9  722.50   62.92
   1 -17  -9  733.10   65.45
  -1 -17   9  755.01   62.35
   1 -17  -9  751.65   38.51
   1  17  -8  100.66   26.97
   1  17  -8   97.16   21.27
  -1  17   8  111.37   28.77
  -1 -17   8   60.52   18.12
   1 -17  -8   95.22   24.83
   1  17  -7   31.29   20.55
   1  17  -7   39.56   15.48
  -1 -17   7    7.70    9.78
  -1  17   7   -2.57   18.97
   1 -17  -7   26.28   14.64
  -1 -17   6   31.78   11.07
   1  17  -6    3.99   11.13
   1 -17  -6   16.08   15.86
   1  17  -6   36.29   19.05
  -1 -17   5   91.08   10.02
   1 -17  -5   83.47   21.31
   1  17  -5   73.05   21.25
   1  17  -5   79.71   17.51
  -1 -17   5   82.88   18.35
  -1 -17   4  126.01   20.61
   1  17  -4   81.73   17.06
  -1 -17   4   89.69    9.36
   1 -17  -4  118.88   22.77
   1  17  -4   99.97   21.85
  -1 -17   4  128.33   24.40
   1  17  -3 1560.51   74.90
   1 -17  -3 1464.98   80.68
   1  17  -3 1697.92   90.64
  -1 -17   3 1606.47   57.26
   1  17  -3 1446.29   72.87
  -1 -17   3 1590.36   84.75
   1  17  -2  191.94   23.26
   1  17  -2  225.17   24.10
   1 -17  -2  206.78   29.36
  -1 -17   2  204.87   16.97
   1  17  -2  255.77   33.89
  -1 -17   2  226.23   30.17
   1  17  -2  229.23   17.97
   1  17  -1  221.70   20.05
   1 -17  -1  214.15   29.49
  -1  17   1  283.88   24.69
  -1 -17   1  236.42   30.77
  -1 -17   1  304.73   23.66
  -1 -17   0  111.71   16.06
   1  17   0  115.56   16.12
  -1  17   0  108.79   13.63
   1 -17   0  102.30   23.77
  -1  17   0  109.36   13.35
  -1 -17   0  100.92   22.79
  -1  17   0  104.82   13.56
  -1  17  -1  213.99   18.12
  -1  17  -1  186.44   12.81
  -1 -17  -1  181.63   24.43
   1  17   1  235.56   26.85
  -1  17  -1  172.45   16.87
  -1 -17  -1  189.47   29.44
  -1  17  -2 1199.19   53.10
  -1 -17  -2 1058.92   59.46
   1  17   2 1108.13   64.06
  -1  17  -2 1128.90   51.45
   1  17   3  336.50   36.99
   1 -17   3  325.78   26.40
  -1 -17  -3  295.44   27.33
   1 -17   3  375.15   28.11
  -1  17  -3  268.07   23.42
   1 -17   4  296.36   26.63
   1 -17   4  268.55   26.17
  -1 -17  -4  221.44   31.11
  -1  17  -4  262.95   26.07
  -1 -17  -4  242.10   22.99
   1  17   4  296.03   37.34
   1 -17   5  532.06   39.90
  -1  17  -5  493.23   39.81
  -1 -17  -5  509.14   47.82
   1  17   5  555.77   53.48
  -1 -17  -5  491.59   31.26
  -1 -17  -6  388.77   23.85
  -1  17  -6  390.64   37.70
   1 -17   6  364.37   21.03
  -1 -17  -6  369.37   42.59
   1  17   6  396.32   47.42
   1 -17   6  401.90   37.53
  -1 -17  -7  887.00   66.15
   1 -17   7  792.75   37.25
   1 -17   7  806.26   56.88
  -1  17  -7  838.51   58.34
   1  17   7  748.33   65.85
   1 -17   8  528.69   34.60
   1 -17   8  546.95   49.99
   1  17   8  490.97   57.86
  -1  17  -8  457.62   46.93
  -1  17  -9  110.59   25.92
   1 -17   9   90.00   22.67
   1  17   9  101.36   33.39
   1 -17   9  112.82   17.87
  -1  17 -10   34.45   21.46
   1  17  10  -15.18   23.91
   1 -17  10   22.14   15.19
   1 -17  10   30.51   10.75
   1 -17  11   64.15   22.20
  -1  17 -11   49.98   18.33
   1  17  11   26.48   27.12
   1 -17  11   59.25   24.66
  -1 -17 -11   21.91   14.04
   1 -17  12  127.44   29.76
   1  17  12  108.03   36.70
  -1 -17 -12  144.52   33.75
   1 -17  12  194.65   37.98
   1 -17  13  289.78   47.95
  -1 -17 -13  296.47   46.44
   1 -17  13  233.37   45.06
   1  17  13  243.29   51.25
  -1 -17 -14  332.05   50.72
   1  17  14  348.26   63.11
   1 -17  14  412.90   61.17
   1 -17  14  331.68   53.43
  -1 -17 -15  362.63   55.06
   1 -17  15  417.10   62.42
   1  18 -15  192.00   45.10
  -1 -18  15  264.93   47.72
   1 -18 -15  270.33   52.60
  -1  18  15  258.29   54.68
  -1 -18  15  393.67   58.74
  -1 -18  14   23.20   17.20
  -1  18  14  -15.17   33.04
  -1 -18  14   -5.62   16.76
   1 -18 -14    0.61   17.68
   1  18 -14  -17.75   21.24
  -1  18  13  395.24   62.01
   1 -18 -13  334.68   49.41
  -1 -18  13  323.97   50.11
   1  18 -13  327.72   50.03
  -1  18  12    0.62   21.52
   1  18 -12    6.74   19.78
  -1 -18  12    8.26   17.43
   1 -18 -11  130.63   22.89
   1  18 -11  114.22   28.38
  -1 -18  11  128.28   30.32
  -1 -18  11  147.78   23.63
  -1  18  11  139.37   39.26
  -1 -18  10   46.96   13.71
  -1  18  10   84.57   29.03
  -1 -18  10   80.06   22.58
   1  18 -10   79.51   26.02
  -1  18   9   68.73   23.36
   1 -18  -9  110.08   28.63
   1  18  -9   71.70   23.11
  -1 -18   9  100.00   23.33
   1 -18  -9   94.71   13.03
   1 -18  -8   22.25   15.59
  -1 -18   8   16.03   12.97
  -1  18   8   10.82   20.42
   1  18  -8    0.44   15.56
  -1  18   7  893.75   72.77
   1 -18  -7  947.80   69.32
   1  18  -7  889.26   71.98
  -1 -18   7  979.82   65.84
   1  18  -7  859.68   62.52
   1  18  -6   72.19   23.89
   1  18  -6   33.08   13.05
  -1  18   6   19.50   14.98
   1 -18  -6   46.80   19.16
  -1 -18   6   33.87   13.63
  -1 -18   6   55.51    8.39
   1  18  -5 1260.96   82.81
  -1 -18   5 1219.96   69.81
  -1 -18   5 1198.99   46.59
   1  18  -5 1264.38   69.89
  -1 -18   4  130.71   20.78
   1  18  -4  140.64   21.31
  -1 -18   4  135.06   11.35
  -1 -18   4  157.32   27.17
   1  18  -4  167.61   29.29
   1 -18  -4  116.98   24.15
   1  18  -3  930.23   66.81
  -1 -18   3  991.29   65.26
   1 -18  -3  958.83   63.04
   1  18  -3 1019.01   57.30
  -1 -18   3  996.69   40.54
   1  18  -3  921.95   55.03
  -1  18   3  948.74   58.73
  -1  18   2   29.67   11.82
  -1 -18   2   31.43    8.77
  -1 -18   2   22.90   13.93
   1  18  -2   39.76   12.47
   1  18  -2   37.45   12.74
   1  18  -2   33.56    8.39
   1 -18  -2   38.29   15.64
  -1  18   1   59.70   12.39
   1 -18  -1  107.29   23.01
  -1 -18   1   98.42   23.94
  -1 -18   1  101.11   14.50
   1  18  -1   82.67   13.48
  -1  18   0  431.16   27.20
  -1  18   0  436.68   27.84
   1  18   0  412.43   30.97
  -1  18   0  453.72   27.72
  -1 -18   0  456.79   33.41
   1 -18   0  469.03   45.16
  -1 -18   0  440.81   42.03
   1  18   1 2315.76   96.84
  -1  18  -1 2302.55   84.45
  -1 -18  -1 2308.88  106.60
  -1  18  -1 2237.17   74.63
  -1 -18  -1 2405.16  102.41
  -1  18  -1 2189.54   83.00
  -1  18  -2  354.82   25.93
  -1 -18  -2  377.88   32.98
   1  18   2  377.04   35.75
  -1  18  -2  357.94   26.48
   1  18   3 1718.81   91.62
  -1  18  -3 1711.45   75.33
  -1 -18  -3 1731.75   80.79
   1 -18   3 1835.25   77.46
   1 -18   3 2035.27   79.90
  -1 -18  -4   13.85    8.98
  -1 -18  -4    6.10   13.06
   1 -18   4    9.10    8.96
  -1  18  -4    0.91    7.85
   1  18   4  -14.26   15.79
   1 -18   4    3.40    7.31
  -1 -18  -5 1575.70   89.53
  -1  18  -5 1530.21   76.41
  -1 -18  -5 1339.61   63.52
   1  18   5 1597.68   93.90
   1 -18   5 1531.74   75.34
   1 -18   6  126.38   10.27
   1  18   6  170.63   33.07
  -1  18  -6  182.91   25.38
  -1 -18  -6  162.48   15.44
  -1 -18  -6  164.13   28.86
   1 -18   6  210.77   27.08
  -1 -18  -7    0.31    3.22
  -1 -18  -7    7.28   13.97
   1 -18   7   11.11    4.88
   1  18   7    1.79   17.34
   1 -18   7   13.74   12.70
  -1  18  -7    7.01   10.89
  -1  18  -8   67.75   20.65
   1  18   8  102.01   33.57
   1 -18   8   85.92   14.36
   1 -18   8   98.68   22.84
   1 -18   9  216.70   23.51
   1 -18   9  252.64   36.74
  -1  18  -9  196.31   32.83
   1  18   9  212.32   39.67
   1 -18  10  100.87   27.94
   1  18  10   63.78   30.14
  -1  18 -10   59.42   22.03
  -1  18 -11  658.81   67.61
   1 -18  11  788.48   70.64
   1  18  11  729.99   80.60
  -1 -18 -11  686.21   65.50
   1 -18  12   50.83   21.85
  -1 -18 -12   73.94   24.47
   1  18  12   63.52   31.35
   1 -18  12   38.00   20.14
   1 -18  13  203.76   40.79
   1 -18  13  178.77   39.38
  -1 -18 -13  117.02   32.04
   1  18  13  150.93   46.01
   1 -18  14  -15.90   17.24
   1 -18  14   -5.73   20.72
  -1 -18 -14   59.72   27.08
   1  18  14   32.65   29.25
   1 -18  15   14.53   22.46
  -1 -18 -15   -0.43   16.89
   1 -19 -15  153.66   39.68
  -1 -19  15  163.98   39.45
  -1 -19  15  227.28   46.92
   1  19 -15  120.71   37.48
  -1 -19  14   14.45   14.54
   1 -19 -14   25.86   20.55
  -1 -19  14   59.83   26.14
   1  19 -14   63.70   30.08
  -1  19  14   22.29   25.35
  -1  19  13  140.69   37.96
  -1 -19  13   81.34   27.08
   1 -19 -13  101.11   28.52
   1  19 -13   49.20   27.08
  -1  19  12   24.51   21.58
  -1 -19  12    4.38   13.15
   1  19 -12    1.60   17.45
   1  19 -11  267.37   42.76
  -1 -19  11  256.14   40.61
  -1  19  11  329.35   53.49
   1 -19 -11  237.70   32.20
   1  19 -10  595.93   60.33
  -1 -19  10  688.75   47.66
  -1  19  10  698.66   73.63
  -1 -19  10  746.52   65.34
  -1 -19   9  373.00   44.18
   1  19  -9  399.52   46.28
  -1  19   9  322.08   48.24
  -1 -19   9  366.44   31.00
   1 -19  -9  392.68   49.59
   1 -19  -9  320.76   24.79
   1  19  -8  593.30   54.74
  -1  19   8  567.27   60.32
  -1 -19   8  746.24   59.70
   1 -19  -8  643.55   59.73
   1  19  -7   32.56   13.61
  -1 -19   7   18.82   12.18
  -1 -19   7   18.69    5.95
  -1  19   7   21.88   17.06
   1 -19  -7   19.12   17.19
  -1 -19   6  138.71   22.79
  -1  19   6  109.22   25.48
  -1 -19   6  104.56   11.10
   1  19  -6  127.84   28.96
   1 -19  -6   98.01   22.87
   1  19  -6   89.55   20.34
  -1 -19   5   44.86    6.95
   1  19  -5   74.28   18.99
  -1  19   5   64.43   20.62
  -1 -19   5   38.56   13.00
   1  19  -5   68.28   23.47
   1  19  -4  520.41   42.08
  -1  19   4  522.33   46.20
  -1 -19   4  522.59   24.61
   1  19  -4  545.08   51.57
  -1 -19   4  532.75   48.35
   1 -19  -4  493.67   44.26
  -1 -19   3  509.19   46.69
   1  19  -3  511.82   38.78
   1 -19  -3  527.24   46.26
  -1 -19   3  498.91   26.24
  -1  19   3  514.18   42.02
   1  19  -3  433.68   36.97
  -1 -19   2  133.47   14.29
  -1  19   2  100.25   17.38
  -1 -19   2  112.93   22.83
   1  19  -2  134.26   20.03
   1  19  -2  133.52   14.14
   1  19  -2  112.30   17.92
   1 -19  -2  120.27   24.09
  -1  19   1  285.27   26.00
   1 -19  -1  321.91   37.20
  -1 -19   1  290.36   24.48
  -1 -19   1  316.43   36.86
   1  19  -1  304.35   24.07
   1 -19   0  169.80   29.76
  -1 -19   0  145.74   26.80
  -1  19   0  137.24   15.03
  -1  19   0  158.08   17.11
  -1  19   0  148.66   16.15
   1  19   0  125.87   18.26
  -1  19  -1  600.56   34.60
  -1  19  -1  624.39   27.84
   1  19   1  668.40   44.87
  -1  19  -1  594.48   33.95
  -1 -19  -1  652.83   52.65
  -1  19  -2   51.36   10.45
  -1  19  -2   70.62   13.51
   1  19   2  103.98   22.26
  -1 -19  -2   57.07   14.41
  -1  19  -3   63.95   13.27
   1 -19   3   57.25   12.86
   1  19   3   63.67   18.21
  -1 -19  -3   57.07   14.03
   1 -19   3   46.45   12.47
   1  19   4  399.67   42.71
   1 -19   4  356.25   30.39
  -1 -19  -4  304.16   36.51
  -1  19  -4  307.07   29.05
  -1 -19  -4  296.71   28.92
   1 -19   4  370.57   31.21
  -1  19  -5  470.06   38.93
  -1 -19  -5  404.59   31.57
   1 -19   5  436.23   37.12
   1  19   5  446.16   46.70
  -1 -19  -5  425.21   45.30
  -1 -19  -6 1113.59   75.31
   1 -19   6 1039.92   62.97
  -1  19  -6 1060.19   64.52
   1  19   6 1009.47   77.13
  -1 -19  -6  870.46   45.42
   1 -19   7  312.56   19.80
   1 -19   7  385.11   39.32
   1  19   7  400.66   50.88
  -1 -19  -7  318.93   43.05
  -1  19  -7  310.27   35.85
   1 -19   8  253.38   20.72
  -1  19  -8  265.26   35.20
   1 -19   8  255.26   34.81
   1  19   8  264.75   43.17
  -1  19  -9  119.59   26.49
   1  19   9  176.48   38.08
   1 -19   9  144.24   28.42
   1  19  10   65.79   26.06
  -1  19 -10   70.82   24.46
   1 -19  10   50.62   20.26
   1  19  11  -19.19   27.22
  -1 -19 -11   24.97   20.16
   1 -19  11   65.82   23.80
  -1  19 -11   18.36   20.15
   1  19  12  242.85   49.48
   1 -19  12  224.16   39.38
  -1  19 -12  258.88   43.59
  -1 -19 -12  169.18   32.52
   1 -19  12  238.42   44.50
   1 -19  13   90.91   26.38
  -1 -19 -13   40.16   24.46
   1  19  13   56.35   32.15
   1 -19  13  112.49   34.04
  -1 -19 -14  253.85   45.66
   1  19  14  331.54   61.17
   1 -19  14  310.13   52.59
   1 -19  14  377.23   58.18
  -1 -19 -15  215.10   44.44
   1 -20 -15    4.34   19.97
  -1 -20  15   57.41   24.44
   1  20 -15   36.98   26.61
  -1 -20  15   21.31   17.22
  -1 -20  14  566.49   67.76
   1  20 -14  658.11   76.54
   1 -20 -14  716.28   78.16
  -1  20  14  786.94   90.05
  -1 -20  14  711.75   77.68
  -1  20  13   15.92   23.23
  -1 -20  13   -8.71   17.95
   1 -20 -13   -5.25   16.41
   1  20 -13   -1.57   18.13
  -1  20  12  143.55   41.82
  -1 -20  12  181.65   37.47
   1  20 -12  149.25   34.66
   1  20 -11   42.20   21.65
  -1  20  11   59.21   27.51
  -1 -20  11   60.82   22.14
   1 -20 -11   68.14   18.75
  -1  20  10  -20.09   23.12
  -1 -20  10    7.37   13.20
   1  20 -10    2.32   13.99
   1 -20  -9   88.42   26.25
   1  20  -9   34.32   20.05
  -1 -20   9   94.56   24.81
  -1  20   9   15.25   19.50
  -1 -20   9   22.31   10.55
   1  20  -8  669.83   57.26
  -1 -20   8  673.91   58.40
  -1  20   8  680.96   66.10
   1 -20  -8  621.95   60.51
   1  20  -7   40.95   16.93
   1 -20  -7   57.45   21.15
  -1 -20   7   39.62    7.56
  -1 -20   7   57.74   18.22
  -1  20   7   51.21   18.20
   1  20  -6  658.34   51.33
   1 -20  -6  684.58   58.95
  -1 -20   6  788.41   56.46
  -1  20   6  835.90   66.12
  -1 -20   6  698.42   31.37
  -1 -20   5  161.71   28.01
  -1 -20   5  137.38   21.70
  -1 -20   5   98.70    9.26
   1  20  -5  105.04   20.24
  -1  20   5  130.30   26.03
   1  20  -4  999.87   60.37
  -1  20   4 1062.14   68.20
  -1 -20   4 1029.47   40.27
  -1 -20   4 1092.44   72.24
   1 -20  -4 1015.31   68.20
  -1 -20   3   11.47    5.03
   1  20  -3   33.84   18.60
   1 -20  -3   48.66   23.38
  -1 -20   3   24.16   17.94
  -1  20   3   14.31   13.88
   1  20  -2   18.35   13.26
  -1 -20   2   -6.77    7.43
   1 -20  -2   19.70   15.95
  -1  20   2    2.86   10.89
  -1 -20   2    0.95   12.99
   1  20  -2   12.88    7.18
   1  20  -2   16.66   11.71
   1  20  -1   29.40   14.12
   1  20  -1   25.93    9.88
   1  20  -1   28.66   13.43
  -1  20   1   28.25   11.17
  -1 -20   1   13.12    7.77
   1 -20  -1   29.53   20.13
  -1 -20   1   38.07   19.56
   1  20   0  420.64   32.73
   1 -20   0  415.21   44.34
  -1 -20   0  410.55   42.52
  -1  20   0  436.80   28.98
  -1  20   0  464.06   29.60
  -1  20   0  428.03   28.27
  -1  20  -1  520.63   32.01
  -1 -20  -1  471.00   46.01
   1  20   1  587.55   41.39
  -1  20  -1  538.82   25.70
  -1  20  -1  515.52   32.10
  -1  20  -2 2069.61   83.42
  -1  20  -2 2100.76   84.72
   1  20   2 2259.22  101.71
  -1 -20  -2 2203.18  106.58
   1 -20   3  128.14   17.43
  -1  20  -3  129.90   17.85
   1  20   3  123.42   24.89
  -1 -20  -3  102.32   17.17
  -1 -20  -4  757.61   48.80
  -1  20  -4  827.51   49.86
   1  20   4  842.52   62.99
   1 -20   4  894.17   51.37
  -1 -20  -4  909.48   64.71
  -1 -20  -5   15.75   14.01
  -1 -20  -5   19.40    8.61
   1  20   5   39.28   19.61
   1 -20   5   33.75   13.76
  -1  20  -5   25.92   11.09
  -1 -20  -6  114.94   26.17
  -1  20  -6  147.51   23.81
  -1 -20  -6   86.73   13.46
   1  20   6   98.35   30.34
   1 -20   6  104.10   21.09
   1 -20   7  117.73    9.38
   1  20   7  198.45   37.63
  -1  20  -7  181.79   28.15
   1 -20   7  200.94   28.66
  -1 -20  -7  152.43   32.46
  -1 -20  -8   53.19   24.10
   1 -20   8  102.40   22.15
   1 -20   8   56.53    9.31
   1  20   8   68.94   27.77
  -1  20  -8   97.17   24.86
   1  20   9  191.41   40.60
   1 -20   9  198.72   33.80
  -1  20  -9  155.69   31.05
   1  20  10  839.79   84.06
   1 -20  10  859.65   72.44
  -1  20 -10  701.86   66.59
  -1  20 -11   16.67   16.96
  -1 -20 -11   41.07   20.84
   1 -20  11   46.00   21.54
   1  20  11   46.59   26.89
  -1  20 -12  174.74   38.43
   1 -20  12  172.88   39.48
  -1 -20 -12  212.89   39.71
   1 -20  12  134.36   31.85
   1  20  12  149.07   40.62
   1  20  13   24.00   32.58
   1 -20  13    7.96   15.00
  -1 -20 -13   15.46   18.56
   1 -20  13   16.07   19.93
   1 -20  14  189.32   44.82
   1 -20  14  152.59   36.13
  -1 -20 -14  178.71   40.74
  -1 -20 -15   27.79   19.99
  -1 -21  15   81.10   27.43
   1 -21 -15   49.84   28.32
  -1 -21  15   91.30   33.26
   1  21 -15   39.59   24.22
  -1 -21  14   40.70   21.90
  -1 -21  14   43.35   29.62
  -1  21  14  143.58   48.54
   1  21 -14   66.39   30.89
   1 -21 -14   62.44   29.47
  -1  21  13    4.06   22.93
  -1 -21  13   -0.31   17.35
  -1  21  12  157.01   40.46
  -1 -21  12  108.75   29.59
   1  21 -12  155.11   35.65
  -1  21  11   25.03   24.40
   1 -21 -11  -11.29   17.99
  -1 -21  11    1.80   14.65
   1  21 -11   16.67   16.44
  -1  21  10  166.59   38.45
   1  21 -10  117.13   28.04
  -1 -21  10  253.90   38.17
   1 -21 -10  173.52   36.48
  -1 -21   9  794.70   44.76
   1  21  -9  778.38   66.02
  -1 -21   9  791.11   66.75
   1 -21  -9  730.26   68.53
  -1  21   9  802.12   77.61
   1  21  -8  234.40   34.12
  -1 -21   8  254.22   20.98
  -1  21   8  244.81   43.63
   1 -21  -8  260.11   40.33
  -1 -21   8  184.50   31.06
  -1 -21   7  255.07   33.36
   1 -21  -7  240.17   36.36
   1  21  -7  238.74   32.72
  -1  21   7  181.36   32.86
  -1 -21   7  226.04   16.13
   1 -21  -6   34.05   16.27
  -1  21   6   20.84   16.80
   1  21  -6   10.55   11.70
  -1 -21   6   17.89    4.54
  -1 -21   6   22.14   12.69
  -1  21   5  106.19   24.72
   1  21  -5   80.96   19.37
  -1 -21   5   94.29   19.51
  -1 -21   5  118.26   27.63
  -1 -21   4  194.83   13.76
  -1  21   4  254.23   32.96
  -1 -21   4  222.20   33.79
   1 -21  -4  203.22   30.54
   1  21  -4  261.29   30.12
   1  21  -3 1485.66   78.89
  -1  21   3 1653.32   85.92
   1 -21  -3 1661.82   92.64
  -1 -21   3 1731.91   62.90
  -1 -21   3 1662.03   94.36
  -1 -21   2  528.08   30.41
   1 -21  -2  476.62   47.00
   1  21  -2  397.98   35.84
   1  21  -2  425.95   27.87
  -1  21   2  463.06   37.82
  -1 -21   2  434.42   44.57
   1  21  -1  607.90   44.40
   1  21  -1  637.13   44.81
   1  21  -1  531.29   34.83
  -1 -21   1  598.21   52.35
   1 -21  -1  663.97   55.64
  -1  21   1  587.21   39.21
  -1 -21   0  429.34   44.12
  -1  21   0  405.27   28.16
   1 -21   0  430.51   45.22
   1  21   0  486.79   35.66
  -1  21   0  471.41   30.43
  -1  21   0  435.69   29.88
  -1  21  -1  157.14   17.86
  -1 -21  -1  117.20   27.51
  -1  21  -1  168.73   18.88
   1 -21   1  138.98   29.00
  -1  21  -1  192.85   14.54
   1  21   1  209.35   27.31
   1  21   2  420.99   39.54
  -1 -21  -2  383.56   42.08
  -1  21  -2  369.86   28.82
  -1  21  -2  380.73   28.02
   1  21   3  417.03   42.77
  -1  21  -3  454.38   33.10
   1 -21   4  214.50   25.13
  -1 -21  -4  183.12   23.79
   1  21   4  235.73   34.17
  -1 -21  -4  188.80   31.25
  -1  21  -4  220.67   24.73
  -1  21  -5  132.24   22.17
  -1 -21  -5  153.74   27.71
  -1 -21  -5  106.75   16.69
   1  21   5  154.53   29.19
   1 -21   5  165.35   23.75
  -1 -21  -6  273.25   25.08
  -1 -21  -6  356.29   44.02
   1  21   6  277.35   40.99
   1 -21   6  314.33   33.53
  -1  21  -6  382.24   37.52
  -1  21  -7   93.46   20.51
   1  21   7  107.12   29.91
  -1 -21  -7   82.27   24.07
   1 -21   7  132.68   24.83
   1 -21   8  785.15   60.91
  -1 -21  -8  627.01   63.43
   1  21   8  689.32   70.99
  -1  21  -8  655.48   57.16
  -1  21  -9  136.31   29.27
   1 -21   9  145.10   28.62
   1  21   9  113.07   32.62
  -1  21 -10    3.22   17.73
   1 -21  10   -7.14   14.75
   1  21  10   38.66   27.58
  -1  21 -11   49.00   22.89
   1 -21  11   42.19   20.60
   1  21  11   12.17   24.91
   1  21  12    3.54   20.90
  -1  21 -12   99.87   32.65
  -1 -21 -12   35.71   22.18
   1 -21  12   42.58   23.76
   1 -21  13   92.35   26.82
  -1 -21 -13   48.36   24.37
   1 -21  13   76.42   26.34
   1  21  13   55.75   28.92
   1 -21  14  219.38   46.15
  -1 -21 -14  171.96   41.62
  -1 -21 -15  268.23   49.19
   1 -22 -15  221.37   48.82
   1  22 -15  210.32   45.14
  -1 -22  15  208.17   46.29
  -1 -22  14   45.54   25.20
   1 -22 -14   39.83   27.15
   1  22 -14   30.64   25.93
  -1  22  14   19.56   25.29
   1  22 -13  531.69   65.07
  -1  22  13  547.74   75.29
  -1 -22  13  657.90   71.37
  -1 -22  12   38.06   20.04
  -1  22  12   23.83   23.90
   1  22 -12  -17.25   18.16
  -1  22  11   87.16   36.03
   1  22 -11  126.09   30.56
  -1 -22  11  115.92   30.69
   1  22 -10  -13.21   18.63
  -1 -22  10   -1.37   12.93
   1 -22 -10  -18.58   18.09
  -1  22  10   -1.75   19.73
   1  22  -9   11.17   15.61
   1 -22  -9   30.85   19.33
  -1  22   9   21.96   20.14
  -1 -22   9  -10.38   10.90
  -1  22   8   13.68   18.94
  -1 -22   8   27.29   15.75
  -1 -22   8   41.36    8.73
   1 -22  -8   12.28   17.54
   1  22  -8   23.21   14.51
   1 -22  -7 1052.78   77.08
  -1 -22   7  786.69   35.34
  -1 -22   7 1030.63   69.05
   1  22  -7  942.77   66.32
  -1  22   7 1076.26   80.63
  -1 -22   7  910.16   37.79
  -1 -22   6  389.41   40.27
   1 -22  -6  447.44   49.95
  -1 -22   6  424.01   46.58
  -1  22   6  415.92   47.47
   1  22  -6  317.33   36.62
  -1 -22   5 1031.99   74.03
  -1  22   5  903.34   68.87
   1  22  -5  924.83   60.81
  -1  22   4   10.42   13.12
   1 -22  -4   -4.73   14.94
  -1 -22   4  -17.85   18.39
   1  22  -4   13.18   12.77
  -1  22   3  664.96   49.97
   1  22  -3  548.79   43.96
  -1 -22   3  623.51   31.30
  -1 -22   3  621.52   56.02
   1 -22  -3  622.26   54.91
  -1  22   2   16.63   12.97
   1  22  -2   44.96   18.22
   1 -22  -2   12.55   15.87
   1  22  -2   10.80    7.62
  -1 -22   2   11.87   17.41
  -1 -22   1  101.76   26.53
   1 -22  -1   86.23   25.57
  -1  22   1   53.90   13.24
   1  22  -1   60.67   13.75
   1  22  -1   92.52   18.62
  -1  22   0   24.19    8.92
  -1  22   0   27.65   10.56
  -1 -22   0    7.81   14.46
   1  22   0   32.34   13.19
  -1  22   0   16.25    7.90
   1 -22   0   22.08   15.78
  -1  22  -1 1269.45   48.78
  -1 -22  -1 1177.99   76.60
   1 -22   1 1215.86   81.60
  -1  22  -1 1229.97   57.44
   1  22   1 1279.32   68.03
  -1  22  -1 1229.99   57.12
  -1 -22  -2    6.39   15.68
   1  22   2   -2.39   10.36
  -1  22  -2   -3.03    6.25
  -1  22  -2   -3.05    6.47
   1  22   3 1166.11   73.08
  -1  22  -3 1172.21   58.96
  -1  22  -3 1144.71   59.31
   1  22   4    5.61   14.44
   1 -22   4   33.37   12.85
  -1 -22  -4   29.73   17.86
  -1  22  -4   22.87   11.15
  -1 -22  -5  458.69   37.71
   1 -22   5  543.26   42.65
  -1 -22  -5  520.01   52.12
  -1  22  -5  527.13   41.65
   1  22   5  577.57   54.88
  -1 -22  -6   63.50   22.64
  -1 -22  -6   41.61   11.20
  -1  22  -6   45.92   14.52
   1  22   6   50.39   21.52
   1 -22   6   57.41   16.84
   1  22   7  -15.03   20.21
   1 -22   7    3.90   11.11
  -1 -22  -7   -7.18   15.37
  -1  22  -7    1.68   11.26
   1  22   8  104.97   29.44
  -1 -22  -8   71.16   23.78
   1 -22   8   91.09   20.95
  -1  22  -8   73.89   20.90
   1  22   9  280.48   47.96
  -1  22  -9  277.72   39.53
   1 -22   9  287.14   39.07
  -1  22 -10   45.20   24.78
   1 -22  10   18.42   14.05
   1  22  10    2.45   22.29
   1  22  11  484.67   67.20
  -1  22 -11  329.86   48.65
   1 -22  11  462.02   54.85
  -1 -22 -12  -18.99   15.29
   1 -22  12   20.01   16.17
  -1  22 -12   27.22   25.69
   1  22  12    9.95   24.71
   1 -22  13  263.68   49.65
  -1 -22 -13  304.21   48.06
   1  22  13  312.05   59.89
   1 -22  13  331.17   54.57
  -1 -22 -14  -27.50   27.10
   1 -22  14   -2.59   16.60
  -1 -22 -15   26.56   23.33
  -1 -23  15   32.02   22.43
   1 -23 -15   26.31   22.94
   1  23 -15   33.33   25.23
   1 -23 -14   88.44   37.79
  -1  23  14   68.62   32.30
   1  23 -14   42.94   24.35
  -1 -23  14   34.47   17.25
  -1  23  13   36.35   28.95
  -1 -23  13  -16.79   20.02
   1  23 -13    8.63   22.11
   1  23 -12  -12.80   16.62
  -1 -23  12   -1.11   14.83
  -1  23  12   -3.59   26.22
  -1 -23  11  111.38   29.87
  -1  23  11   56.73   25.19
   1  23 -11   90.30   26.49
   1  23 -10  177.35   33.94
  -1 -23  10  254.50   39.05
   1 -23 -10  188.68   38.80
  -1  23  10  217.35   43.74
  -1 -23   9  685.75   62.23
   1  23  -9  585.94   57.72
   1 -23  -9  695.82   69.09
  -1  23   9  677.07   71.33
  -1  23   8  743.90   71.53
   1 -23  -8  688.34   65.82
  -1 -23   8  766.89   61.89
   1  23  -8  538.80   54.01
  -1  23   7   57.39   25.70
  -1 -23   7   47.25   17.18
   1  23  -7   21.58   15.15
   1 -23  -7   59.46   25.85
  -1 -23   6  377.09   45.09
   1 -23  -6  276.03   40.54
  -1 -23   6  353.97   38.15
  -1  23   6  272.44   38.68
   1  23  -6  283.84   35.80
  -1 -23   5   38.50   22.75
  -1  23   5    2.68   16.87
   1  23  -5    6.47    9.75
  -1 -23   4  400.55   46.87
   1 -23  -4  413.28   47.70
  -1  23   4  380.97   42.08
   1  23  -4  420.19   41.37
  -1 -23   3  349.34   41.82
   1 -23  -3  267.43   36.28
   1  23  -3  278.09   30.50
  -1  23   3  339.12   35.66
   1  23  -2  940.62   58.64
   1 -23  -2 1088.51   73.93
  -1  23   2  995.70   59.90
   1  23  -2  979.60   47.06
  -1 -23   2  981.34   70.91
  -1  23   1  366.74   30.95
  -1 -23   1  403.52   45.71
   1 -23  -1  423.34   46.83
   1  23  -1  402.46   30.05
   1  23  -1  383.72   36.57
  -1  23   0  235.24   22.21
  -1 -23   0  231.34   34.52
  -1  23   0  303.14   24.39
  -1  23   0  273.68   24.05
   1 -23   0  280.45   38.27
   1  23   0  289.61   27.88
  -1  23  -1  386.03   22.10
  -1  23  -1  347.52   27.04
   1  23   1  397.37   35.57
  -1  23  -1  301.78   25.88
   1 -23   1  344.90   43.63
  -1 -23  -1  390.47   44.78
  -1 -23  -2  104.95   28.25
   1  23   2   84.33   22.03
  -1  23  -2   83.34   15.66
  -1  23  -2   65.69   13.08
  -1  23  -3   40.47   12.21
  -1  23  -3   40.54   12.06
   1  23   3   13.49   14.43
   1  23   4  264.08   36.16
  -1 -23  -4  235.58   36.06
  -1  23  -4  247.48   26.86
   1 -23   4  277.43   28.44
  -1 -23  -5  142.77   21.18
   1  23   5  209.50   35.38
  -1 -23  -5  159.82   31.78
   1 -23   5  149.35   23.16
  -1  23  -5  208.05   26.05
   1 -23   6  250.35   31.28
  -1  23  -6  236.71   30.27
   1  23   6  223.51   39.35
  -1 -23  -6  195.17   34.91
  -1  23  -7  350.82   38.75
   1 -23   7  362.95   39.43
  -1 -23  -7  300.54   44.85
   1  23   7  335.90   48.03
   1 -23   8   80.12   18.47
  -1  23  -8   74.50   18.53
   1  23   8   92.01   27.66
  -1 -23  -8   76.97   26.39
   1 -23   9  276.43   38.13
  -1  23  -9  245.98   36.81
   1  23   9  253.82   47.89
  -1  23 -10   -5.51   14.35
   1  23  10   26.63   23.42
   1 -23  10  -14.14   15.81
   1 -23  11    1.86   16.14
  -1  23 -11   -7.04   17.07
   1  23  11  -38.00   29.18
  -1  23 -12    7.51   15.47
  -1 -23 -12   30.58   24.36
   1  23  12   -9.56   23.89
   1 -23  12   64.73   22.56
   1 -23  13   35.72   27.19
   1 -23  13   51.89   26.71
   1  23  13   98.70   40.52
  -1 -23 -13    5.12   15.86
   1 -23  14  386.58   58.92
  -1 -23 -14  189.35   39.65
  -1 -23 -15   51.52   27.30
   1  24 -15   37.90   25.36
   1 -24 -15   33.65   23.20
   1 -24 -14  208.03   42.26
  -1 -24  14  367.83   56.78
   1  24 -14  236.12   49.96
   1  24 -13   32.46   19.20
  -1  24  13  -10.01   23.27
  -1 -24  13   11.05   20.69
  -1 -24  12  407.26   55.03
  -1  24  12  279.77   53.03
   1  24 -12  341.24   50.38
  -1  24  11  -17.78   25.50
  -1 -24  11    4.44   14.12
   1  24 -11  -28.11   21.03
   1  24 -10  203.70   36.37
   1 -24 -10  231.92   43.55
  -1 -24  10  176.24   33.95
  -1  24  10  174.28   40.34
  -1 -24   9  -22.67   18.98
   1 -24  -9  -35.85   23.85
  -1  24   9    5.09   19.22
   1  24  -9    6.81   18.38
  -1  24   8  267.20   45.37
   1 -24  -8  236.45   39.38
  -1 -24   8  297.32   39.01
   1  24  -8  255.41   37.70
   1  24  -7  110.03   27.35
  -1  24   7   85.17   25.56
  -1 -24   7  143.04   31.51
  -1 -24   7  156.37   27.93
   1 -24  -7  125.94   32.80
   1 -24  -6  394.63   47.65
  -1 -24   6  411.64   41.95
  -1 -24   6  341.05   44.95
   1  24  -6  396.59   40.10
  -1  24   6  397.58   47.11
  -1  24   5   73.72   24.02
   1  24  -5   71.76   18.76
  -1 -24   5   68.98   24.75
  -1  24   4 2801.89  128.08
   1 -24  -4 2520.57  128.51
  -1 -24   4 2811.90  136.15
   1  24  -4 2542.57  116.25
  -1 -24   3   34.00   24.96
  -1  24   3   56.18   16.83
   1  24  -3   70.30   22.13
   1 -24  -3   91.16   28.52
   1 -24  -2    9.60   18.84
   1  24  -2    3.71    8.40
   1  24  -2   22.08   15.29
  -1  24   2   -9.87    9.61
   1  24  -1   85.06   18.34
   1 -24  -1  124.31   27.57
   1  24  -1   99.80   16.17
  -1 -24   1  138.35   29.99
  -1  24   1  110.92   18.14
  -1  24   0  342.80   27.62
   1 -24   0  443.91   49.23
   1  24   0  370.78   32.16
  -1  24   0  324.76   26.92
  -1  24   0  362.55   27.16
  -1 -24   0  358.15   43.64
   1 -24   1  169.28   32.50
  -1  24  -1  173.79   19.40
  -1  24  -1  199.11   20.61
   1  24   1  217.03   26.82
  -1 -24  -1  189.08   32.08
  -1  24  -1  185.96   15.05
  -1 -24  -2 1397.43   87.84
   1  24   2 1459.28   81.04
   1 -24   2 1561.59   96.65
  -1  24  -2 1355.39   65.70
  -1  24  -2 1418.95   65.56
  -1  24  -3   75.77   14.20
   1  24   3  104.70   23.93
  -1  24  -3   93.17   15.72
   1  24   4  229.93   35.43
  -1  24  -4  187.48   23.45
  -1 -24  -4  250.27   37.98
  -1  24  -5   25.28   12.65
  -1 -24  -5   27.00   16.01
   1 -24   5   27.27   10.89
   1  24   5   42.38   19.96
  -1  24  -6   -1.05   10.07
   1 -24   6    5.37   10.08
   1  24   6    5.88   18.07
  -1 -24  -6   -3.79   19.00
   1 -24   7   -0.95   11.72
  -1 -24  -7    0.04   15.14
  -1  24  -7    2.59   12.32
   1  24   7  -18.57   20.99
   1  24   8    9.13   20.05
  -1  24  -8   20.51   14.79
   1 -24   8   13.07   11.72
  -1 -24  -8   16.94   18.80
  -1 -24  -9   87.79   27.60
   1 -24   9   50.31   20.58
   1  24   9   25.27   21.83
  -1  24  -9   30.62   14.36
  -1  24 -10  283.31   40.85
   1  24  10  403.82   59.33
   1 -24  10  355.81   46.86
   1 -24  11   17.42   16.86
   1  24  11   35.55   25.93
  -1  24 -11   38.98   21.44
  -1  24 -12  206.29   40.36
   1 -24  12  243.63   44.03
   1  24  12  231.47   52.67
  -1 -24 -12  317.05   48.30
   1  24  13  -21.28   21.29
   1 -24  13   27.26   25.27
  -1 -24 -13   -9.81   16.26
   1 -24  13    9.79   20.90
   1 -24  14  178.17   41.36
  -1 -24 -14   72.06   28.26
   1  25 -15  -11.80   18.10
  -1 -25  14  -10.02   19.35
   1  25 -14   23.54   22.04
  -1 -25  13   16.12   18.92
  -1  25  13   27.32   26.07
   1  25 -13   23.99   17.44
  -1  25  12   39.90   25.64
  -1 -25  12   61.99   24.20
   1  25 -12   56.08   27.08
  -1  25  11   47.94   25.08
   1  25 -11   12.39   15.71
  -1 -25  11   27.31   16.65
   1 -25 -10  303.78   48.22
  -1  25  10  416.95   58.89
  -1 -25  10  310.45   44.72
   1  25 -10  262.93   42.73
   1 -25  -9  812.32   77.00
   1  25  -9  663.90   62.93
  -1  25   9  835.46   81.13
  -1 -25   9  969.29   74.15
   1 -25  -8  443.76   54.84
   1  25  -8  491.20   50.68
  -1  25   8  560.10   62.23
  -1 -25   8  492.49   52.63
   1 -25  -7   85.96   25.93
  -1 -25   7   56.71   18.15
  -1 -25   7   78.22   25.30
  -1  25   7   54.14   22.26
   1  25  -7   40.23   16.18
  -1  25   6    1.55   17.97
  -1 -25   6    2.02   15.69
   1 -25  -6   -2.04   16.01
   1  25  -6    1.25   11.57
  -1  25   5   29.86   18.08
   1 -25  -5  -14.66   12.53
   1  25  -5   21.36   15.91
  -1 -25   5   20.57   18.95
  -1 -25   4  292.25   40.89
   1 -25  -4  290.97   40.72
  -1  25   4  243.22   33.24
   1  25  -4  290.63   34.08
   1 -25  -3 2212.11  116.01
  -1  25   3 2278.43  106.39
   1  25  -3 1891.26   95.88
  -1 -25   3 2072.62  114.58
   1 -25  -2  713.42   61.79
  -1  25   2  672.60   48.55
  -1 -25   2  752.25   63.25
   1  25  -2  696.48   38.67
   1  25  -2  676.61   49.67
   1  25  -1  266.56   25.21
   1 -25  -1  263.26   39.00
  -1  25   1  311.78   28.89
  -1 -25   1  335.91   42.44
   1  25  -1  239.77   31.03
   1 -25   0  117.79   29.07
  -1 -25   0  129.70   27.02
  -1  25   0  135.12   17.94
  -1  25   0  135.05   17.94
  -1  25   0  117.66   16.01
   1  25   0  138.18   20.58
  -1  25  -1  115.21   12.32
  -1 -25  -1  140.64   30.44
  -1  25  -1  106.84   16.07
   1  25   1  151.14   23.48
   1 -25   1  119.41   27.88
  -1  25  -1  114.51   16.84
  -1  25  -2  226.87   23.05
  -1 -25  -2  309.68   40.60
  -1  25  -2  210.67   23.41
   1 -25   2  274.62   41.57
   1  25   2  223.84   30.62
  -1  25  -3  541.38   38.66
  -1  25  -3  516.80   37.71
   1  25   3  594.75   52.16
  -1 -25  -4   67.01   23.32
   1  25   4   38.93   16.84
  -1  25  -4   68.19   16.12
  -1 -25  -5  113.38   26.56
   1  25   5  191.73   33.10
   1 -25   5  137.68   22.70
  -1  25  -5  148.19   22.86
  -1 -25  -6  573.19   59.11
  -1  25  -6  561.90   47.52
   1  25   6  712.24   65.65
   1 -25   6  582.69   48.69
  -1 -25  -7  147.78   33.02
   1 -25   7  213.11   30.67
   1  25   7  185.78   36.34
  -1  25  -7  152.21   25.39
   1 -25   8  462.24   47.31
  -1 -25  -8  359.25   51.12
  -1  25  -8  329.51   41.23
   1  25   8  466.18   61.57
  -1  25  -9   84.14   24.55
  -1 -25  -9   89.43   28.25
   1 -25   9  125.79   27.58
   1  25   9   89.33   28.85
   1 -25  10   80.56   25.03
   1  25  10  123.83   35.63
  -1  25 -10   86.58   26.52
   1 -25  11   13.20   16.68
  -1  25 -11   10.12   18.58
   1  25  11   68.11   32.01
   1 -25  12    8.91   19.82
  -1  25 -12   44.63   27.47
   1  25  12   13.06   30.98
   1 -25  13   18.30   19.92
  -1 -25 -13   84.46   28.61
   1 -25  14   34.03   23.88
  -1 -25 -14  -16.52   19.75
   1  26 -14    0.66   20.23
  -1 -26  14   35.62   18.40
   1  26 -13  273.25   49.87
  -1 -26  13  470.78   64.06
  -1  26  13  464.36   71.82
   1  26 -12   11.11   20.38
  -1 -26  12   16.82   15.59
  -1  26  12  -12.06   28.79
   1  26 -11  341.17   51.12
  -1 -26  11  474.04   57.37
  -1  26  11  482.89   67.33
   1  26 -10  -21.96   18.53
  -1 -26  10    8.31   11.96
  -1  26  10   41.95   29.07
   1 -26 -10   30.43   23.83
   1  26  -9   53.29   21.23
   1 -26  -9   36.72   25.43
  -1 -26   9   53.86   20.11
  -1  26   9   46.00   25.43
  -1 -26   8   30.93   19.95
   1 -26  -8   -7.89   17.45
  -1 -26   8   27.67   15.16
   1  26  -8   25.56   17.84
  -1  26   8   80.74   31.02
   1  26  -7  440.51   45.72
  -1 -26   7  503.76   55.97
  -1  26   7  506.90   57.38
   1 -26  -7  369.16   51.09
  -1 -26   7  498.98   49.43
  -1 -26   6  209.16   36.72
   1  26  -6  170.48   27.09
  -1  26   6  158.48   30.08
   1 -26  -6  169.20   34.55
  -1 -26   5 1078.97   82.43
   1  26  -5 1067.62   68.40
  -1  26   5 1026.80   77.02
   1 -26  -5 1150.10   80.07
  -1 -26   4   36.70   19.16
   1 -26  -4   85.83   24.55
   1  26  -4   58.94   17.41
  -1  26   4   60.06   19.46
  -1 -26   3  623.27   60.88
  -1  26   3  635.60   50.81
   1  26  -3  539.51   46.63
   1 -26  -3  562.16   57.53
  -1  26   2   11.00   10.44
   1 -26  -2   58.41   24.55
  -1 -26   2   48.07   24.11
   1  26  -2   41.37   11.25
   1  26  -2   66.57   21.23
  -1  26   1  542.70   40.25
  -1 -26   1  566.77   56.93
   1 -26  -1  616.88   60.75
   1  26  -1  569.58   46.38
   1  26  -1  583.12   39.10
  -1  26   0   56.88   12.73
   1 -26   0   46.01   19.46
  -1 -26   0   44.13   21.68
  -1  26   0   36.74   10.33
  -1  26   0   25.33    9.77
   1  26   0   83.32   17.33
   1  26   1  764.79   52.33
   1 -26   1  791.24   67.66
  -1 -26  -1  765.73   64.00
  -1  26  -1  669.00   33.59
  -1  26  -1  655.21   41.38
  -1  26  -1  684.37   41.83
  -1 -26  -2  -15.19   18.21
   1 -26   2   -3.68   15.83
   1  26   2   14.37   13.56
  -1  26  -2   19.49    9.73
  -1  26  -2    4.11    6.72
   1  26   3  370.33   41.55
  -1  26  -3  287.74   28.12
  -1  26  -3  281.92   27.64
   1  26   4   71.74   21.10
  -1  26  -4   65.87   14.51
  -1  26  -5   16.44   10.77
  -1 -26  -5   22.24   20.45
   1  26   5   25.02   15.44
   1 -26   6  -11.59    9.87
   1  26   6   26.04   22.46
  -1  26  -6   -7.87   10.65
  -1 -26  -6   10.16   17.12
   1 -26   7   18.04   15.84
  -1 -26  -7   30.64   18.03
   1  26   7    3.56   18.97
  -1  26  -7   36.87   15.64
  -1 -26  -8    3.72   17.00
   1 -26   8   -6.64   13.37
  -1  26  -8    3.69   11.77
   1  26   8    2.00   18.89
  -1 -26  -9  206.09   41.04
   1  26   9  197.21   44.55
   1 -26   9  209.23   33.20
  -1  26  -9  180.44   33.47
  -1  26 -10   12.12   13.29
   1 -26  10   24.53   15.27
   1  26  10   60.26   30.49
   1  26  11  593.23   75.15
   1 -26  11  538.65   60.94
  -1  26 -11  432.79   54.28
   1 -26  12   42.36   24.65
   1  26  12  -23.44   26.68
  -1  26 -12   -8.01   15.83
  -1 -26 -13  278.01   48.42
   1 -26  13  241.70   45.69
  -1 -26 -14   28.11   19.23
   1 -26  14    8.31   15.79
  -1 -27  14   31.58   20.60
   1  27 -14   -6.72   21.99
  -1 -27  13   -7.95   15.47
  -1  27  13   48.02   29.97
   1  27 -13  -30.21   21.67
  -1  27  12  112.54   41.66
  -1 -27  12   71.48   23.42
   1  27 -12   77.84   30.88
  -1  27  11   21.25   25.61
  -1 -27  11    2.66   15.29
   1 -27 -11  -11.35   17.99
   1  27 -11   -3.29   17.21
  -1 -27  10  245.26   41.71
  -1 -27  10  262.57   42.35
   1  27 -10  153.55   31.34
   1 -27 -10  180.98   39.73
  -1  27  10  198.94   42.33
   1  27  -9  320.72   44.30
  -1 -27   9  426.55   54.54
  -1 -27   9  413.72   48.71
  -1  27   9  417.63   57.43
   1 -27  -9  339.05   52.08
  -1  27   8  470.83   58.77
  -1 -27   8  457.04   54.79
  -1 -27   8  484.13   51.45
   1 -27  -8  451.52   57.68
   1  27  -8  440.97   48.12
  -1  27   7   28.93   16.61
   1 -27  -7  122.68   34.23
   1  27  -7   66.80   20.87
  -1 -27   7  101.19   29.62
  -1  27   6   66.21   24.73
   1 -27  -6  103.83   34.03
   1  27  -6   36.41   17.45
  -1 -27   6   60.55   22.85
  -1  27   5   24.52   17.70
   1  27  -5   31.18   15.34
   1 -27  -5   23.87   17.78
  -1 -27   5   10.51   19.84
  -1 -27   4   60.82   26.43
   1 -27  -4   56.71   25.62
  -1  27   4   29.73   14.16
   1  27  -4   40.10   17.39
   1 -27  -3 1144.38   83.05
  -1 -27   3 1176.79   84.58
   1  27  -3 1027.74   66.74
  -1  27   3 1309.67   76.05
   1  27  -2 1503.82   82.02
  -1 -27   2 1632.21  101.64
  -1  27   2 1554.99   81.83
   1 -27  -2 1681.35  102.01
   1  27  -2 1547.46   67.15
  -1 -27   1  951.70   75.18
   1  27  -1  985.38   64.43
   1 -27  -1 1090.04   80.45
   1  27  -1  983.35   53.84
  -1  27   1  973.62   56.73
  -1  27   0  139.47   18.37
   1  27   0  154.25   21.83
  -1  27   0  127.02   17.34
   1 -27   0  131.48   30.13
  -1 -27   0  138.53   29.25
  -1  27   0  123.85   16.39
   1 -27   1  305.83   44.68
  -1 -27  -1  328.16   44.45
  -1  27  -1  276.90   25.68
   1  27   1  301.17   33.89
  -1  27  -1  292.24   20.34
  -1  27  -1  222.30   23.75
   1 -27   2  -24.18   18.07
   1  27   2   21.72   14.33
  -1 -27  -2   33.99   23.99
  -1  27  -2   16.08   10.04
  -1  27  -2   13.38   10.81
  -1  27  -3  257.93   26.85
   1 -27   3  302.62   44.31
  -1  27  -3  233.30   25.24
   1  27   3  287.86   36.03
   1  27   4  543.54   53.66
  -1  27  -4  453.85   37.93
  -1 -27  -5  203.53   36.88
  -1  27  -5  204.21   26.91
   1  27   5  213.83   36.50
  -1  27  -6  164.70   27.75
   1 -27   6  208.65   28.76
   1  27   6  203.97   36.07
  -1 -27  -6  211.28   38.48
  -1 -27  -7   49.53   24.17
   1  27   7   58.97   26.56
  -1  27  -7   45.25   17.45
   1 -27   7   58.48   17.00
   1  27   8  255.19   44.30
   1 -27   8  199.97   32.95
  -1  27  -8  164.03   30.73
  -1 -27  -8  259.89   45.38
  -1 -27  -9  145.57   36.53
  -1  27  -9  167.29   32.47
   1  27   9  143.56   36.77
   1 -27   9  180.92   32.82
   1  27  10   53.50   25.51
  -1  27 -10   88.01   24.31
   1 -27  10   99.99   25.44
  -1  27 -11   27.95   20.03
   1 -27  11   18.89   18.37
   1  27  11  -20.17   25.71
  -1  27 -12   15.84   15.84
   1 -27  12   12.97   21.96
   1  27  12   39.83   26.03
  -1 -27 -13    5.85   20.24
   1 -27  13   83.97   26.06
  -1 -28  14  277.38   50.15
   1  28 -14  148.99   37.83
  -1  28  13  -18.30   28.33
   1  28 -13   11.91   16.84
  -1 -28  13   -6.45   17.93
  -1 -28  12  491.79   60.49
  -1  28  12  401.03   65.67
  -1 -28  12  394.07   55.65
   1  28 -12  332.65   50.88
   1 -28 -11  -34.00   22.76
  -1 -28  11  -16.44   20.46
  -1 -28  11   13.11   16.22
  -1  28  11   39.98   24.72
   1  28 -11    9.10   17.69
   1 -28 -10  394.31   57.64
  -1 -28  10  398.09   54.61
  -1 -28  10  370.02   48.60
   1  28 -10  349.30   48.27
  -1  28  10  426.15   60.90
   1 -28  -9  -12.83   16.23
   1  28  -9   25.25   18.67
  -1 -28   9  -11.17   13.76
  -1 -28   9   -8.47   21.85
  -1  28   9   -2.51   19.61
   1  28  -8  457.74   50.28
  -1 -28   8  466.32   51.40
  -1  28   8  521.50   63.97
  -1 -28   8  451.66   57.17
   1 -28  -8  384.10   53.34
  -1 -28   7   13.40   18.05
   1  28  -7   -2.30   12.66
  -1  28   7   11.21   16.12
   1 -28  -6 1221.44   93.50
  -1  28   6 1452.80   96.47
   1  28  -6 1250.62   80.52
  -1 -28   6 1417.49   97.99
  -1 -28   5    2.25   19.92
   1  28  -5    2.01   11.12
  -1  28   5    9.46   13.60
  -1 -28   4 1052.19   81.12
   1  28  -4  915.88   63.78
   1 -28  -4 1036.77   78.66
  -1  28   4 1063.12   73.46
  -1 -28   3  111.69   33.99
   1 -28  -3  156.69   33.89
  -1  28   3  102.39   23.78
   1  28  -3  128.87   24.92
   1  28  -2  130.88   23.64
  -1  28   2   88.40   20.83
   1 -28  -2  150.60   34.80
   1  28  -2  107.15   16.30
  -1 -28   2  120.31   33.28
   1  28  -1  135.88   24.47
   1 -28  -1  115.35   32.38
  -1  28   1  121.82   20.39
   1  28  -1  117.66   18.85
  -1 -28   1   97.34   26.67
  -1  28   1  107.97   17.91
  -1  28   1   84.06   15.93
   1 -28   0  238.69   39.05
  -1  28   0  152.19   19.79
  -1 -28   0  229.04   39.14
  -1  28   0  218.05   21.83
   1  28   0  246.10   27.72
  -1  28   0  195.81   22.78
  -1  28  -1   10.87    8.82
   1  28   1   23.81   14.24
   1 -28   1    9.88   15.66
  -1 -28  -1   24.53   22.03
  -1  28  -1    7.66    5.46
  -1  28  -1   10.11   10.18
  -1 -28  -2  798.07   69.26
   1  28   2  866.86   62.47
  -1  28  -2  900.06   50.99
  -1  28  -2  851.62   50.61
   1 -28   2  939.39   79.18
  -1  28  -3   -8.19    8.98
   1 -28   3  -17.79   19.19
   1  28   3   41.94   19.90
   1  28   4  169.49   31.86
  -1  28  -4  166.18   23.25
   1  28   5    0.73   14.49
  -1  28  -5   13.34   11.11
  -1 -28  -5   20.52   20.74
  -1  28  -6  157.71   24.90
  -1 -28  -6  134.92   34.45
   1  28   6  110.85   26.71
   1  28   7    4.21   21.30
  -1 -28  -7    2.24   18.97
   1 -28   7    2.45   10.82
  -1  28  -7   12.17   12.59
  -1  28  -8   30.85   18.05
   1 -28   8   29.82   18.23
  -1 -28  -8   16.15   17.96
   1  28   8    4.09   19.16
  -1 -28  -9  -26.84   23.60
  -1  28  -9   14.41   15.23
   1  28   9   -8.11   20.91
   1 -28   9    7.34   12.42
   1 -28  10  657.49   64.81
  -1  28 -10  548.15   59.45
   1  28  10  674.62   77.61
  -1  28 -11    3.64   15.47
   1 -28  11   30.46   19.54
   1  28  11   11.59   23.76
   1  28  12  247.32   52.32
   1 -28  12  247.27   45.43
  -1 -28 -13  -26.54   21.00
   1  29 -14   -9.60   24.18
  -1 -29  14   17.47   20.19
  -1 -29  13   -0.16   17.09
   1  29 -13   27.65   19.47
  -1  29  12   15.22   38.37
  -1 -29  12   50.43   22.83
   1  29 -12    3.25   16.48
   1 -29 -11   51.13   28.41
  -1  29  11   54.04   24.58
  -1 -29  11   23.45   18.50
  -1 -29  11   95.58   31.03
   1  29 -11   45.83   22.72
  -1 -29  10   62.37   29.38
   1 -29 -10   21.76   17.95
  -1  29  10   57.19   26.71
   1  29 -10   34.96   18.71
  -1 -29  10   47.11   17.35
  -1  29   9  482.62   63.82
   1 -29  -9  361.71   54.63
  -1 -29   9  458.19   58.80
  -1 -29   9  418.94   50.43
   1  29  -9  415.70   49.14
  -1 -29   8  277.23   45.56
   1 -29  -8  244.23   45.79
  -1  29   8  217.76   40.50
   1  29  -8  210.98   33.98
  -1 -29   7   31.07   21.66
  -1  29   7   18.18   18.48
   1 -29  -7   50.06   24.66
   1  29  -7   35.79   17.67
   1  29  -6  187.38   31.25
   1 -29  -6  160.86   38.53
  -1 -29   6  166.08   35.92
  -1  29   6  136.31   31.55
  -1  29   5   31.64   20.02
  -1 -29   5    5.92   18.31
   1  29  -5  -18.51   12.51
  -1  29   4  195.36   31.61
  -1 -29   4  208.73   38.34
   1 -29  -4  211.40   37.86
   1  29  -4  186.41   28.19
  -1 -29   3  974.11   78.68
   1 -29  -3 1000.55   79.52
   1  29  -3  893.95   62.13
  -1  29   3  993.67   67.19
   1  29  -2  912.43   63.51
   1 -29  -2 1068.86   81.55
  -1 -29   2 1103.36   83.88
   1  29  -2 1049.85   52.48
  -1  29   2 1096.62   66.24
   1  29  -1  346.24   36.79
  -1  29   1  348.81   31.73
  -1  29   1  325.49   31.82
  -1 -29   1  342.01   45.33
   1 -29  -1  328.60   45.34
   1  29  -1  350.70   30.62
  -1  29   0  767.64   44.04
  -1 -29   0  661.95   64.25
   1  29   0  731.74   49.87
   1 -29   0  700.99   67.64
  -1  29   0  715.35   45.06
   1 -29   1  493.60   55.91
  -1  29  -1  504.50   28.90
   1  29   1  565.15   46.40
  -1  29  -1  563.30   38.81
  -1 -29  -1  525.45   57.95
   1 -29   2   40.28   20.68
  -1  29  -2   50.08   13.79
   1  29   2   59.44   20.69
  -1 -29  -2   66.09   28.77
   1 -29   3  290.65   44.77
  -1  29  -3  236.62   26.27
   1  29   3  288.23   37.37
  -1  29  -4   80.44   16.51
   1 -29   4   96.88   31.86
   1  29   4   85.18   23.66
  -1 -29  -5  174.27   37.15
  -1  29  -5  157.41   23.97
   1  29   5  126.00   27.89
  -1  29  -6  151.83   24.46
   1  29   6  211.34   38.99
  -1 -29  -6  183.55   35.71
  -1 -29  -7  225.02   42.03
   1  29   7  207.58   40.55
  -1  29  -7  218.12   32.48
   1 -29   7  268.35   35.48
  -1 -29  -8   44.54   24.06
   1  29   8   78.96   27.87
  -1  29  -8   31.27   18.82
   1 -29   8   21.96   15.98
  -1  29  -9   65.39   22.56
   1  29   9  112.36   35.02
  -1 -29  -9  118.22   34.76
   1 -29   9  114.59   26.93
   1  29  10  115.03   35.06
   1 -29  10  132.43   30.54
   1  29  11   -2.50   21.31
   1 -29  11   13.71   17.44
   1  29  12  -40.06   30.14
  -1 -29 -13  -17.81   19.44
  -1 -30  14   41.33   21.84
  -1 -30  13  361.31   55.49
   1  30 -13  277.79   48.37
  -1 -30  12    9.02   15.33
   1  30 -12   32.86   20.05
  -1  30  12   11.16   21.16
   1  30 -11  329.45   49.62
  -1  30  11  285.59   55.86
  -1 -30  11  412.86   53.87
   1 -30 -11  411.45   61.96
  -1 -30  11  387.87   55.24
   1 -30 -10  117.35   33.51
  -1  30  10  157.09   40.98
   1  30 -10   60.07   21.98
  -1 -30  10  191.61   37.27
  -1 -30  10  155.41   36.05
  -1  30   9  -26.60   22.22
   1 -30  -9   -0.26   19.05
  -1 -30   9  -26.46   25.76
  -1 -30   9    3.79   12.92
   1  30  -9    9.13   17.22
   1 -30  -8   10.44   17.66
  -1  30   8  -41.31   27.82
   1  30  -8   36.82   22.29
  -1 -30   8   24.97   20.58
  -1 -30   7  280.82   45.20
   1 -30  -7  295.64   48.65
  -1  30   7  308.77   47.34
   1  30  -7  307.72   40.76
  -1 -30   6  -27.32   19.87
   1 -30  -6    7.60   23.43
  -1  30   6   16.92   18.26
   1  30  -6   19.17   13.61
  -1 -30   5 1265.42   92.86
  -1  30   5 1180.39   84.29
   1  30  -5 1065.42   71.89
  -1 -30   4  157.61   34.96
   1  30  -4  216.98   30.46
   1 -30  -4  140.99   33.50
  -1  30   4  196.92   32.51
   1 -30  -3  439.61   54.28
   1  30  -3  350.07   40.31
  -1 -30   3  405.03   52.87
  -1  30   3  457.37   44.95
   1  30  -2   24.19   10.87
  -1 -30   2    0.82   17.50
  -1  30   2    9.59   11.50
   1 -30  -2   36.57   20.40
   1  30  -2   34.36   16.85
   1  30  -1   63.61   18.17
  -1  30   1   31.96   11.73
   1 -30  -1   33.72   21.31
  -1 -30   1   68.81   26.43
  -1  30   1   65.62   15.71
   1  30  -1   47.20   13.48
  -1 -30   0   54.19   22.98
  -1  30   0   41.72   12.47
   1 -30   0   43.78   24.71
  -1  30   0   64.82   14.49
   1  30   0   51.06   13.78
  -1 -30  -1  962.12   77.82
   1 -30   1  856.46   77.37
   1  30   1  977.76   62.58
  -1  30  -1  783.50   49.03
  -1  30  -2   -0.85    8.90
  -1 -30  -2   -3.89   15.45
   1 -30   2   19.21   17.97
   1  30   2   36.34   16.88
   1  30   3  375.20   42.79
  -1  30  -3  307.83   30.76
   1 -30   3  376.86   51.32
   1  30   4    4.34   14.90
   1 -30   4   27.94   21.89
  -1  30  -4   25.86   13.32
  -1  30  -5  273.49   32.15
   1  30   5  297.40   42.27
  -1 -30  -5  261.21   44.84
   1  30   6   16.56   16.12
  -1 -30  -6    0.38   19.25
  -1  30  -6   10.53   13.47
  -1  30  -7  -11.55   16.73
   1  30   7   46.36   22.99
  -1 -30  -7   19.82   20.45
  -1 -30  -8   38.21   20.99
   1  30   8   18.64   18.23
  -1  30  -8   -0.54   12.53
   1 -30   8   34.50   15.62
   1 -30   9  194.41   34.31
  -1 -30  -9  160.65   38.33
   1  30   9  232.05   47.67
   1  30  10   25.46   19.86
   1 -30  10   77.43   25.31
   1  30  11  408.68   68.85
  -1 -31  13   12.79   18.05
  -1 -31  12   27.39   19.12
   1  31 -12   27.92   22.70
  -1  31  12   54.26   34.08
   1 -31 -11   19.38   27.64
  -1 -31  11  -50.95   31.02
  -1  31  11  -13.21   21.75
   1  31 -11  -13.70   17.34
  -1 -31  11    4.31   14.91
   1 -31 -10  269.85   49.81
  -1  31  10  308.09   54.13
  -1 -31  10  212.57   41.90
   1  31 -10  294.25   45.48
  -1 -31  10  275.69   43.73
   1 -31  -9  383.34   55.59
   1  31  -9  292.83   43.26
  -1  31   9  372.84   55.90
  -1 -31   9  417.83   55.94
  -1  31   8  114.91   31.85
  -1 -31   8   74.05   26.27
   1  31  -8   64.77   22.59
   1 -31  -8   90.18   31.15
   1 -31  -7   92.87   31.43
  -1 -31   7  177.14   35.74
   1  31  -7  223.76   34.07
  -1  31   7  115.03   32.02
  -1  31   6    2.35   14.60
   1  31  -6   30.18   16.93
  -1 -31   6    5.53   15.69
   1 -31  -6    4.38   19.17
  -1 -31   5   14.26   23.00
  -1  31   5   15.48   16.86
   1  31  -5   25.72   17.99
   1 -31  -4  426.93   54.64
  -1  31   4  406.92   45.89
   1  31  -4  355.22   39.30
  -1 -31   4  405.93   53.17
  -1  31   3 1027.92   69.28
  -1 -31   3 1111.61   86.96
   1 -31  -3  819.19   75.50
   1  31  -3  903.97   63.89
   1 -31  -2  782.29   72.23
   1  31  -2  694.39   55.65
  -1  31   2  803.09   56.81
  -1 -31   2  802.73   73.38
   1  31  -1  939.49   53.89
   1 -31  -1  780.94   73.24
  -1  31   1  889.27   55.51
   1  31  -1  943.33   64.87
  -1 -31   1  942.05   79.22
  -1  31   1  912.94   55.09
   1  31   0  294.70   36.63
   1  31   0  286.54   31.02
  -1  31   0  293.85   26.27
  -1 -31   0  259.79   41.59
   1 -31   0  277.36   44.51
  -1  31   0  238.40   26.32
   1 -31   1  210.21   37.62
   1  31   1  217.91   29.60
  -1  31  -1  178.14   22.86
  -1 -31  -1  220.90   42.90
   1  31   2  129.05   25.60
  -1  31  -2  159.48   21.31
  -1 -31  -2  179.02   37.37
   1 -31   2  143.14   34.63
   1 -31   3   59.72   26.99
  -1  31  -3   32.80   13.72
   1  31   3   50.67   19.34
   1 -31   4   85.43   29.73
  -1  31  -4   45.70   14.36
   1  31   4   63.51   21.22
  -1 -31  -5  111.81   33.81
   1 -31   5  188.87   41.31
   1  31   5  100.49   24.80
  -1  31  -5  107.94   22.37
   1  31   6  406.08   53.27
  -1 -31  -6  330.81   50.45
  -1  31  -6  364.29   38.77
  -1 -31  -7   42.49   23.55
   1  31   7   14.27   17.35
   1 -31   8  555.03   53.56
  -1 -31  -8  356.71   55.11
   1  31   8  377.18   57.58
  -1 -31  -9  221.56   45.87
   1  31   9  167.76   38.21
   1  31  10   29.74   28.14
  -1 -31 -10   13.07   22.63
   1  31  11   -3.02   20.54
  -1 -32  12  187.33   41.57
  -1  32  12  152.32   42.27
  -1 -32  11   61.19   26.08
  -1  32  11   -7.21   22.58
   1 -32 -11   62.18   29.62
  -1 -32  11   59.57   23.34
   1  32 -11   25.42   17.58
   1  32 -10  151.69   32.72
  -1  32  10  200.14   46.89
  -1 -32  10  148.30   36.81
   1 -32 -10  117.14   36.91
  -1 -32   9   10.73   17.96
  -1  32   9   -0.30   17.26
   1  32  -9   45.63   22.36
   1 -32  -9   30.17   28.52
  -1 -32   8  372.32   53.12
   1  32  -8  333.38   43.72
   1 -32  -8  353.69   53.95
  -1  32   8  326.47   49.63
  -1  32   7   40.11   22.24
  -1 -32   7   28.76   19.60
   1  32  -7   20.60   18.71
   1 -32  -7   21.42   20.05
   1 -32  -6   98.68   31.76
  -1  32   6  158.82   31.69
   1  32  -6  217.18   33.33
  -1 -32   6  196.76   37.78
   1  32  -5   47.15   15.62
  -1  32   5   64.62   23.06
  -1 -32   5   55.06   24.32
  -1 -32   4  832.44   75.91
  -1  32   4  760.72   63.19
   1  32  -4  723.98   57.86
   1 -32  -4  640.45   67.42
   1  32  -3   34.65   17.60
   1 -32  -3   61.84   25.63
  -1 -32   3   51.90   26.99
  -1  32   3   23.01   15.46
  -1  32   2   17.97   15.31
  -1 -32   2   26.84   25.83
   1 -32  -2   25.49   22.83
   1  32  -2   63.73   19.70
  -1  32   1   35.63   13.49
   1  32  -1   62.13   19.86
   1  32  -1   21.88   11.88
   1 -32  -1   60.42   26.62
  -1 -32   1   51.31   26.71
  -1  32   1   30.76   13.80
   1  32   0   70.94   20.75
  -1 -32   0  103.63   28.80
   1 -32   0  112.51   31.36
  -1  32   0   66.53   15.70
   1  32   0   61.66   16.05
  -1 -32  -1    5.04   15.58
  -1  32  -1   -0.07    8.29
   1 -32   1    3.44   16.55
   1  32   1   16.85    9.58
  -1 -32  -2  925.98   79.88
   1  32   2  966.55   67.68
   1 -32   2  890.64   81.46
  -1  32  -2  906.88   54.20
   1 -32   3   10.72   17.53
   1  32   3   21.83   16.69
   1 -32   4  288.81   47.03
   1  32   4  319.77   44.90
  -1 -32  -5   38.28   23.16
   1  32   5   41.42   21.90
   1 -32   5   82.54   31.74
  -1 -32  -6  -27.28   23.03
   1 -32   6   -8.10   17.79
   1  32   6   19.19   15.81
  -1 -32  -7   15.10   18.22
   1  32   7    9.79   18.54
   1  32   8   80.29   28.61
  -1 -32  -8   91.18   30.17
  -1 -32  -9   76.30   33.45
   1  32   9   97.02   32.78
  -1 -32 -10  460.91   68.12
   1  32  10  597.02   75.56
   1  32  11  -28.23   29.14
   1 -33 -11  120.26   36.75
  -1  33  11   83.23   35.68
  -1 -33  11   99.83   34.88
   1  33 -10  133.66   31.66
   1 -33 -10  126.76   39.81
  -1  33  10  131.98   37.02
  -1 -33  10  120.23   33.00
  -1 -33   9  540.50   66.32
   1 -33  -9  599.93   73.33
   1  33  -9  496.62   56.64
  -1  33   9  571.36   69.67
   1 -33  -8  327.66   53.61
  -1  33   8  289.36   48.74
  -1 -33   8  251.39   44.16
   1  33  -8  273.46   40.19
   1  33  -7  -17.83   15.54
   1 -33  -7  -16.36   22.70
  -1 -33   7   26.06   22.66
  -1  33   7   -4.18   20.44
  -1 -33   6  224.15   42.07
   1  33  -6  220.05   33.33
  -1  33   6  164.76   33.36
  -1  33   5   67.90   21.55
   1  33  -5   65.85   19.61
  -1 -33   5   46.87   23.67
   1 -33  -4   73.46   26.98
  -1  33   4   94.28   26.16
   1  33  -4  103.44   22.89
  -1 -33   4   59.39   24.30
  -1  33   3  602.23   52.21
  -1 -33   3  532.70   63.23
   1 -33  -3  485.38   58.95
   1  33  -3  504.12   46.88
   1  33  -2  696.43   55.72
  -1  33   2  672.99   52.24
   1 -33  -2  544.88   62.71
  -1 -33   2  603.96   65.59
   1  33  -1  229.39   31.72
  -1  33   1  237.38   27.13
  -1 -33   1  109.29   29.85
   1 -33  -1  197.86   38.51
  -1 -33   0  304.50   47.67
   1 -33   0  327.66   48.95
   1  33   0  370.62   41.37
   1  33   0  333.82   33.61
  -1 -33  -1  450.23   57.01
   1  33   1  427.58   41.66
   1 -33   1  381.55   54.88
   1 -33   2  -13.26   17.66
   1  33   2   26.16   15.93
   1 -33   3   17.73   18.53
   1  33   3   -5.35   13.51
   1  33   4   95.68   24.92
   1 -33   4   73.22   26.24
   1 -33   5  292.31   49.94
   1  33   5  201.39   34.91
  -1 -33  -5  193.18   40.18
   1 -33   6  349.91   55.62
  -1 -33  -6  328.74   52.13
   1  33   6  403.74   54.51
  -1 -33  -7  395.28   58.01
   1  33   7  442.28   58.54
   1 -33   7  527.44   67.81
  -1 -33  -8   96.67   30.71
   1  33   8   17.17   19.08
  -1 -33  -9  415.52   60.55
   1  33   9  395.69   62.84
  -1 -33 -10  198.39   49.77
   1  33  10  182.89   45.29
   1  33  11   -6.97   22.89
  -1 -34  11   83.85   32.69
   1 -34 -11  179.73   44.73
  -1  34  11  227.01   49.68
  -1 -34  10   33.86   25.54
  -1  34  10  107.67   38.10
   1 -34 -10  150.30   42.13
  -1 -34   9  -37.87   25.25
   1 -34  -9   38.97   24.56
  -1  34   9    6.29   23.40
  -1 -34   8    9.62   20.34
  -1  34   8   -5.49   18.48
   1 -34  -8  -11.15   19.30
   1  34  -8    2.74   13.16
   1  34  -7  225.35   34.94
   1 -34  -7  188.48   41.21
  -1 -34   7  313.42   51.17
  -1  34   7  253.81   42.26
   1  34  -6   39.98   18.19
  -1 -34   6   31.35   22.17
  -1  34   6   29.93   16.77
  -1  34   5  495.49   54.48
  -1 -34   5  632.34   68.39
   1  34  -5  453.92   46.66
  -1 -34   4    8.65   24.50
   1  34  -4   40.98   17.42
  -1  34   4   54.29   21.10
   1 -34  -4   33.43   24.80
  -1  34   3  470.08   47.18
  -1 -34   3  403.47   54.76
   1 -34  -3  571.60   63.66
   1  34  -3  450.85   44.35
  -1 -34   2   38.19   24.78
  -1  34   2    7.80   11.59
   1  34  -2   35.23   15.60
   1 -34  -2   43.57   25.78
   1 -34  -1   -6.89   20.06
  -1 -34   1   27.40   18.27
   1  34  -1   49.74   18.97
  -1 -34   0    0.50   17.62
   1  34   0   11.23    9.12
   1 -34   0    8.18   17.22
   1  34   0    7.92   11.43
   1  34   1  231.19   31.23
  -1 -34  -1  246.43   43.58
   1 -34   1  206.11   42.03
   1 -34   2   19.90   22.54
   1  34   2    2.36   11.21
   1  34   3  781.39   65.49
   1 -34   3  762.07   77.83
   1 -34   4   52.17   19.69
   1  34   4   92.72   23.79
  -1 -34  -5  242.72   47.19
   1  34   5  346.73   47.60
   1 -34   5  242.84   46.33
   1 -34   6   16.78   22.08
   1  34   6   25.21   21.48
  -1 -34  -6   17.96   22.46
  -1 -34  -7   45.59   24.35
   1  34   7   44.49   25.30
   1 -34   7   59.09   27.71
  -1 -34  -8   22.88   25.69
   1  34   8  -32.96   23.24
   1 -34   8  -24.11   22.22
  -1 -34  -9  344.65   58.51
   1  34   9  338.35   56.56
  -1 -34 -10   44.46   28.61
   1  34  10   23.44   28.49
  -1 -35  11   62.58   25.47
  -1  35  11   99.53   39.10
   1 -35 -10  321.68   59.26
  -1  35  10  273.32   51.89
  -1 -35  10  373.61   56.75
  -1 -35   9  297.09   50.70
  -1  35   9  244.39   45.91
   1 -35  -9  283.09   52.94
  -1 -35   8   21.23   21.58
   1 -35  -8  -10.54   19.74
  -1  35   8   28.21   25.85
  -1  35   7  244.54   43.98
  -1 -35   7  256.48   46.07
   1 -35  -7  267.76   50.35
   1  35  -6  -13.88   14.81
  -1  35   6    7.82   21.75
  -1 -35   6   42.14   21.99
  -1  35   5   75.68   26.05
  -1 -35   5   70.15   27.93
   1  35  -5   98.21   22.56
  -1  35   4  188.52   32.34
   1 -35  -4  239.19   42.29
  -1 -35   4  291.46   48.13
   1  35  -4  252.81   35.70
   1  35  -3  145.73   25.66
   1 -35  -3  154.20   35.44
  -1  35   3  195.29   30.04
  -1 -35   3  226.79   41.20
  -1 -35   2  415.99   55.74
   1  35  -2  401.86   42.41
   1 -35  -2  348.01   51.85
  -1 -35   1  450.02   58.32
   1 -35  -1  363.29   54.12
   1  35  -1  499.73   47.04
  -1 -35   0  185.37   39.26
   1  35   0  160.97   28.84
   1 -35   0  173.86   39.49
   1 -35   1  112.82   32.03
   1  35   1  121.64   22.00
  -1 -35  -1   95.56   31.62
   1  35   2  460.34   47.54
   1 -35   2  421.01   57.50
   1 -35   3    2.80   20.14
   1  35   3   46.57   19.98
   1 -35   4   41.93   27.01
   1  35   4   34.81   19.07
   1 -35   5   96.26   32.25
  -1 -35  -5   67.10   28.98
   1  35   5   47.84   25.34
   1 -35   6  500.08   67.23
   1  35   6  520.07   61.16
  -1 -35  -6  480.81   64.20
   1 -35   7  192.00   43.22
  -1 -35  -7  135.22   37.34
   1  35   7  197.86   42.12
   1 -35   8  658.64   79.21
   1  35   8  682.44   76.88
  -1 -35  -8  537.15   71.08
  -1 -35  -9  134.01   41.29
   1 -35   9  116.60   37.66
   1  35   9  141.65   38.77
   1 -35  10  -74.46   32.27
   1  35  10   14.59   21.31
   1 -35  11  -11.37   22.60
  -1 -36  11  -16.67   21.26
  -1  36  11  -23.36   27.55
  -1 -36  10   22.71   21.05
  -1  36  10   44.96   23.33
   1 -36 -10   34.69   25.82
   1 -36  -9   56.80   32.13
  -1 -36   9   32.77   20.24
  -1  36   9    3.09   19.73
  -1  36   8  214.65   42.88
  -1 -36   8  228.44   44.37
   1 -36  -8  172.71   43.06
  -1  36   7   46.23   22.22
  -1 -36   7   22.16   19.14
   1 -36  -7    8.85   20.89
  -1  36   6  236.95   41.41
  -1 -36   6  271.12   46.99
  -1  36   5    2.04   14.63
  -1 -36   5   29.80   22.68
  -1  36   4  397.69   46.88
  -1 -36   4  477.06   61.01
   1 -36  -4  481.34   61.36
  -1  36   3    9.74   12.89
  -1 -36   3   14.85   20.59
   1 -36  -3  -19.04   23.96
   1  36  -3    8.31   11.90
   1  36  -2   70.31   20.19
   1 -36  -2  108.88   32.04
  -1 -36   2   97.13   32.06
  -1 -36   1   21.35   20.10
   1 -36  -1   69.95   28.77
   1  36  -1   35.30   19.27
   1 -36   0   61.45   25.01
  -1 -36   0   -7.03   18.52
   1  36   0   34.16   17.54
  -1 -36  -1   57.08   26.65
   1 -36   1   71.53   28.13
   1 -36   2  973.39   90.28
   1  36   2  969.31   70.95
   1 -36   3    5.36   19.85
   1  36   3   26.50   16.75
   1  36   4  354.97   46.41
   1 -36   4  303.04   53.38
  -1 -36  -5   25.02   21.21
   1  36   5   -4.12   14.52
  -1 -36  -6   27.12   25.78
   1  36   6   53.66   25.70
   1 -36   6    8.23   21.08
  -1 -36  -7  -11.91   19.11
   1 -36   7  -35.18   27.58
   1  36   7   -0.09   17.78
   1  36   8  241.76   47.93
   1 -36   8  230.33   47.76
  -1 -36  -8  182.53   45.52
   1  36   9   21.31   25.12
  -1 -36  -9   38.44   30.20
   1 -36   9   12.60   24.01
   1  36  10  496.52   72.60
   1 -36  10  514.85   73.49
   1 -36  11   -3.81   21.40
  -1 -37  11  135.25   38.48
  -1 -37  10  167.25   37.84
  -1  37  10  181.30   45.26
   1 -37  -9   89.60   36.14
  -1 -37   9  110.18   34.02
  -1  37   9  144.95   35.36
  -1  37   8  450.27   62.03
   1 -37  -8  294.97   56.86
  -1 -37   8  327.87   53.50
  -1 -37   7   29.48   26.38
  -1  37   7    4.40   19.41
   1 -37  -7  -36.49   24.82
  -1 -37   6   15.51   21.78
  -1  37   6   48.64   19.14
   1 -37  -6  101.37   35.47
  -1 -37   5   54.16   27.36
  -1  37   5    2.14   15.69
  -1 -37   4  184.83   40.61
  -1  37   4  131.77   29.93
   1 -37  -4  133.54   37.05
   1 -37  -3  196.75   42.25
  -1 -37   3  170.18   39.04
   1 -37  -2  195.36   39.85
  -1 -37   2  155.14   36.35
  -1 -37   1  311.79   50.40
   1 -37  -1  328.22   52.82
   1 -37   0  180.44   41.49
  -1 -37   0  146.83   37.58
   1  37   1  575.68   52.78
   1 -37   1  547.75   68.31
  -1 -37  -1  474.89   62.34
   1 -37   2    9.90   24.25
   1 -37   3   -0.03   17.94
   1  37   3    1.22   14.59
   1  37   4   25.73   15.81
   1 -37   4   21.12   24.66
   1  37   5  298.35   46.31
   1 -37   5  187.37   43.64
  -1 -37  -5  178.58   42.64
   1  37   6  339.66   50.66
  -1 -37  -6  283.02   50.51
   1 -37   6  276.09   49.00
  -1 -37  -7  366.52   58.51
   1 -37   7  581.60   74.40
   1  37   7  434.25   58.66
  -1 -37  -8   59.73   26.97
   1  37   8   75.98   30.63
   1 -37   8   54.27   28.57
   1  37   9  116.40   35.20
   1 -37   9  125.32   38.39
   1 -37  10   50.55   34.09
   1 -37  11   36.17   28.73
  -1 -38  11   44.01   24.52
  -1  38  10    4.45   19.07
  -1 -38  10   44.14   22.77
   1 -38  -9   44.06   27.62
  -1 -38   9    0.85   23.48
  -1  38   9   77.79   30.15
   1 -38  -8    3.97   25.30
  -1  38   8    8.27   18.78
  -1 -38   8  -34.62   25.40
   1 -38  -7  181.40   43.21
  -1 -38   7  148.82   36.20
  -1  38   7  249.50   46.47
   1 -38  -6   -3.14   18.89
  -1  38   6  -16.16   19.43
  -1 -38   6   21.25   22.44
  -1 -38   5  244.44   45.61
  -1  38   5  221.34   37.38
   1 -38  -4  101.36   33.37
  -1 -38   4   44.38   24.79
   1 -38  -3  328.13   52.45
  -1 -38   3  390.80   56.42
   1 -38  -2   -3.72   21.45
  -1 -38   2   -4.93   21.35
   1 -38  -1   35.27   19.83
  -1 -38   1   46.20   29.12
   1 -38   0  -23.06   21.67
  -1 -38   0   51.39   27.93
   1 -38   1  236.99   46.35
  -1 -38  -1  169.08   43.00
   1 -38   2  110.47   34.21
   1 -38   3  752.60   81.45
   1  38   3  716.15   64.35
   1  38   4   26.11   14.70
   1 -38   4   24.01   23.82
   1  38   5  149.06   33.44
   1 -38   5  209.83   46.55
  -1 -38  -5  159.51   41.57
  -1 -38  -6   -2.84   25.33
   1  38   6  -36.95   23.54
   1 -38   6  -16.25   19.71
   1 -38   7   12.74   20.50
  -1 -38  -7  -35.45   25.74
   1  38   7   44.72   27.15
  -1 -38  -8   54.63   28.43
   1 -38   8  -13.31   22.12
   1  38   8   33.68   24.52
   1  38   9  423.29   66.06
   1 -38   9  437.86   67.16
   1 -38  10  -14.32   23.17
  -1 -39  11   53.91   28.71
  -1 -39  10  117.26   33.19
  -1  39  10  246.65   56.02
  -1 -39   9  137.10   38.48
  -1  39   9  170.45   43.07
   1 -39  -8   -3.20   28.02
  -1 -39   8    1.39   18.96
  -1  39   8    4.67   18.85
  -1  39   7  101.64   32.51
   1 -39  -7  105.18   40.36
  -1 -39   7   91.24   31.66
  -1  39   6  -11.54   20.80
  -1 -39   6   -4.34   20.21
   1 -39  -6    7.76   24.15
  -1 -39   5    8.99   25.73
   1 -39  -4   27.43   20.22
  -1 -39   4   39.55   25.56
  -1 -39   3   81.58   28.20
   1 -39  -3   55.84   28.24
  -1 -39   2  428.00   59.76
   1 -39  -2  349.59   53.98
   1 -39  -1  213.37   45.23
  -1 -39   1  307.70   53.85
  -1 -39   0  424.52   59.43
   1 -39   0  382.92   57.94
  -1 -39  -1   65.25   29.06
   1 -39   1   55.60   26.21
   1 -39   2  433.65   60.80
   1 -39   3   40.97   27.00
   1  39   4  195.45   35.35
   1 -39   4  113.31   35.78
   1  39   5  143.34   32.43
   1 -39   5  205.28   44.03
  -1 -39  -5  119.12   35.96
   1  39   6  226.49   41.95
  -1 -39  -6  198.80   43.87
   1 -39   6  295.53   56.49
   1  39   7  130.07   33.79
   1 -39   7  197.69   43.66
  -1 -39  -7  187.45   43.57
   1 -39   8  382.47   62.95
   1  39   8  380.67   59.68
   1 -39   9  -22.86   31.74
   1  39   9  -16.11   24.15
  -1  40  10   41.57   27.06
  -1 -40  10   76.46   33.40
  -1 -40   9   -1.88   20.04
  -1  40   9  -14.94   19.18
  -1 -40   8  143.72   40.50
  -1  40   8  254.13   46.82
  -1  40   7  -16.10   19.37
  -1 -40   7  -19.76   26.06
   1 -40  -7  -13.27   24.10
   1 -40  -6  243.09   52.61
  -1 -40   6  274.87   51.45
  -1 -40   5   38.26   25.51
   1 -40  -4  283.70   51.17
  -1 -40   4  329.06   56.58
   1 -40  -3   21.27   20.04
  -1 -40   3  -20.99   20.49
  -1 -40   2   34.78   25.86
   1 -40  -2   28.68   23.35
   1 -40  -1   24.79   25.43
  -1 -40   1   66.21   29.72
   1 -40   0   26.95   23.36
  -1 -40   0   33.66   24.83
   1 -40   1   69.23   30.72
  -1 -40  -1   52.45   25.20
   1 -40   2  311.75   54.28
   1 -40   3   -5.97   20.77
   1 -40   4  585.32   71.96
  -1 -40  -5   39.83   26.06
   1  40   5   24.20   17.78
   1 -40   5   17.61   21.26
   1  40   6  155.04   38.38
  -1 -40  -6  115.09   36.87
   1 -40   6  162.80   44.62
  -1 -40  -7  -12.05   20.04
   1  40   7   65.26   26.88
   1 -40   7   75.37   34.39
   1  40   8  180.67   43.65
   1 -40   8   97.89   37.51
   1  40   9  192.28   44.36
  -1 -41   9   91.53   32.59
  -1  41   9  155.84   41.93
  -1 -41   8   39.50   24.80
  -1  41   8   84.98   30.34
  -1 -41   7   53.11   25.74
   1 -41  -7   13.69   24.68
  -1 -41   6   12.79   25.63
   1 -41  -6   56.30   28.94
  -1 -41   5  -12.21   26.29
  -1 -41   4   11.33   17.81
  -1 -41   3  121.49   35.09
   1 -41  -3   54.88   25.25
   1 -41  -2   55.45   26.88
  -1 -41   2   62.31   27.96
  -1 -41   1  232.55   45.69
   1 -41  -1  329.62   54.71
   1 -41   0  291.39   52.96
  -1 -41   0  245.87   47.66
   1 -41   1  153.48   39.42
  -1 -41  -1  205.28   42.18
   1 -41   2   -4.25   23.47
   1 -41   3   48.15   26.03
   1 -41   4   13.63   19.25
   1 -41   5  257.09   54.72
  -1 -41  -5  295.21   54.53
  -1 -41  -6  283.50   55.00
   1  41   6  237.31   42.31
   1 -41   6  334.73   58.43
   1  41   7  237.00   47.74
   1 -41   7  235.41   48.48
   1  41   8   21.09   18.04
  -1 -42   8  -19.37   22.72
  -1 -42   7  271.34   53.69
   1 -42  -6   23.11   28.73
  -1 -42   6  -60.12   25.06
  -1 -42   5  362.12   58.66
  -1 -42   4   12.62   18.25
  -1 -42   3   82.43   33.08
   1 -42  -3   76.54   29.70
  -1 -42   2   32.70   26.70
   1 -42  -2   26.41   22.28
   1 -42  -1   10.77   22.28
  -1 -42   1   10.08   19.02
  -1 -42   0   32.07   28.54
   1 -42   0   31.34   26.12
   1 -42   1   74.19   29.50
   1 -42   2  -12.08   19.35
   1 -42   3  701.27   83.51
   1 -42   4   37.76   29.47
  -1 -42  -5  332.40   58.65
   1 -42   5  382.67   60.26
   1 -42   6   -0.45   22.36
   1  42   8  -23.02   20.61
  -1 -43   7   24.05   24.95
  -1 -43   6   36.68   26.69
  -1 -43   5  -35.71   27.46
  -1 -43   4   32.14   24.06
  -1 -43   3  -13.73   21.11
   1 -43  -3   15.89   19.90
  -1 -43   2  178.02   42.56
   1 -43  -2  268.88   52.82
   1 -43  -1  140.24   38.90
  -1 -43   1  178.38   44.12
  -1 -43   0   31.96   25.28
   1 -43   0  146.56   40.17
   1 -43   1  201.05   49.39
   1 -43   2  212.15   44.29
   1 -43   3  -21.61   24.08
   1 -43   4  168.31   44.27
  -1 -43  -5  128.52   38.64
   1 -43   5  116.48   38.43
  -1 -44   6  344.84   59.19
  -1 -44   5    4.50   19.37
  -1 -44   4  220.96   47.21
  -1 -44   3   58.89   25.97
   1 -44  -3  131.13   38.62
   1 -44  -2   44.78   29.97
  -1 -44   2   -8.66   25.10
   1 -44  -1   69.92   31.26
  -1 -44   1   47.51   29.99
  -1 -44   0  109.09   35.67
   1 -44   0   82.69   33.04
   1 -44   1   85.85   34.33
   1 -44   2  365.82   60.74
   1 -44   3    4.18   25.96
  -1 -44  -4  364.84   64.46
   1 -44   4  406.07   62.96
  -1 -45   3   93.15   33.30
   1 -45  -3   73.02   30.95
   1 -45  -2   18.91   20.41
  -1 -45   2  -45.17   31.72
  -1 -45   1  395.37   62.21
   1 -45  -1  301.30   56.44
  -1 -45   0  341.37   57.36
   1 -45   0  366.64   61.56
   1 -45   1   42.89   25.92
  -2   0  17  100.34   43.25
  -2   0  16   -6.11   22.24
  -2   0  16   42.11   22.28
  -2   0  16   26.97   17.82
  -2   0  15  -22.53   23.81
   2   0 -15   17.34   18.82
  -2   0  15   27.82   15.00
  -2   0  14    5.29   18.56
  -2   0  14   -1.65   14.33
   2   0 -14   40.34   23.21
   2   0 -13  -39.09   21.60
  -2   0  13    0.98   21.66
  -2   0  13   16.80   13.64
   2   0 -13  -23.71   20.81
  -2   0  12  530.30   52.09
   2   0 -12  508.38   56.13
   2   0 -12  526.92   57.21
   2   0 -12  581.11   47.86
  -2   0  12  544.72   59.29
   2   0 -11    4.52   12.74
  -2   0  11   -5.29   10.86
  -2   0  11   30.95   22.00
   2   0 -11  -22.16   18.86
   2   0 -11   17.74   15.19
   2   0 -10  179.67   31.02
   2   0 -10  165.20   28.81
   2   0 -10  187.77   25.41
  -2   0  10  192.97   27.69
  -2   0  10  199.83   32.98
  -2   0   9    5.40    5.98
   2   0  -9   -7.96   13.69
  -2   0   9   25.11   13.42
  -2   0   9   12.38   13.89
   2   0  -9   21.73   11.68
   2   0  -9   -9.72   13.90
   2   0  -8 1384.10   80.35
  -2   0   8 1513.67   73.64
   2   0  -8 1418.04   80.72
   2   0  -8 1421.86   69.00
  -2   0   8 1474.56   68.47
  -2   0   8 1477.33   82.39
  -2   0   7   18.54   13.67
  -2   0   7    3.67    5.59
  -2   0   7    1.81    8.42
   2   0  -7    2.19    7.92
   2   0  -7    1.92   11.71
   2   0  -7  -10.01   14.68
  -2   0   7   11.48    7.34
  -2   0   6 2002.37   72.84
  -2   0   6 1832.23   77.04
   2   0  -6 1761.10   85.51
  -2   0   6 1845.16   87.34
  -2   0   6 2108.12   82.85
   2   0  -6 1902.16   78.95
   2   0  -6 1949.55   88.39
  -2   0   6 1972.49   79.41
  -2   0   5   -0.78    8.26
  -2   0   5   -0.13    5.61
  -2   0   5   -2.21    8.89
   2   0  -5    1.76   11.80
  -2   0   5  -12.32   12.41
   2   0  -5   -4.16    8.03
   2   0  -5    1.95   13.97
  -2   0   5    0.92    6.23
  -2   0   5    5.03    6.92
  -2   0   4 4317.49  139.36
  -2   0   4 4347.99  143.45
  -2   0   4 4148.63  134.87
   2   0  -4 4053.88  138.51
   2   0  -4 4056.22  141.63
  -2   0   4 4217.11  134.00
  -2   0   4 4036.81  143.28
  -2   0   3    2.11    7.30
  -2   0   3   10.14    4.76
   2   0  -3    2.19    8.25
   2   0  -3    8.09    9.74
  -2   0   3    4.28    7.72
  -2   0   3    8.10    9.17
   2   0  -3   13.95    8.23
   2   0  -2 4175.99  131.08
   2   0  -2 4090.17  131.23
   2   0  -2 4118.65  132.47
  -2   0   2 4001.92  131.24
  -2   0   2 4252.88  132.29
  -2   0   1   -1.33    6.46
  -2   0   1    4.19    3.88
  -2   0   0    1.32    5.48
  -2   0   0   19.88    7.74
   2   0   0   15.09    6.23
   2   0   0   22.16    9.44
   2   0   1    2.15    8.14
   2   0   1    6.01    8.53
  -2   0  -1    2.42    7.83
  -2   0  -1  -10.66    8.34
  -2   0  -2 1622.88   66.34
   2   0   2 1507.76   56.73
  -2   0  -2 1472.53   64.06
   2   0   2 1486.57   64.87
   2   0   2 1477.94   64.19
  -2   0  -3   -4.34   10.55
  -2   0  -3    3.14   10.00
   2   0   3    8.59   10.83
   2   0   3   -1.24    6.98
   2   0   3    9.47   13.51
   2   0   4  281.89   29.38
   2   0   4  346.95   26.74
  -2   0  -4  236.47   27.49
   2   0   4  321.78   29.02
   2   0   4  292.21   28.98
   2   0   5   -8.57   12.43
  -2   0  -5    3.99    2.91
   2   0   5   -2.55    8.41
   2   0   5    6.96   11.55
   2   0   5   -1.31    5.43
   2   0   6  506.16   29.34
   2   0   6  533.68   45.05
   2   0   6  445.74   42.37
   2   0   7   -0.55   12.28
   2   0   7   -5.67   10.89
   2   0   7   11.15    6.27
   2   0   8  276.77   36.01
   2   0   8  262.58   37.86
   2   0   8  241.99   19.93
   2   0   9    4.47    6.45
   2   0   9   17.18   16.81
   2   0   9    5.19   15.59
   2   0  10  478.63   53.45
   2   0  10  465.28   53.65
   2   0  11    5.25   15.78
   2   0  11   13.35   18.75
   2   0  12  710.12   73.66
   2   0  12  822.50   76.23
   2   0  13   10.58   16.69
   2   0  13    8.84   16.09
   2   0  14  317.32   52.41
   2   0  14  332.62   54.12
   2   0  15   -5.40   20.95
   2   0  15   43.10   23.64
   2   0  16  230.89   50.61
  -2   1  17   92.50   32.03
  -2  -1  17  129.26   46.85
  -2  -1  17  115.65   31.70
  -2   1  17  103.77   30.38
  -2  -1  16  203.03   51.98
  -2   1  16  134.68   31.06
  -2  -1  16  117.05   29.65
  -2   1  16  163.76   41.59
  -2   1  16  141.04   42.45
  -2  -1  16   94.21   33.45
  -2  -1  15  272.67   42.83
  -2  -1  15  253.32   47.32
  -2   1  15  258.41   51.39
  -2   1  15  226.33   37.72
  -2  -1  15  273.11   50.26
  -2   1  15  257.97   49.56
   2  -1 -15  225.29   42.10
  -2  -1  14  278.34   40.56
  -2   1  14  305.92   49.84
  -2   1  14  300.54   41.91
  -2  -1  14  323.95   52.46
  -2   1  14  223.64   46.31
   2   1 -14  266.71   44.43
   2  -1 -14  316.84   47.09
  -2  -1  13  437.81   53.31
   2  -1 -13  440.81   53.63
   2  -1 -13  397.13   53.04
   2   1 -13  457.83   57.03
  -2   1  13  464.90   49.66
  -2   1  13  534.13   60.57
  -2  -1  13  462.13   49.15
   2   1 -13  438.20   53.88
   2   1 -12  420.43   40.34
  -2   1  12  436.04   52.19
   2   1 -12  515.79   55.89
  -2  -1  12  511.05   49.51
   2  -1 -12  393.25   49.60
   2  -1 -12  429.44   52.87
  -2  -1  12  460.09   54.26
  -2   1  12  468.19   46.88
   2   1 -12  496.80   56.62
   2  -1 -12  534.18   43.84
  -2  -1  11    7.10   10.14
   2   1 -11  -13.02   16.72
  -2   1  11    1.81   16.08
  -2  -1  11    7.82   16.78
   2  -1 -11   -4.89   10.94
  -2   1  11    3.22   13.25
   2  -1 -11   20.99   18.23
   2   1 -11  -26.00   20.35
   2  -1 -11   -2.20   17.56
   2   1 -11   16.33   12.66
   2   1 -10   43.12   14.85
   2  -1 -10   39.24   12.73
   2   1 -10   63.19   21.34
  -2  -1  10   15.70   12.45
   2  -1 -10   39.78   17.85
  -2   1  10   26.79   17.55
   2  -1 -10   39.63   18.30
   2   1 -10   69.48   21.32
  -2   1  10   24.21   11.60
  -2  -1  10   59.66   24.01
   2  -1  -9  188.25   22.27
  -2   1   9  180.73   25.09
   2   1  -9  145.24   27.60
  -2   1   9  156.54   19.22
  -2  -1   9  159.78   24.66
  -2  -1   9  196.47   30.03
   2   1  -9  193.91   30.54
  -2   1   9  153.69   28.24
   2   1  -9  163.41   21.99
   2  -1  -9  196.23   30.19
   2  -1  -9  140.25   26.43
   2  -1  -8  837.65   59.50
  -2  -1   8  823.27   48.73
  -2   1   8  876.60   52.82
   2   1  -8  877.76   60.56
   2  -1  -8  779.62   57.33
  -2   1   8  901.58   48.62
  -2  -1   8  865.96   60.87
   2   1  -8  829.81   59.51
   2   1  -8  844.53   50.77
  -2   1   8  914.78   61.33
   2  -1  -8  847.74   48.63
  -2  -1   8  868.63   39.80
  -2  -1   8  939.88   54.92
  -2  -1   7 1266.82   63.97
  -2   1   7 1368.26   64.51
  -2   1   7 1435.19   56.43
   2  -1  -7 1247.85   72.61
   2   1  -7 1312.44   64.26
   2   1  -7 1253.38   71.78
  -2  -1   7 1230.20   53.49
  -2   1   7 1405.77   63.10
  -2  -1   7 1375.36   74.99
   2  -1  -7 1409.69   63.92
  -2   1   7 1323.17   73.39
  -2  -1   7 1443.10   65.10
   2  -1  -7 1351.57   72.99
   2   1  -7 1371.46   73.85
   2  -1  -6  855.60   51.77
  -2   1   6  853.41   53.18
  -2   1   6  960.16   49.88
   2  -1  -6  839.07   44.92
  -2   1   6  880.53   44.82
  -2  -1   6  865.37   53.70
   2   1  -6  800.12   51.43
  -2   1   6  879.77   40.63
  -2  -1   6  859.78   39.74
   2   1  -6  898.76   53.54
  -2  -1   6  792.28   44.21
   2  -1  -6  794.16   52.27
   2   1  -6  814.26   45.92
  -2   1   6  855.04   44.96
  -2  -1   6  909.83   46.65
  -2  -1   5  161.37   21.32
  -2  -1   5  133.21   16.48
  -2   1   5  129.56   15.28
   2  -1  -5  110.85   18.99
   2  -1  -5  135.75   16.91
  -2   1   5  141.71   20.60
   2   1  -5  120.27   16.17
  -2   1   5  130.47   15.80
   2   1  -5  146.08   21.00
  -2   1   5  132.54   14.27
   2   1  -5  144.13   21.70
  -2   1   5  132.58   18.15
  -2  -1   5  175.06   21.28
  -2   1   5  110.52   13.89
   2   1  -4  132.84   16.86
   2  -1  -4  106.48   14.58
  -2   1   4  117.45   14.05
  -2  -1   4  138.26   19.31
  -2   1   4  148.51   14.11
  -2   1   4  130.54   15.81
  -2   1   4  125.87   18.02
   2   1  -4  128.54   17.60
  -2   1   4   95.63   14.44
   2   1  -4  106.85   15.24
  -2   1   4  120.71   11.58
   2   1  -4  153.99   19.24
   2  -1  -4  106.57   16.56
  -2  -1   4  120.89   14.90
  -2  -1   4  139.70   17.44
  -2   1   3 2361.88   85.13
   2   1  -3 2385.14   86.72
  -2  -1   3 2339.66   86.30
   2   1  -3 2234.66   84.70
  -2   1   3 2468.87   85.13
   2  -1  -3 2225.65   76.80
  -2  -1   3 2479.63   86.97
   2   1  -3 2304.05   84.43
  -2   1   3 2351.94   72.66
   2  -1  -3 2298.17   83.68
  -2   1   3 2361.91   77.35
   2  -1  -3 2342.46   84.54
  -2  -1   3 2375.95   85.04
   2  -1  -3 2366.51   84.35
  -2   1   3 2390.83   82.77
   2   1  -2 1427.18   54.73
  -2   1   2 1442.74   54.43
  -2  -1   2 1356.20   54.52
  -2  -1   2 1422.37   55.05
  -2   1   2 1422.85   52.89
   2   1  -2 1382.86   54.94
  -2  -1   2 1413.15   55.22
   2  -1  -2 1384.50   54.51
   2  -1  -2 1374.64   52.71
   2  -1  -2 1316.83   51.58
   2   1  -2 1402.13   54.66
  -2   1   2 1371.13   52.63
  -2  -1   1  344.65   20.54
   2   1  -1  271.39   19.44
   2   1  -1  313.79   20.62
   2  -1   0  137.59   13.37
   2  -1   0  129.83   11.46
  -2   1   0  125.20   12.01
   2   1   0  133.58   12.06
  -2  -1   0  139.06   12.30
  -2   1   0  125.22   13.31
   2   1   0  179.28   16.23
  -2  -1   0  139.48   13.61
   2   1   1  535.72   23.28
  -2   1  -1  586.16   30.78
  -2   1  -1  626.23   32.30
   2  -1   1  571.80   30.78
  -2  -1  -1  565.04   31.72
   2  -1   1  589.95   31.13
  -2  -1  -1  586.13   31.32
   2   1   1  551.30   31.21
   2   1   1  570.31   31.24
  -2  -1  -2   92.47   15.17
   2   1   2   69.38    9.87
  -2   1  -2   64.88   12.40
   2  -1   2   76.99   14.50
   2   1   2   40.53   12.77
  -2   1  -2   61.62   12.42
   2  -1   2   78.06   14.24
   2   1   2   68.09   14.53
  -2  -1  -2   69.01   12.83
   2  -1   3  269.63   26.28
   2   1   3  245.41   26.69
   2  -1   3  246.60   23.98
   2   1   3  250.73   25.72
  -2  -1  -3  262.09   26.54
  -2   1  -3  262.25   15.94
  -2   1  -3  250.92   24.78
   2  -1   3  283.02   22.46
  -2  -1  -3  246.06   26.22
   2   1   3  239.34   19.83
   2  -1   4   -3.27    7.68
  -2  -1  -4   18.71   10.11
   2   1   4    8.87   10.70
   2   1   4   13.29    8.94
   2   1   4  -21.20   15.46
   2  -1   4   19.09    9.99
  -2  -1  -4   -2.21    9.90
   2  -1   4   17.38   12.34
  -2   1  -4   -4.39   12.02
   2  -1   4   -7.55   12.35
  -2   1  -4   13.68    4.03
  -2   1  -5  111.97    8.25
  -2  -1  -5  139.14   18.76
   2   1   5  152.36   23.26
   2   1   5  171.01   27.90
   2  -1   5  155.96   24.06
   2  -1   5  125.21   21.34
   2  -1   5  142.43   15.98
   2   1   5  166.21   13.87
   2   1   6  121.10   23.22
   2  -1   6   83.94   18.34
   2  -1   6   98.61   21.63
   2   1   6  114.97   11.78
   2   1   6   75.32   19.93
   2  -1   6  101.54   13.39
  -2  -1  -6  117.52   19.80
   2  -1   7  158.25   26.19
   2   1   7  195.34   30.92
   2   1   7  191.66   15.62
   2   1   7  167.47   27.29
   2  -1   7  163.75   16.90
   2  -1   7  139.59   26.15
   2   1   8  612.30   56.71
   2  -1   8  650.80   56.61
   2  -1   8  696.89   57.98
   2   1   8  675.38   56.90
   2  -1   8  685.99   37.70
   2   1   8  647.80   33.05
   2   1   9  467.62   52.13
   2  -1   9  531.15   53.55
   2   1   9  392.02   24.61
   2  -1   9  413.22   28.34
   2   1   9  418.88   46.34
   2  -1   9  447.50   50.10
   2   1  10  392.80   50.30
   2  -1  10  480.95   53.42
   2   1  10  436.40   50.59
   2  -1  10  437.13   50.01
   2  -1  11  767.56   72.24
   2   1  11  915.07   78.20
   2   1  11  835.12   77.02
   2  -1  11  849.46   74.24
   2   1  12  290.44   46.22
   2   1  12  255.13   44.94
   2  -1  12  315.67   48.92
   2  -1  12  289.88   44.42
   2   1  13   50.01   22.31
   2  -1  13   78.05   25.80
   2   1  13   39.08   20.16
   2  -1  13   42.12   28.41
   2  -1  14   90.02   33.66
   2   1  14   46.43   20.46
   2   1  14  114.34   35.25
   2  -1  14  107.46   31.63
   2   1  15   91.46   30.42
   2  -1  15  140.66   41.47
   2  -1  15   86.32   29.01
   2   1  15  102.58   36.60
   2  -1  16  130.60   41.05
   2   1  16   14.09   22.43
  -2  -2  18   22.53   24.07
  -2  -2  17  133.53   33.23
  -2   2  17  114.25   31.24
  -2   2  17   62.86   31.42
  -2  -2  17   65.86   30.22
   2  -2 -16   13.48   21.92
  -2   2  16  -30.67   25.01
  -2   2  16   -2.27   13.86
  -2   2  16  -33.42   31.72
  -2  -2  16   28.86   24.96
  -2  -2  16   35.45   20.45
  -2  -2  16   39.00   28.05
  -2   2  15   90.59   34.59
  -2   2  15  109.60   33.34
  -2  -2  15  100.28   32.77
  -2  -2  15   98.24   26.86
  -2  -2  15    8.75   16.88
  -2   2  15   99.17   27.94
   2  -2 -15  108.69   32.42
   2  -2 -14   11.51   20.58
  -2   2  14    2.79   20.41
  -2  -2  14   10.70   18.00
  -2   2  14  -20.18   28.15
  -2  -2  14  -13.42   19.12
   2   2 -14    1.66   19.60
  -2   2  14   17.55   16.54
  -2   2  13  287.30   40.14
  -2  -2  13  298.13   46.61
  -2   2  13  239.36   41.41
   2  -2 -13  297.78   44.31
  -2  -2  13  259.46   38.44
   2   2 -13  215.05   38.69
   2   2 -13  252.32   45.09
  -2  -2  12   -0.15   11.68
   2  -2 -12   11.93   15.95
   2  -2 -12   14.66   15.80
  -2   2  12  -17.00   12.41
   2   2 -12   15.99   12.43
  -2   2  12   31.16   21.69
   2   2 -12  -10.92   18.84
  -2  -2  12    0.75   17.46
   2  -2 -12    4.88    8.59
   2   2 -12    6.88   17.61
   2  -2 -11 1695.28  105.00
   2  -2 -11 1712.47  106.34
   2   2 -11 1782.42  105.87
   2  -2 -11 1827.68   87.71
  -2  -2  11 1800.60  109.32
  -2  -2  11 1848.88   98.33
   2   2 -11 1877.49   93.56
  -2   2  11 1907.29   99.15
  -2   2  11 1781.40  108.46
   2   2 -11 1826.90  109.41
   2  -2 -10    0.39   16.40
  -2  -2  10   33.19   18.03
  -2   2  10  -13.88   12.68
   2   2 -10   -4.68   14.99
   2  -2 -10    9.83    9.39
   2  -2 -10   18.82   18.03
   2   2 -10  -10.40   10.34
   2   2 -10    7.22   16.29
  -2  -2  10   13.13   11.86
   2  -2  -9  507.10   47.86
   2   2  -9  519.34   47.99
   2   2  -9  510.03   40.53
   2   2  -9  537.66   49.15
  -2   2   9  576.41   43.83
  -2   2   9  473.77   34.68
  -2  -2   9  506.24   27.69
   2  -2  -9  546.07   37.82
   2  -2  -9  538.01   48.58
  -2  -2   9  533.12   43.09
  -2  -2   9  477.33   47.79
   2   2  -8    4.68    9.74
  -2   2   8    1.32    5.43
  -2   2   8    8.26    9.86
   2  -2  -8   15.41   13.02
  -2  -2   8   -2.43   14.40
  -2  -2   8    8.21    5.44
  -2  -2   8   11.40    8.41
   2  -2  -8   -3.05   13.42
   2  -2  -8   10.99   10.27
  -2  -2   8    3.82   10.97
   2   2  -8    8.19   15.88
   2   2  -8    7.20   14.63
  -2  -2   7  267.27   26.49
  -2  -2   7  237.50   30.40
  -2  -2   7  223.24   17.89
  -2   2   7  223.41   21.66
   2   2  -7  210.75   28.08
  -2   2   7  256.56   25.02
   2   2  -7  228.48   24.26
   2  -2  -7  221.59   22.40
   2  -2  -7  220.89   27.97
   2  -2  -7  186.62   27.29
  -2  -2   7  233.75   23.81
   2   2  -7  229.33   27.66
  -2   2   6   24.42    8.00
   2  -2  -6   46.78   11.39
   2   2  -6   20.69    9.94
  -2  -2   6   48.42   16.81
  -2  -2   6   48.81   11.33
   2  -2  -6   43.50   15.08
  -2   2   6   52.18   10.73
  -2   2   6   45.99   11.45
  -2   2   6   42.28   11.19
   2   2  -6   40.48   15.75
   2   2  -6   40.67   15.51
  -2   2   5  794.37   41.32
  -2   2   5  834.43   42.75
  -2   2   5  806.43   38.56
   2   2  -5  793.69   47.26
   2  -2  -5  822.99   42.02
  -2   2   5  860.38   48.09
  -2   2   5  853.68   39.55
  -2  -2   5  844.90   47.61
   2   2  -5  787.91   47.79
  -2   2   5  769.45   30.45
  -2   2   5  854.94   47.82
  -2  -2   5  821.01   48.78
   2  -2  -5  830.08   47.22
   2   2  -5  807.10   44.18
  -2  -2   5  837.74   44.08
   2   2  -4  655.90   38.23
  -2   2   4  751.98   35.91
  -2  -2   4  789.33   41.80
   2  -2  -4  618.07   35.74
  -2   2   4  712.54   39.68
  -2  -2   4  713.59   38.81
   2   2  -4  775.94   42.74
   2   2  -4  705.13   40.67
   2  -2  -4  665.34   38.39
   2   2  -4  709.57   40.07
  -2   2   4  702.35   39.35
  -2  -2   4  713.87   41.85
  -2   2   4  707.88   34.99
  -2   2   4  749.64   31.69
   2   2  -3 2563.50   88.45
   2  -2  -3 2397.58   86.67
   2  -2  -3 2455.56   87.90
   2   2  -3 2472.82   90.30
  -2  -2   3 2433.88   89.14
  -2  -2   3 2475.25   91.17
   2  -2  -3 2382.65   82.05
  -2   2   3 2564.05   87.92
   2   2  -3 2497.04   89.52
  -2   2   3 2483.07   88.43
   2   2  -3 2480.44   90.98
  -2   2   3 2533.96   87.06
   2  -2  -3 2436.09   87.75
  -2  -2   3 2591.20   91.39
  -2  -2   2  646.53   33.18
  -2   2   2  683.82   31.39
  -2  -2   2  745.35   35.53
   2  -2  -2  689.43   30.54
   2   2  -2  690.16   34.38
  -2   2   2  668.81   30.76
   2  -2  -2  680.13   30.82
  -2   2   2  692.85   33.44
   2  -2  -2  669.65   33.51
   2   2  -2  721.93   34.71
   2   2  -2  682.56   34.04
  -2  -2   2  774.77   36.14
   2   2  -1 1643.24   59.89
  -2   2   1 1565.05   59.55
   2   2  -1 1566.39   60.01
  -2  -2   1 1565.78   59.30
  -2  -2   1 1685.52   60.95
  -2  -2   0  673.53   33.66
   2   2   0  666.26   30.61
   2   2   0  689.81   33.85
  -2   2   0  650.72   31.22
   2  -2   0  696.74   30.05
   2  -2   0  639.37   30.99
   2   2   0  659.88   30.93
  -2   2   0  674.71   31.35
  -2  -2   0  680.49   31.33
  -2  -2  -1 1645.87   67.61
   2  -2   1 1724.21   64.64
  -2   2  -1 1733.01   65.48
   2   2   1 1797.13   67.94
   2   2   1 1764.02   56.99
  -2   2  -1 1688.95   62.32
  -2  -2  -1 1882.56   70.59
   2   2   1 1914.98   70.85
   2  -2   1 1665.15   66.54
  -2   2  -2   82.16   10.04
   2   2   2   77.48   15.18
  -2  -2  -2  101.23   11.63
   2   2   2   76.43   15.05
   2  -2   2  102.66   16.30
  -2  -2  -2  130.10   16.37
  -2  -2  -2   96.10   16.81
   2   2   2  108.85   11.71
  -2   2  -2   97.09   15.41
   2  -2   2  102.94   14.41
   2   2   3  729.58   46.00
   2   2   3  711.47   43.85
  -2  -2  -3  840.58   47.58
   2  -2   3  704.49   40.94
   2  -2   3  664.18   44.10
  -2  -2  -3  706.41   36.88
  -2  -2  -3  751.00   46.29
  -2   2  -3  737.14   31.21
   2   2   3  798.99   39.39
  -2   2  -3  695.74   42.68
   2  -2   3  781.59   42.59
   2  -2   3  806.99   40.13
  -2  -2  -4   10.19   11.59
   2   2   4   -2.91   11.74
   2  -2   4  -13.10   12.30
  -2  -2  -4    9.14   10.53
   2  -2   4    7.42    8.89
  -2   2  -4    6.02   10.72
   2  -2   4   -7.21    9.12
   2  -2   4    2.16    7.74
   2   2   4    4.82   13.52
  -2   2  -4   -0.83    3.05
  -2  -2  -5 1856.92   82.65
   2   2   5 1845.24   92.39
   2   2   5 1956.35   66.93
   2  -2   5 1908.59   77.58
   2  -2   5 1919.67   89.33
   2   2   5 2013.26   92.66
   2  -2   5 2091.20   94.10
   2  -2   6  396.30   28.77
   2   2   6  404.74   39.52
   2   2   6  365.30   20.28
   2   2   6  400.56   40.37
   2  -2   6  378.81   37.45
  -2  -2  -6  387.93   33.82
   2  -2   6  390.38   38.02
   2  -2   7  712.41   55.32
   2   2   7  620.04   30.82
   2   2   7  754.18   57.21
  -2  -2  -7  804.52   53.35
   2   2   7  736.89   57.97
   2  -2   7  675.82   53.62
   2  -2   7  742.26   40.85
   2   2   8   19.97   17.93
  -2  -2  -8   20.25   13.48
   2  -2   8   24.41    7.39
   2  -2   8   43.55   16.31
   2   2   8    7.69   10.59
   2  -2   8   28.81   17.58
   2   2   8   27.56    6.35
   2  -2   9  163.95   18.82
   2  -2   9  193.19   32.37
   2   2   9  174.30   30.50
   2   2   9  123.61   28.28
   2  -2   9  176.98   31.42
   2   2   9  123.56   11.65
   2  -2  10  -26.86   20.06
   2  -2  10   -2.54   12.54
   2   2  10    9.04   20.07
   2   2  10   -2.06   13.73
   2   2  11  129.44   35.97
   2   2  11  101.97   26.79
   2  -2  11  123.80   29.81
   2  -2  11   69.69   23.03
   2  -2  12   35.50   22.13
   2   2  12   21.27   17.82
   2  -2  12    5.00   13.97
   2   2  12   14.66   21.06
   2   2  13  389.74   54.84
   2   2  13  290.06   50.95
   2  -2  13  347.37   52.06
   2  -2  13  319.92   50.43
   2   2  14   34.32   21.54
   2   2  14    9.73   14.54
   2  -2  14   11.00   15.91
   2  -2  14   24.40   23.79
   2   2  15  571.33   74.74
   2  -2  15  425.98   64.06
   2  -2  15  514.89   69.53
   2   2  15  578.28   71.89
   2   2  16   22.52   21.27
   2  -2  16   48.06   27.31
  -2  -3  18   41.52   28.72
  -2  -3  17  104.60   31.59
  -2   3  17   76.68   27.30
  -2   3  17   26.34   26.11
  -2  -3  17   81.34   31.20
  -2  -3  16  428.97   63.06
  -2  -3  16  304.39   55.87
  -2   3  16  518.43   68.27
   2  -3 -16  354.40   56.05
  -2   3  16  442.65   55.02
  -2  -3  16  282.23   47.07
  -2   3  16  372.22   61.47
  -2   3  15    9.83   22.81
  -2   3  15   76.48   23.89
  -2  -3  15   62.23   24.89
  -2  -3  15   65.14   31.82
   2  -3 -15   45.10   21.05
  -2   3  15   19.87   22.84
  -2  -3  15  100.45   26.90
   2   3 -14  432.98   58.23
  -2  -3  14  498.17   54.34
   2  -3 -14  612.14   67.13
  -2   3  14  534.64   63.65
  -2  -3  14  490.20   60.77
  -2   3  14  454.60   62.61
  -2   3  14  538.52   56.27
  -2   3  13  382.97   53.63
  -2  -3  13  314.96   42.05
  -2  -3  13  327.82   48.41
   2   3 -13  289.32   44.42
  -2   3  13  385.57   44.85
   2  -3 -13  391.41   50.61
   2   3 -13  315.87   46.38
   2   3 -13  309.75   38.08
  -2  -3  12  324.93   40.17
   2   3 -12  330.01   36.97
   2  -3 -12  221.38   39.51
   2  -3 -12  285.07   41.75
  -2   3  12  328.46   39.47
  -2   3  12  305.17   45.96
   2   3 -12  218.26   37.25
  -2  -3  12  278.95   43.24
   2   3 -12  281.40   42.21
   2  -3 -12  331.88   32.38
  -2   3  11    3.58   11.20
   2   3 -11  -12.73   15.12
   2  -3 -11   -8.36   14.52
   2  -3 -11   10.09    9.79
  -2  -3  11   21.72   11.02
   2  -3 -11  -30.11   22.32
  -2  -3  11  -14.89   19.28
   2   3 -11    2.03   14.64
   2   3 -11   24.57   19.06
   2  -3 -10  340.04   41.12
  -2   3  10  354.04   36.04
   2  -3 -10  295.95   38.38
   2   3 -10  352.93   42.25
  -2  -3  10  358.03   37.34
   2   3 -10  280.97   38.21
  -2  -3  10  316.03   40.99
   2  -3 -10  368.48   31.58
   2   3 -10  373.99   36.98
   2   3  -9  147.48   26.39
  -2  -3   9  188.32   24.92
   2  -3  -9  167.15   28.83
  -2   3   9  186.13   24.76
  -2  -3   9  207.68   32.28
   2   3  -9  154.79   23.13
   2  -3  -9  158.02   20.36
   2  -3  -9  157.56   28.10
   2   3  -9  164.52   28.96
  -2  -3   9  178.71   14.97
   2  -3  -8  233.33   31.23
   2  -3  -8  269.51   32.82
  -2  -3   8  280.45   34.17
  -2  -3   8  232.84   27.13
   2   3  -8  253.12   27.65
   2   3  -8  239.00   31.38
   2   3  -8  246.99   31.65
  -2  -3   8  261.53   19.03
  -2   3   8  259.81   27.18
   2  -3  -8  238.71   23.73
   2  -3  -7 3842.91  153.46
  -2  -3   7 4059.12  144.91
   2   3  -7 3915.07  155.25
  -2  -3   7 3879.52  155.77
   2   3  -7 4095.48  155.40
  -2   3   7 4120.02  143.39
   2   3  -7 4229.51  147.71
   2  -3  -7 3750.99  137.55
   2  -3  -6  635.25   44.50
  -2   3   6  699.35   38.96
  -2   3   6  706.07   30.60
   2   3  -6  670.20   41.90
  -2  -3   6  672.60   47.47
  -2   3   6  702.95   42.39
   2   3  -6  627.82   45.65
   2  -3  -6  694.11   38.19
  -2  -3   6  677.08   40.83
   2   3  -6  639.04   45.18
  -2   3   5 1624.95   66.75
  -2   3   5 1517.14   61.46
   2   3  -5 1440.48   70.63
   2   3  -5 1455.55   66.59
  -2  -3   5 1524.91   66.67
   2  -3  -5 1526.60   70.32
  -2  -3   5 1667.57   73.14
   2  -3  -5 1474.38   61.49
  -2   3   5 1606.79   71.00
  -2  -3   5 1505.22   72.29
   2   3  -5 1451.51   69.86
   2  -3  -5 1467.00   62.56
  -2   3   5 1543.00   60.66
  -2   3   5 1561.71   54.00
  -2   3   4  166.60   17.65
  -2  -3   4  188.48   19.20
  -2   3   4  175.14   16.16
   2  -3  -4  167.10   17.03
  -2   3   4  172.70   19.19
  -2   3   4  206.40   14.25
   2  -3  -4  163.07   13.13
   2   3  -4  143.61   19.68
   2   3  -4  174.58   19.64
  -2  -3   4  182.37   19.60
   2   3  -4  164.67   20.39
  -2  -3   4  140.55   10.05
  -2  -3   4  157.52   19.44
   2   3  -4  154.55   18.59
   2  -3  -4  156.97   18.50
   2  -3  -4  136.06   16.43
  -2   3   4  189.33   16.76
   2  -3  -4  177.16   17.19
  -2   3   3   95.95   13.59
   2   3  -3   80.77    8.32
   2  -3  -3   95.74   13.43
   2  -3  -3   86.56    8.86
  -2  -3   3   98.43   15.26
  -2  -3   3   97.30   14.20
   2  -3  -3   68.51   11.24
  -2   3   3  124.05   13.94
   2  -3  -3   81.32   10.84
   2  -3  -3   87.65    7.17
   2   3  -3   89.35   13.18
   2   3  -3   83.45   13.98
   2   3  -3   94.48   15.08
   2   3  -3  104.08   14.21
  -2   3   3   97.80   12.51
  -2  -3   3  108.95   14.07
  -2   3   2   -0.90    5.73
  -2   3   2   24.31    8.99
  -2  -3   2   13.88    7.94
  -2   3   2    8.81    6.16
   2   3  -2    5.27    9.19
   2   3  -2   16.12    9.27
  -2  -3   2    7.89    8.32
  -2  -3   2   11.17    9.93
   2  -3  -2   17.90    8.26
   2  -3  -2  -14.52    6.66
   2  -3  -2    2.88    5.55
   2   3  -2    7.83    8.92
   2   3  -2   12.75    7.14
  -2  -3   1 1244.76   48.93
   2  -3  -1 1137.39   42.25
   2   3  -1 1182.89   47.82
  -2  -3   1 1231.08   48.39
   2  -3  -1 1176.95   42.45
   2  -3  -1 1222.20   48.38
  -2   3   1 1244.94   49.17
   2   3  -1 1190.47   48.45
   2  -3   0 1180.53   48.79
  -2  -3   0 1235.61   49.81
  -2  -3   0 1317.10   52.38
   2   3   0 1276.54   52.31
  -2   3   0 1261.56   48.87
   2   3   0 1241.49   46.10
   2   3   0 1285.69   47.95
   2  -3   0 1265.32   48.13
  -2   3   0 1316.58   50.20
  -2  -3   0 1222.04   47.92
   2   3   1 1666.60   68.68
   2  -3   1 1691.38   63.22
   2  -3   1 1708.19   62.30
  -2   3  -1 1712.03   63.89
  -2  -3  -1 1753.97   69.72
  -2  -3  -1 1780.61   55.20
   2   3   1 1831.13   66.00
   2   3   1 1572.14   58.81
  -2  -3  -1 1766.84   67.74
   2   3   1 1738.02   67.56
  -2   3  -1 1697.96   62.28
   2   3   2 1665.59   55.84
  -2   3  -2 1654.27   59.49
   2  -3   2 1623.38   68.75
  -2  -3  -2 1719.11   73.20
  -2  -3  -2 1629.78   58.97
  -2  -3  -2 1752.56   71.23
   2   3   2 1594.69   71.18
   2  -3   2 1679.82   65.34
   2   3   2 1714.38   70.78
  -2   3  -2 1595.36   65.93
   2   3   3   -4.11   15.21
  -2  -3  -3   20.30   12.15
   2  -3   3    7.62    8.29
   2  -3   3    7.53    8.31
  -2  -3  -3   16.01   10.62
   2  -3   3   17.56   11.77
  -2   3  -3   16.30    5.89
   2   3   3   22.49   12.85
  -2  -3  -3   17.95    9.07
  -2   3  -3   26.28   10.41
  -2  -3  -4   36.42   14.66
   2   3   4   10.16   13.57
   2  -3   4   30.07   13.93
  -2   3  -4   22.60   10.20
   2  -3   4   25.32   10.35
   2  -3   4   47.44   11.05
   2   3   4   41.10   13.64
   2   3   4   24.50    4.70
  -2  -3  -4   66.31   14.64
   2  -3   4   49.41   12.13
   2  -3   5  223.10   27.41
   2   3   5  255.38   29.87
   2   3   5  174.26   11.40
  -2  -3  -5  186.14   21.86
   2  -3   5  193.47   24.21
   2   3   5  220.88   30.41
   2  -3   5  166.16   19.48
   2  -3   6  144.88   18.49
   2   3   6  148.55   24.14
   2  -3   6  134.62   24.49
   2   3   6  111.24    9.37
  -2  -3  -6  143.64   21.18
   2  -3   6  168.12   24.06
   2   3   6  184.10   31.91
   2  -3   7   14.95   11.62
   2   3   7   18.87    4.54
   2   3   7    6.29   11.29
   2  -3   7   29.08    8.22
   2  -3   7   26.91   14.50
   2   3   7   31.04   18.31
  -2  -3  -7   21.59   10.82
   2  -3   8  992.14   66.16
   2   3   8  910.81   66.22
  -2  -3  -8  872.50   58.48
   2  -3   8 1000.21   68.69
   2   3   8  852.96   66.94
   2  -3   8  872.60   45.29
  -2  -3  -9  394.73   40.68
   2  -3   9  308.11   26.79
   2   3   9  379.55   43.21
   2   3   9  276.17   40.79
   2  -3   9  372.54   43.81
   2  -3   9  338.94   42.06
   2   3  10  175.10   33.88
   2   3  10  117.69   27.44
   2  -3  10  220.91   35.51
   2  -3  10  218.35   35.81
   2  -3  11 1094.66   84.72
   2  -3  11 1120.78   86.66
   2   3  11 1152.36   88.48
   2   3  11  947.15   84.63
   2   3  12  186.44   37.43
   2  -3  12  179.60   37.31
   2  -3  12  194.05   37.42
   2   3  12  203.86   42.51
   2   3  13    4.13   14.88
   2  -3  13   14.05   18.85
   2   3  13   -4.16   19.09
   2  -3  13   21.40   17.86
   2   3  14   -2.34   25.53
   2   3  14   21.02   21.44
   2  -3  14   -2.98   13.47
   2  -3  14   20.11   21.71
   2   3  15   19.15   19.81
   2   3  15  115.49   36.88
   2  -3  15   87.15   33.38
   2  -3  16  143.26   39.27
   2   3  16   66.20   26.90
  -2  -4  18  119.85   38.88
  -2  -4  17   70.98   33.55
  -2  -4  17   19.42   16.55
  -2   4  17   51.44   25.56
  -2   4  17   13.20   21.75
  -2  -4  16   17.20   19.98
  -2  -4  16   32.23   27.02
  -2   4  16   50.22   26.29
  -2   4  16    9.67   12.62
  -2   4  16   52.72   29.79
  -2  -4  16   42.51   26.98
   2  -4 -16   32.91   23.79
  -2   4  15  -45.82   27.83
  -2   4  15   43.03   21.58
  -2  -4  15  -10.33   22.49
  -2  -4  15   30.24   18.49
   2  -4 -15   -9.78   17.04
  -2   4  15  -20.21   15.16
  -2  -4  15    4.31   18.19
   2  -4 -14  -16.59   20.85
  -2   4  14   11.12   13.24
  -2   4  14    7.05   27.51
  -2  -4  14   -8.79   17.51
  -2   4  14  -48.53   29.62
  -2  -4  14    9.06   12.63
   2   4 -14   26.37   22.36
   2  -4 -13  -14.58   16.50
  -2   4  13   10.90   15.49
  -2   4  13   51.86   25.18
   2   4 -13   12.81   17.01
  -2  -4  13   -6.54   16.13
  -2  -4  13   15.19   15.09
   2   4 -13   21.36   15.57
   2   4 -12  608.96   61.52
  -2   4  12  637.12   56.47
  -2  -4  12  599.56   55.56
   2  -4 -12  591.89   59.85
   2   4 -12  742.20   58.11
   2  -4 -12  671.23   47.40
   2   4 -12  669.48   65.75
  -2  -4  12  750.66   68.95
   2  -4 -11   62.44   14.37
   2   4 -11   74.54   24.45
  -2  -4  11   54.01   21.67
   2   4 -11   72.14   20.75
  -2   4  11   80.07   18.49
   2  -4 -11   79.51   22.69
   2   4 -11   87.36   23.45
   2  -4 -11   73.29   24.95
  -2  -4  11   83.21   21.58
  -2  -4  10  991.16   73.65
   2   4 -10 1014.59   64.75
   2   4 -10  851.28   67.32
   2   4 -10  950.89   71.47
  -2  -4  10  924.04   62.64
   2  -4 -10 1013.11   54.33
  -2   4  10  945.51   61.75
   2  -4 -10  906.85   68.93
   2  -4 -10  942.19   69.97
  -2  -4  10  890.65   40.63
   2  -4  -9   77.67   14.33
  -2  -4   9   91.96   24.24
   2   4  -9   63.56   19.40
   2  -4  -9   28.94   14.34
  -2  -4   9   73.72    9.54
  -2   4   9   56.60   15.13
   2  -4  -9   64.68   19.08
   2   4  -9   83.43   18.73
  -2  -4   9   53.61   15.12
   2   4  -9   53.81   19.26
   2  -4  -8 1335.53   75.43
   2   4  -8 1228.03   75.02
   2  -4  -8 1182.69   58.25
  -2  -4   8 1262.79   52.20
  -2  -4   8 1205.44   74.50
  -2   4   8 1262.05   65.62
   2   4  -8 1294.28   68.52
  -2  -4   8 1269.65   67.52
   2   4  -8 1262.02   74.27
   2  -4  -7   -8.03    7.56
  -2  -4   7    9.26    6.56
   2   4  -7    6.55   12.71
  -2   4   7  -13.33    9.06
   2  -4  -7   23.99   13.84
  -2  -4   7    3.57   13.02
   2   4  -7    7.48   12.94
  -2   4   7    6.98    5.70
   2   4  -7    2.68    8.93
   2  -4  -6 2207.05   85.99
   2   4  -6 2147.29   92.36
   2  -4  -6 2161.17   83.42
  -2   4   6 2285.23   77.82
  -2   4   6 2483.21   94.83
  -2   4   6 2211.40   85.86
   2   4  -6 2184.83   96.18
  -2  -4   6 2425.03   93.73
   2  -4  -6 2095.16   94.91
  -2  -4   6 2248.50   99.79
   2   4  -6 2154.23   96.89
   2  -4  -6 2092.14   84.18
   2   4  -5  137.32   18.53
   2  -4  -5  112.71   13.24
  -2   4   5  136.77   12.49
   2  -4  -5  157.19   16.53
  -2   4   5  121.24   15.63
   2   4  -5  142.59   21.00
  -2   4   5  130.68   14.28
  -2  -4   5  126.05   18.78
  -2  -4   5  118.28   17.23
   2  -4  -5  107.71   17.28
  -2   4   5  134.61   18.16
  -2  -4   5  132.05   19.19
   2  -4  -5  131.46   19.33
   2  -4  -5   93.04   14.32
   2   4  -5  118.30   18.52
  -2  -4   5  138.04   18.55
   2  -4  -4 1124.32   50.89
   2  -4  -4 1175.73   45.06
  -2  -4   4 1221.17   55.16
   2   4  -4 1204.93   58.05
   2   4  -4 1175.66   54.97
   2  -4  -4 1103.01   50.38
  -2   4   4 1164.87   44.62
   2  -4  -4 1109.49   50.77
  -2  -4   4 1271.17   58.14
  -2  -4   4 1187.58   55.27
   2  -4  -4 1194.58   53.84
   2   4  -4 1167.65   56.87
  -2   4   4 1245.61   54.31
  -2  -4   4 1069.00   42.27
   2   4  -4 1245.83   55.89
  -2  -4   4 1104.90   56.35
  -2   4   3   43.60   10.11
   2   4  -3   35.32   10.17
   2   4  -3   10.60   10.33
  -2  -4   3   31.67    8.76
   2   4  -3   24.87    9.94
   2   4  -3   31.80   10.57
   2  -4  -3   30.99    7.76
   2  -4  -3   26.91    9.82
  -2  -4   3   14.13   10.54
  -2  -4   3   10.58    7.82
  -2  -4   3   35.84    9.16
  -2   4   3   29.78    9.16
  -2   4   3   24.86    9.23
  -2  -4   3   22.34    5.32
   2  -4  -3   22.15    4.60
   2  -4  -3   22.70    8.82
   2   4  -2 1702.46   68.08
  -2  -4   2 1713.75   66.60
  -2  -4   2 1791.89   68.79
   2   4  -2 1627.45   59.39
  -2   4   2 1658.84   59.48
   2   4  -2 1751.63   59.79
   2   4  -2 1719.76   66.62
  -2  -4   2 1832.50   69.12
   2   4  -2 1758.73   68.33
  -2   4   2 1780.38   59.97
   2  -4  -2 1693.24   58.63
  -2  -4   2 1715.05   60.37
   2  -4  -2 1683.90   65.07
   2  -4  -2 1663.56   59.00
  -2   4   2 1691.49   65.55
  -2  -4   2 1762.87   65.23
  -2  -4   1  372.86   23.45
   2  -4  -1  356.98   23.92
  -2  -4   1  379.07   16.09
   2   4  -1  372.11   23.01
  -2   4   1  386.85   23.54
   2  -4  -1  371.23   16.83
   2   4  -1  431.04   25.21
  -2  -4   1  388.20   23.14
   2  -4  -1  350.35   16.81
   2   4   0  599.99   32.63
  -2   4   0  605.67   30.23
  -2  -4   0  609.81   32.30
  -2  -4   0  575.16   28.41
  -2  -4   0  616.93   28.12
   2   4   0  587.68   28.57
   2  -4   0  544.73   29.82
  -2   4   0  609.91   28.87
   2   4   0  635.99   28.25
  -2  -4  -1  215.94   14.81
   2  -4   1  246.66   17.68
   2   4   1  233.49   22.02
  -2  -4  -1  215.57   11.90
  -2  -4  -1  221.00   20.06
  -2   4  -1  242.09   17.47
  -2   4  -1  236.95   17.25
   2   4   1  212.24   14.64
  -2  -4  -1  246.85   21.41
   2  -4   1  224.12   17.53
   2   4   1  232.11   18.75
  -2  -4  -2  145.02   19.70
  -2  -4  -2  147.60   13.17
   2  -4   2  148.92   14.09
   2   4   2  150.38   18.90
   2   4   2  126.67   10.33
   2  -4   2  140.56   15.36
  -2   4  -2  130.13   15.28
  -2  -4  -2  130.47   18.86
   2   4   2  160.42   20.35
   2  -4   2  135.25   13.00
   2   4   2  165.36   17.91
   2  -4   3   28.86    9.04
   2  -4   3   21.54   12.45
  -2  -4  -3   14.50    9.49
   2   4   3   19.10   11.04
   2   4   3   27.64   10.42
  -2  -4  -3   27.51   12.63
  -2  -4  -3   17.27    8.29
  -2   4  -3   26.08   12.11
   2   4   3   21.84    4.31
   2   4   3   -4.20   13.40
   2  -4   3   26.40    8.87
  -2   4  -4  615.45   40.97
   2  -4   4  696.64   42.21
   2  -4   4  660.95   40.62
   2   4   4  590.82   43.68
   2   4   4  588.75   46.42
  -2  -4  -4  627.73   37.35
   2  -4   4  665.45   45.58
   2  -4   4  690.09   40.94
  -2  -4  -5   30.70   12.26
   2   4   5   56.37   16.22
   2  -4   5   53.97   13.66
   2  -4   5   40.69   10.78
   2   4   5   50.33   19.04
   2  -4   5   35.77   14.83
   2  -4   6 2471.51  114.40
   2   4   6 2286.41  116.14
   2   4   6 2590.30  116.57
   2  -4   6 2563.82  110.48
  -2  -4  -6 2560.77  105.98
   2  -4   6 2502.49  100.60
   2  -4   7   26.18   12.72
  -2  -4  -7   37.07   14.83
   2  -4   7   35.60   15.27
   2   4   7   23.72   15.75
   2  -4   7   19.43    9.67
   2   4   7   11.05   15.29
   2   4   8  489.62   48.02
   2  -4   8  428.50   42.90
   2  -4   8  406.31   43.42
  -2  -4  -8  439.27   41.49
   2   4   8  393.50   47.34
   2  -4   8  340.75   29.78
   2  -4   9   36.07   15.23
   2  -4   9   34.77   19.04
   2  -4   9   44.03   11.22
   2   4   9   33.86   21.31
  -2  -4  -9   37.42   14.10
   2   4   9   23.44   14.59
   2  -4  10   75.11   20.23
   2   4  10   75.06   25.17
   2  -4  10   67.48   21.79
  -2  -4 -10   53.63   19.42
   2   4  10   89.28   26.99
   2   4  11   -4.95   16.84
   2  -4  11  -12.02   16.38
   2   4  11   55.70   28.11
   2  -4  11   21.34   20.53
   2   4  12  912.22   81.12
   2  -4  12  996.18   84.15
   2   4  12  882.73   84.81
   2  -4  12  900.70   80.52
   2   4  13   21.31   28.12
   2  -4  13   10.76   14.42
   2   4  13   -5.83   19.81
   2  -4  13   21.32   17.20
   2  -4  14  254.42   44.54
   2   4  14  192.71   40.21
   2  -4  14  226.22   41.05
   2   4  14  251.46   51.18
   2  -4  15   54.25   22.00
   2   4  15   10.90   16.92
   2  -4  15   -8.29   23.06
   2   4  15   36.52   28.84
  -2  -5  17  132.98   36.59
  -2   5  17   84.90   33.66
  -2  -5  17  183.26   38.23
  -2  -5  16  151.37   38.74
  -2   5  16  249.99   55.30
  -2   5  16   98.39   28.03
  -2   5  16  172.30   45.73
  -2  -5  16  180.74   37.91
  -2  -5  16  143.68   36.39
   2  -5 -16  165.38   40.55
  -2  -5  15  466.82   64.66
  -2   5  15  477.63   55.56
  -2   5  15  488.21   69.48
   2  -5 -15  438.34   59.15
  -2  -5  15  426.61   53.73
  -2  -5  15  412.58   59.47
  -2   5  15  406.88   60.68
   2   5 -15  332.47   53.12
  -2   5  14  126.95   28.69
  -2  -5  14  150.31   35.41
  -2   5  14  130.30   32.90
   2   5 -14  146.94   35.64
  -2  -5  14  135.42   28.99
   2  -5 -14  117.12   31.88
  -2   5  14  177.67   43.94
   2   5 -13  236.60   35.36
   2  -5 -13  205.47   37.79
  -2   5  13  224.76   40.90
   2   5 -13  313.70   46.88
  -2  -5  13  201.98   34.13
  -2  -5  13  353.18   50.95
  -2   5  13  252.10   36.11
  -2  -5  12  451.80   54.19
   2   5 -12  420.76   52.72
  -2   5  12  366.24   42.44
   2  -5 -12  420.40   50.47
  -2  -5  12  422.03   46.17
   2   5 -12  439.85   46.50
  -2  -5  11   -1.41   16.24
   2   5 -11  -11.88   16.12
  -2  -5  11   12.60   11.68
  -2   5  11   18.33   12.87
   2   5 -11   13.36   12.49
   2   5 -11    9.11   14.77
   2  -5 -11   -3.53    7.64
   2  -5 -11   30.46   20.11
   2  -5 -10  206.84   32.84
   2  -5 -10  259.24   37.38
   2   5 -10  217.82   30.28
  -2   5  10  195.80   27.74
   2  -5 -10  232.61   23.82
   2   5 -10  224.12   35.84
  -2  -5  10  209.15   28.94
   2   5 -10  179.04   31.42
  -2  -5  10  231.55   35.84
  -2  -5  10  196.37   15.60
  -2  -5   9   28.87   14.91
   2  -5  -9   23.52    8.78
   2  -5  -9   40.18   18.52
  -2  -5   9   37.65    8.07
  -2   5   9   34.63   11.76
   2   5  -9   26.75   13.93
   2   5  -9   26.93   13.21
  -2  -5   9   14.88   10.09
   2   5  -9   41.66   16.22
   2  -5  -9    5.10   14.13
  -2   5   8 1592.29   76.28
   2   5  -8 1597.40   86.10
  -2   5   8 1668.46   65.75
   2  -5  -8 1537.19   68.22
   2  -5  -8 1443.97   82.72
   2   5  -8 1528.99   86.48
  -2  -5   8 1557.46   87.71
   2   5  -8 1583.57   80.48
  -2   5   7  589.82   38.85
   2   5  -7  544.62   45.02
  -2  -5   7  608.39   48.09
   2  -5  -7  560.69   44.72
   2  -5  -7  576.79   35.45
   2  -5  -7  602.91   35.54
   2   5  -7  611.07   43.62
  -2   5   7  656.33   33.40
   2   5  -7  521.43   44.56
   2  -5  -7  599.34   38.92
   2  -5  -6 1117.26   52.52
  -2  -5   6 1155.13   58.77
  -2   5   6 1272.88   61.74
  -2   5   6 1218.39   48.91
   2   5  -6 1086.34   62.62
  -2  -5   6 1170.32   65.34
   2   5  -6 1129.31   63.01
   2  -5  -6 1111.51   53.31
   2  -5  -6 1084.90   52.01
  -2   5   6 1104.95   53.51
   2   5  -6 1181.74   61.31
   2  -5  -6 1030.30   59.80
  -2  -5   5  631.28   39.75
  -2   5   5  562.82   28.91
   2   5  -5  529.13   38.79
   2  -5  -5  530.57   36.60
  -2  -5   5  523.26   35.78
  -2  -5   5  544.71   39.49
  -2   5   5  613.18   38.29
   2  -5  -5  492.19   34.66
  -2  -5   5  558.51   39.07
   2   5  -5  538.89   38.39
   2   5  -5  520.37   36.64
   2  -5  -5  537.23   30.43
   2   5  -5  591.22   40.56
   2  -5  -5  523.27   32.07
  -2   5   5  554.73   30.36
   2  -5  -5  509.36   31.92
   2  -5  -4   31.24   10.36
  -2  -5   4   23.65   10.48
   2  -5  -4   38.77   11.90
  -2  -5   4   16.76    6.83
  -2   5   4    5.22    7.72
   2  -5  -4   15.31    6.61
   2   5  -4   27.30   11.18
  -2  -5   4   26.11    9.35
   2   5  -4   10.80    9.87
   2  -5  -4   33.49    7.81
   2   5  -4   26.44   12.15
  -2  -5   4   26.72    9.91
   2  -5  -4   23.15   10.83
   2   5  -4   35.87   13.69
  -2  -5   4   -0.02   10.15
  -2  -5   3  179.93   18.80
   2   5  -3  148.01   17.77
   2   5  -3  137.69   15.24
  -2   5   3  165.20   16.41
   2   5  -3  127.09   17.01
   2  -5  -3  190.09   18.03
  -2  -5   3  161.63   18.27
   2  -5  -3  147.03   14.64
  -2  -5   3  170.83   13.42
   2   5  -3  190.11   20.16
  -2  -5   3  159.37   17.53
  -2  -5   3  146.01   15.32
   2  -5  -3  171.54   11.88
  -2   5   3  155.22   14.75
   2  -5  -3  164.51   15.52
   2   5  -2 1095.40   49.84
   2  -5  -2 1004.41   38.22
  -2  -5   2 1062.17   47.15
  -2   5   2 1028.51   39.27
   2   5  -2 1044.84   49.10
  -2  -5   2  983.57   40.39
   2  -5  -2 1075.55   46.93
   2   5  -2 1036.96   42.17
  -2   5   2 1018.32   39.06
   2   5  -2  980.32   46.59
  -2  -5   2 1094.08   45.10
  -2  -5   1   50.25   10.15
   2  -5  -1   51.58   11.14
   2   5  -1   42.20    9.59
  -2  -5   1   52.36   10.26
   2   5  -1   40.18    9.74
   2   5   0 1738.52   68.03
  -2  -5   0 1668.46   61.80
  -2  -5   0 1691.48   63.05
   2   5   0 1715.24   62.96
  -2  -5   0 1813.67   68.64
  -2   5   0 1768.09   62.16
   2  -5   0 1758.64   65.50
   2  -5   1 1079.67   42.57
  -2  -5  -1 1030.41   41.35
  -2   5  -1 1044.64   43.13
  -2  -5  -1 1155.63   51.16
  -2  -5  -1 1072.91   47.24
   2   5   1 1000.87   50.29
  -2  -5  -1 1182.54   53.14
   2   5   1 1066.78   41.33
   2   5   1 1095.82   48.04
   2  -5   1 1044.40   44.93
   2   5   2   37.52   13.55
   2  -5   2   28.41    8.17
   2   5   2   23.46   12.21
  -2  -5  -2   42.78   11.79
   2  -5   2   31.45    8.60
   2  -5   2   23.25    7.33
  -2   5  -2   34.08    9.25
   2   5   2   33.25   11.06
  -2  -5  -2   36.48   13.93
   2   5   2   21.30    5.26
   2   5   3   74.46   15.91
  -2  -5  -3   51.11   11.55
  -2   5  -3   72.71   13.64
   2  -5   3   57.94    9.07
  -2  -5  -3   47.30   13.04
   2   5   3   78.54   15.88
   2  -5   3   72.54   12.20
   2  -5   3   55.65   10.37
  -2  -5  -3   72.73   19.11
   2   5   3   49.98   19.01
  -2   5  -4  177.97   20.66
   2  -5   4  201.99   21.10
   2  -5   4  211.49   22.22
   2   5   4  162.93   22.77
   2  -5   4  157.47   23.66
  -2  -5  -4  190.59   20.28
   2  -5   4  229.21   22.88
   2   5   4  205.59   28.26
   2  -5   5  226.74   29.15
   2   5   5  245.96   29.88
   2  -5   5  195.52   23.36
   2  -5   5  245.83   25.14
  -2  -5  -5  194.00   23.20
   2   5   5  226.73   31.61
   2   5   6  220.36   30.06
  -2  -5  -6  225.27   25.61
   2  -5   6  185.22   23.05
   2  -5   6  207.71   25.71
   2  -5   6  217.27   28.93
   2   5   6  210.23   33.27
   2  -5   7  847.21   57.41
   2   5   7  609.61   57.62
   2  -5   7  805.26   49.51
   2  -5   7  836.17   61.91
   2   5   7  858.84   61.71
  -2  -5  -7  827.63   54.43
   2  -5   8  668.25   53.65
  -2  -5  -8  655.46   51.59
   2   5   8  698.96   57.27
   2  -5   8  532.13   40.17
   2  -5   8  669.40   56.39
   2   5   8  612.71   58.40
  -2  -5  -9  147.79   25.43
   2  -5   9  134.17   28.25
   2   5   9  108.08   24.94
   2   5   9  119.77   30.64
   2  -5   9  124.32   25.56
  -2  -5 -10  226.64   34.67
   2  -5  10  239.61   36.23
   2   5  10  218.92   36.06
   2   5  10  218.96   40.51
   2  -5  10  269.60   40.96
   2  -5  11  514.52   55.57
  -2  -5 -11  421.95   47.88
   2  -5  11  469.17   54.58
   2   5  11  414.86   51.73
   2   5  11  430.65   57.27
   2   5  12  294.08   45.95
   2  -5  12  243.17   43.73
   2  -5  12  292.37   43.09
   2   5  12  298.97   50.84
   2  -5  13   11.30   14.99
   2   5  13   17.04   15.67
   2   5  13   16.13   18.04
   2  -5  13    0.76   14.01
   2  -5  14   19.38   18.98
   2  -5  14   23.09   22.22
   2   5  14   17.25   21.02
   2   5  14   21.60   17.74
   2  -5  15   10.79   15.99
   2   5  15  -44.34   25.11
   2  -5  15  -22.45   20.37
   2   5  15   -0.84   17.23
  -2  -6  17   17.66   22.09
  -2  -6  17  117.10   34.64
  -2   6  17  115.17   39.10
   2  -6 -16   53.23   27.14
  -2  -6  16   31.24   25.42
  -2  -6  16   30.48   24.14
  -2   6  16   93.49   36.28
  -2   6  16   19.93   22.11
  -2   6  16   47.47   18.42
  -2  -6  16   26.52   18.95
  -2   6  15    8.18   23.34
  -2   6  15   14.62   21.51
   2  -6 -15   23.32   18.89
  -2  -6  15   55.50   24.77
  -2  -6  15   42.58   24.64
   2   6 -15   17.51   17.64
  -2  -6  15   32.51   15.35
  -2   6  15   55.34   22.89
   2  -6 -14  105.97   31.61
  -2   6  14  107.08   34.34
   2   6 -14  136.79   34.66
  -2  -6  14  147.33   36.74
  -2  -6  14  114.79   29.76
  -2   6  14  158.47   36.29
  -2   6  14  173.96   32.81
  -2  -6  14  161.67   35.26
   2   6 -13  182.47   37.88
   2   6 -13  187.33   32.90
  -2   6  13  185.04   32.00
  -2  -6  13  144.57   35.51
   2  -6 -13  181.41   37.82
  -2  -6  13  162.59   32.33
  -2  -6  12   18.30   17.44
   2  -6 -12   16.23   18.68
   2   6 -12   25.39   18.16
  -2   6  12   14.03   11.16
   2   6 -12  -15.65   16.05
  -2  -6  12   26.31   17.03
   2  -6 -11 1314.70   64.95
   2   6 -11 1273.73   89.66
   2   6 -11 1272.14   80.24
  -2  -6  11 1212.52   87.89
  -2   6  11 1312.87   79.54
   2  -6 -11 1150.77   83.37
  -2  -6  11 1278.49   80.54
   2  -6 -10   37.01   10.99
   2   6 -10   39.42   13.64
   2  -6 -10   35.50   15.94
  -2   6  10   44.34   12.12
  -2  -6  10   38.33    7.37
  -2  -6  10   24.20   14.57
   2  -6 -10   54.26   21.05
  -2  -6  10   50.71   16.57
   2   6 -10   35.59   17.43
  -2   6  10   49.76   16.18
  -2   6   9 1046.34   50.63
   2   6  -9  920.32   67.03
  -2   6   9  941.92   59.14
   2   6  -9  912.31   67.22
   2  -6  -9  983.10   50.78
   2   6  -9 1020.02   64.38
   2  -6  -9  754.64   61.03
  -2  -6   9  911.79   68.05
   2  -6  -8  155.55   18.65
  -2   6   8  188.38   18.79
   2  -6  -8  183.76   19.43
  -2   6   8  187.54   23.28
   2  -6  -8  153.86   25.72
   2   6  -8  180.65   27.25
   2   6  -8  160.06   26.06
   2   6  -8  147.34   25.99
  -2  -6   8  210.35   29.28
   2  -6  -7    9.43    8.52
  -2   6   7   -5.68    8.88
  -2   6   7    6.25    6.07
   2   6  -7   -0.67   11.85
   2  -6  -7   -1.91    8.13
   2   6  -7   15.61   12.48
  -2  -6   7   -1.73   11.29
   2  -6  -7    6.51    8.32
   2  -6  -7   16.48   12.12
   2   6  -7   27.90   14.77
   2  -6  -6    2.22   11.04
   2  -6  -6    0.73    7.40
  -2  -6   6    2.85    6.97
  -2   6   6    4.03    6.68
  -2  -6   6   11.04   13.59
   2  -6  -6    5.91    7.76
  -2   6   6    4.76    5.99
   2  -6  -6    4.96   11.55
   2   6  -6    2.25   11.73
   2   6  -6   -6.87   12.03
   2   6  -6   14.82   11.26
   2  -6  -6   10.40    8.71
   2  -6  -5  198.47   17.88
  -2   6   5  218.92   18.37
   2  -6  -5  216.90   22.95
  -2  -6   5  209.44   23.00
  -2  -6   5  226.44   25.60
  -2  -6   5  238.93   23.63
  -2   6   5  235.33   23.62
   2   6  -5  242.71   27.35
   2   6  -5  249.45   26.17
  -2  -6   5  234.48   24.97
   2  -6  -5  181.44   18.40
   2  -6  -5  213.71   20.34
   2  -6  -5  239.06   24.06
   2   6  -5  209.35   23.75
   2   6  -5  206.10   23.21
   2   6  -4  265.04   25.31
   2   6  -4  296.61   26.59
   2  -6  -4  282.43   23.09
   2  -6  -4  306.08   25.22
  -2   6   4  273.15   22.56
  -2  -6   4  322.11   26.36
   2  -6  -4  295.57   19.94
   2   6  -4  285.08   27.66
   2  -6  -4  284.49   19.03
  -2  -6   4  254.82   19.09
  -2  -6   4  273.80   26.11
   2  -6  -4  283.26   23.11
  -2  -6   4  333.79   26.43
  -2  -6   4  303.56   25.01
  -2  -6   3 3458.76  118.12
   2   6  -3 3144.25  115.71
  -2  -6   3 3226.57  109.99
  -2  -6   3 3228.21  106.20
   2   6  -3 3286.71  117.17
  -2  -6   3 3281.96  115.65
   2  -6  -3 3070.01  108.14
   2  -6  -3 3217.37  112.43
   2  -6  -3 3206.96  106.78
  -2   6   3 3102.70  106.82
   2   6  -3 3222.95  115.89
  -2  -6   3 3393.40  117.99
  -2  -6   2   40.72   11.21
   2   6  -2   21.85   10.91
  -2  -6   2   16.76    6.96
   2   6  -2   17.31    7.26
  -2   6   2   22.04    6.14
  -2  -6   2   16.06    6.45
   2  -6  -2   23.21   10.41
   2  -6  -2   16.88    6.08
  -2   6   2   11.63    4.85
   2   6  -2   14.57    9.60
   2   6  -2    8.81    8.45
   2   6  -1  631.83   33.41
   2  -6  -1  674.96   35.10
  -2  -6   1  612.09   32.42
  -2  -6   1  637.20   33.14
   2   6  -1  610.45   33.49
   2  -6   0  408.76   26.66
  -2  -6   0  452.40   28.23
   2   6   0  458.03   25.34
   2   6   0  401.79   27.08
  -2   6   0  380.50   22.69
  -2  -6   0  444.86   24.92
  -2  -6   0  385.94   23.55
  -2  -6  -1    3.94    5.09
  -2  -6  -1   34.91   11.38
  -2  -6  -1   37.23   12.58
   2  -6   1   11.02    8.16
  -2   6  -1    9.29    5.86
   2   6   1   16.63    9.32
  -2  -6  -1   18.04   11.09
   2   6   1   12.95    6.70
   2   6   1    1.44   11.48
   2  -6   1    8.04    5.64
   2  -6   1   13.66    5.92
  -2  -6  -2   -3.89   10.03
   2  -6   2   -1.53    7.20
  -2  -6  -2   -1.84    4.25
   2  -6   2   -2.89    5.67
   2   6   2    4.01    4.62
  -2  -6  -2   -9.66   11.22
   2  -6   2  -11.56    7.70
   2   6   2    4.98    8.73
  -2   6  -2    0.92    6.40
   2   6   2  -20.96   14.56
  -2  -6  -3  745.10   47.84
   2   6   3  669.84   47.41
   2  -6   3  705.18   38.83
   2  -6   3  652.76   34.93
  -2  -6  -3  689.92   43.56
   2   6   3  633.17   42.74
  -2   6  -3  594.47   35.97
   2   6   3  708.15   43.39
   2  -6   3  667.35   32.22
   2  -6   4   66.59    9.15
   2   6   4   71.86   20.58
   2  -6   4   76.45   13.59
   2   6   4   63.65   15.60
   2  -6   4   64.63   12.93
  -2  -6  -4   64.34   13.00
   2  -6   5 1667.85   74.98
   2   6   5 1696.83   85.59
   2  -6   5 1750.68   84.08
   2  -6   5 1528.65   74.79
  -2  -6  -5 1424.69   70.28
   2   6   5 1456.32   83.74
   2  -6   6  675.72   52.25
   2   6   6  648.78   51.18
  -2  -6  -6  726.67   46.71
   2   6   6  538.33   50.28
   2  -6   6  616.79   42.78
   2  -6   6  653.74   45.78
   2  -6   7  538.94   44.24
   2  -6   7  484.97   38.02
   2   6   7  481.54   45.99
   2  -6   7  576.00   49.92
   2   6   7  448.38   48.62
  -2  -6  -7  475.07   40.86
   2  -6   8    1.36    9.60
   2   6   8   -0.14   13.82
   2  -6   8   -7.40   13.57
   2   6   8  -10.32   17.29
  -2  -6  -8   11.20   14.18
   2   6   9   71.45   21.56
   2  -6   9   63.76   19.26
   2  -6   9   88.53   20.92
   2   6   9   82.97   28.33
  -2  -6  -9   88.81   20.87
  -2  -6 -10  -16.45   15.78
   2  -6  10   -0.44   13.45
   2  -6  10   -4.14   15.79
   2   6  10   40.23   22.47
   2   6  10   17.65   12.43
   2  -6  11  379.91   49.02
   2   6  11  369.48   53.59
  -2  -6 -11  372.65   45.53
   2  -6  11  413.21   50.44
   2   6  11  390.45   51.13
   2  -6  12   15.36   17.21
   2   6  12   -3.85   16.37
   2  -6  12  -22.69   19.89
   2   6  12   15.74   21.66
   2  -6  13  395.81   55.24
   2   6  13  446.69   57.14
   2  -6  13  441.13   55.38
   2   6  13  366.79   58.11
   2   6  14   72.23   28.80
   2  -6  14   34.18   19.84
   2  -6  14   41.03   22.27
   2   6  14   59.75   29.68
   2  -6  14   43.74   19.11
   2   6  15  247.50   47.57
   2  -6  15  203.33   44.55
   2   6  15  168.97   46.15
  -2   7  17   13.50   23.43
  -2   7  16  429.41   63.50
  -2  -7  16  396.80   60.09
  -2   7  16  424.98   68.22
   2  -7 -16  546.93   66.76
  -2   7  16  432.28   56.30
  -2  -7  16  602.21   66.30
  -2  -7  16  505.96   68.46
  -2   7  15   23.26   21.38
  -2  -7  15   90.49   27.08
  -2  -7  15   98.61   26.35
  -2   7  15   52.84   21.15
   2  -7 -15   81.01   30.19
  -2  -7  15  133.76   36.13
   2   7 -15   64.10   28.20
  -2   7  15   60.22   29.90
  -2   7  14  222.69   35.79
   2  -7 -14  232.76   43.93
  -2  -7  14  277.83   41.91
  -2  -7  14  209.00   40.18
  -2   7  14  251.45   45.77
   2   7 -14  211.69   42.23
  -2  -7  14  251.07   43.69
  -2   7  14  243.60   47.06
  -2  -7  13  336.01   50.33
  -2  -7  13  258.43   39.55
  -2   7  13  268.55   38.37
   2   7 -13  368.21   44.38
   2  -7 -13  306.75   46.99
   2   7 -13  264.74   45.05
   2   7 -12   39.94   22.31
  -2   7  12   28.72   13.69
   2   7 -12   51.21   22.98
  -2  -7  12   12.59   15.65
   2  -7 -12    3.03   14.69
  -2  -7  12   11.55   15.24
   2  -7 -11  151.85   31.56
  -2   7  11   99.59   22.13
  -2  -7  11  113.04   24.34
  -2  -7  11  107.28   27.94
   2   7 -11  127.45   25.04
   2   7 -11  146.21   31.37
   2  -7 -11  103.37   16.99
  -2   7  10  207.23   28.45
  -2  -7  10  237.18   37.66
   2  -7 -10  218.89   33.30
   2   7 -10  200.09   33.68
  -2  -7  10  206.64   29.15
  -2   7  10  233.39   23.19
   2   7 -10  178.65   29.39
   2  -7 -10  188.87   21.08
  -2  -7  10  178.91   15.62
   2  -7  -9  144.52   27.78
  -2   7   9  127.90   20.53
   2   7  -9  119.58   21.39
   2  -7  -9  134.83   17.29
  -2   7   9  163.66   18.70
  -2  -7   9  136.16   26.27
   2   7  -9  113.38   25.88
   2  -7  -9  153.14   18.29
  -2   7   8    6.50    8.97
   2   7  -8   21.05   15.74
   2  -7  -8   12.74   12.29
  -2   7   8   21.94    9.60
   2  -7  -8    9.45    8.36
   2   7  -8   11.96   13.41
  -2  -7   8   22.81   14.21
   2  -7  -8   21.95    9.36
   2  -7  -7 2147.83   87.38
  -2   7   7 2178.97   80.99
   2  -7  -7 1972.97   81.68
   2   7  -7 1807.46   93.51
   2  -7  -7 1841.89   91.97
   2   7  -7 2041.86   94.63
  -2  -7   7 2073.53   99.05
   2  -7  -7 1901.73   78.74
  -2   7   7 1992.40   85.19
  -2  -7   6 1731.67   84.04
   2  -7  -6 1716.07   71.91
  -2   7   6 1906.08   70.98
   2  -7  -6 1462.11   76.07
   2  -7  -6 1589.78   68.29
   2  -7  -6 1669.99   71.51
   2   7  -6 1707.36   81.54
   2   7  -6 1558.42   80.54
   2  -7  -6 1701.28   79.47
  -2  -7   5  240.53   24.65
   2   7  -5  212.71   24.96
  -2  -7   5  236.06   24.54
  -2  -7   5  255.39   26.64
   2  -7  -5  237.31   23.99
   2  -7  -5  221.88   24.12
  -2   7   5  247.20   20.90
   2   7  -5  238.08   26.59
  -2   7   5  239.94   23.84
   2  -7  -5  245.02   22.38
   2  -7  -5  235.73   20.20
   2   7  -5  242.86   25.91
  -2  -7   4  178.92   20.24
   2  -7  -4  165.55   19.39
  -2  -7   4  169.88   18.94
   2   7  -4  174.05   21.22
  -2  -7   4  183.85   21.13
   2  -7  -4  159.54   18.47
   2  -7  -4  173.19   16.64
  -2   7   4  181.58   18.80
   2  -7  -4  182.56   19.56
  -2  -7   4  175.72   17.01
  -2  -7   4  168.77   21.02
   2  -7  -4  170.09   15.50
   2   7  -4  220.53   23.55
   2   7  -4  171.11   22.19
  -2   7   3  145.69   13.67
  -2  -7   3  153.35   16.30
  -2  -7   3  145.65   17.67
   2  -7  -3  139.17   17.23
   2   7  -3  129.43   18.12
   2  -7  -3  137.14   17.54
   2   7  -3  149.79   19.63
  -2  -7   3  139.19   14.65
   2  -7  -3  159.81   15.00
  -2  -7   3  138.34   18.20
   2   7  -3  169.10   19.47
  -2  -7   3  121.63   16.85
  -2  -7   2   44.18   10.14
  -2  -7   2   38.30   10.47
  -2   7   2   36.38    6.89
   2  -7  -2   41.24    6.92
   2   7  -2   31.95   11.13
   2   7  -2   48.61   13.52
   2   7  -2   44.52    9.85
   2   7  -2   51.96   14.06
  -2   7   2   41.42    7.01
  -2  -7   2   31.96    9.66
   2   7  -1  140.58   15.78
   2   7  -1  162.11   16.58
  -2  -7   1  146.30   15.60
  -2  -7   1  159.91   15.98
   2   7  -1  152.43   16.20
  -2  -7   0 2200.56   81.27
   2   7   0 1969.23   79.44
  -2  -7   0 2084.56   76.02
   2   7   0 2120.63   76.39
  -2  -7  -1  481.20   29.45
  -2   7  -1  449.80   23.71
  -2  -7  -1  492.84   33.26
   2  -7   1  464.51   22.64
   2   7   1  466.60   24.83
  -2  -7  -1  402.15   24.08
   2  -7   1  481.29   23.47
   2   7   1  403.68   30.35
  -2  -7  -2 1264.33   59.73
  -2  -7  -2 1219.06   46.50
   2  -7   2 1380.72   53.39
   2  -7   2 1305.37   53.84
  -2   7  -2 1249.47   50.64
   2   7   2 1340.69   47.26
  -2  -7  -2 1356.06   62.76
   2   7   2 1337.74   60.94
   2   7   2 1216.62   63.27
   2  -7   2 1251.31   49.29
  -2  -7  -2 1334.16   65.93
  -2  -7  -3  808.23   47.97
  -2  -7  -3  792.74   51.42
   2   7   3  628.97   26.65
   2   7   3  875.30   48.21
  -2   7  -3  735.89   38.18
   2   7   3  709.70   49.29
   2  -7   3  709.32   34.88
   2  -7   3  823.03   37.50
   2  -7   3  841.88   42.43
   2  -7   4   40.29   11.61
  -2  -7  -4   77.10   14.58
   2   7   4   73.93   21.17
   2  -7   4   69.64   11.57
   2  -7   4   99.57   15.37
   2   7   4   77.12   17.22
   2  -7   4   91.69   11.16
  -2  -7  -5  312.26   28.91
   2  -7   5  330.43   19.53
   2  -7   5  332.19   28.41
   2   7   5  336.93   33.73
   2  -7   5  281.64   29.75
   2   7   5  355.53   39.82
   2   7   6  292.72   33.77
   2  -7   6  314.53   34.50
   2  -7   6  315.55   29.80
  -2  -7  -6  324.19   31.65
   2  -7   6  282.60   29.25
   2   7   6  318.73   40.36
   2   7   7    1.87   16.08
   2   7   7   -3.24   13.38
   2  -7   7   33.41   16.57
   2  -7   7   -2.03    8.90
  -2  -7  -7   -5.00   11.43
  -2  -7  -8  705.93   53.57
   2  -7   8  691.75   53.14
   2  -7   8  739.90   60.76
   2   7   8  559.79   57.91
   2   7   8  706.33   59.97
  -2  -7  -9  206.69   30.70
   2  -7   9  209.23   34.70
   2   7   9  205.44   35.15
   2  -7   9  212.52   30.56
   2   7   9  234.72   39.09
   2  -7  10   -2.72   15.12
  -2  -7 -10   57.75   19.23
   2  -7  10   64.33   19.14
   2   7  10   38.05   17.60
   2   7  10   43.30   22.37
   2  -7  11  376.19   48.72
  -2  -7 -11  420.18   47.29
   2   7  11  322.43   46.81
   2  -7  11  400.19   47.44
   2   7  11  319.74   49.53
   2  -7  12  201.82   38.94
   2   7  12  109.02   33.30
  -2  -7 -12  207.87   34.88
   2  -7  12  204.67   36.64
   2   7  12  204.97   39.78
   2   7  13   19.36   23.80
   2  -7  13   -4.91   17.63
   2  -7  13   -4.54   13.95
   2   7  13    0.19   15.96
   2   7  14   -0.24   19.58
   2  -7  14   14.01   15.01
   2  -7  14   -1.05   15.77
   2   7  14   -0.18   24.21
   2  -7  14    4.10   22.96
   2   7  15   43.53   26.61
   2   7  15   40.41   23.16
   2  -7  15   27.48   19.12
  -2  -8  17  -28.49   18.96
  -2   8  16  -51.19   34.24
  -2   8  16   14.45   26.26
  -2  -8  16    9.23   17.10
  -2  -8  16   -3.90   22.58
  -2  -8  16   52.84   22.84
   2  -8 -16   31.19   23.02
  -2  -8  15   63.47   27.10
  -2  -8  15    1.51   14.95
  -2   8  15   49.34   28.10
   2   8 -15  109.06   33.29
  -2   8  15   59.56   31.09
  -2   8  15   25.20   17.20
   2  -8 -15   -7.80   18.80
  -2  -8  15   16.44   15.99
  -2  -8  14    5.71   14.28
  -2  -8  14   21.10   15.08
  -2  -8  14   16.31   17.71
  -2   8  14   -3.87   11.10
   2  -8 -14   -2.89   19.31
  -2   8  14   40.91   25.79
   2   8 -14   -2.73   20.28
  -2  -8  13   63.09   24.07
  -2   8  13   44.17   19.10
  -2  -8  13   45.39   21.47
   2   8 -13   17.24   17.96
   2  -8 -13   72.19   24.76
   2   8 -13   50.33   24.99
  -2  -8  12  418.87   52.87
  -2  -8  12  453.33   49.65
   2   8 -12  383.49   46.73
   2   8 -12  453.52   54.31
   2  -8 -12  449.67   51.96
  -2   8  12  401.39   44.03
   2   8 -11    9.68   20.67
   2   8 -11   11.36   16.52
  -2   8  11   26.41   12.77
  -2  -8  11   -6.10   11.11
  -2  -8  11   10.13   16.28
   2  -8 -11   -0.09    6.35
   2  -8 -11  -17.99   18.60
   2  -8 -10  191.95   20.86
  -2   8  10  167.68   25.99
  -2   8  10  185.82   21.95
   2   8 -10  192.88   32.23
   2   8 -10  199.60   30.37
  -2  -8  10  200.94   34.17
   2   8  -9  574.89   49.65
   2  -8  -9  620.48   39.35
  -2   8   9  626.98   46.62
  -2  -8   9  667.51   56.64
   2   8  -9  581.42   52.97
  -2   8   9  668.90   41.05
   2  -8  -9  579.29   36.80
  -2  -8   8 1414.48   83.34
   2  -8  -8 1448.94   66.58
   2  -8  -8 1445.88   63.86
   2   8  -8 1392.30   79.75
   2   8  -8 1270.01   79.31
  -2   8   8 1576.32   68.03
  -2   8   8 1410.61   71.83
   2  -8  -8 1373.93   79.37
   2   8  -7   11.85   11.67
   2  -8  -7   13.31    8.34
   2  -8  -7   25.70   10.08
  -2  -8   7   35.36   13.77
   2   8  -7   20.92   14.66
   2  -8  -7   26.53   13.59
   2  -8  -7    0.91    6.71
  -2   8   7   27.47    9.70
   2  -8  -6  577.19   35.61
   2   8  -6  679.79   47.12
   2   8  -6  587.83   45.36
   2  -8  -6  569.38   41.99
   2  -8  -6  718.25   40.48
  -2  -8   6  681.29   47.80
   2  -8  -6  618.32   38.74
  -2   8   6  703.03   39.02
   2  -8  -6  637.00   43.38
   2  -8  -5   38.09   12.07
  -2   8   5   85.29   13.45
   2  -8  -5   85.65   12.89
   2   8  -5   65.05   16.33
   2  -8  -5   56.46   13.65
  -2  -8   5  110.73   17.43
   2  -8  -5   52.73   11.84
  -2  -8   5   81.31   16.60
   2   8  -5   72.36   16.51
  -2   8   5   78.26   14.45
  -2  -8   4 1643.55   74.64
  -2  -8   4 1595.23   66.76
   2   8  -4 1694.42   75.93
   2   8  -4 1722.84   76.98
   2  -8  -4 1662.55   68.09
   2   8  -4 1623.04   74.81
  -2  -8   4 1676.74   75.58
   2  -8  -4 1609.94   70.80
  -2  -8   4 1615.97   70.22
   2  -8  -4 1517.00   65.39
   2  -8  -4 1673.92   63.82
  -2  -8   4 1819.32   76.89
  -2   8   4 1647.37   68.01
   2   8  -3   91.75   17.75
   2   8  -3  129.91   18.44
  -2  -8   3  109.74   16.15
   2  -8  -3   90.90   15.25
  -2  -8   3  121.23   13.81
   2  -8  -3  111.81   13.22
  -2  -8   3  107.75   17.25
  -2  -8   3  142.74   15.58
   2   8  -3   85.19   15.81
  -2  -8   3   84.41   13.06
  -2   8   3  101.04   11.97
  -2  -8   3  135.08   18.61
   2  -8  -2 3486.74  109.38
  -2  -8   2 3735.17  119.21
   2   8  -2 3489.66  127.21
  -2  -8   2 3553.76  125.86
   2   8  -2 3646.52  123.14
   2   8  -2 3562.53  127.60
   2   8  -2 3628.75  126.62
  -2   8   2 3507.69  109.82
  -2  -8   2 3623.25  121.43
   2   8  -2 3555.74  119.95
  -2  -8   1 3109.64  108.10
  -2  -8   1 3145.19  110.72
   2   8  -1 3281.31  111.99
   2   8  -1 3110.20  110.65
   2   8  -1 3118.03  108.83
  -2  -8   0  242.95   21.75
   2   8   0  249.54   22.55
   2   8   0  199.91   18.29
  -2  -8   0  243.55   19.10
  -2   8  -1   -6.25    5.02
   2   8   1    4.63    6.83
  -2  -8  -1   11.97    7.98
   2   8   1   26.59   16.30
  -2  -8  -1   -0.94    9.58
   2  -8   1    9.11    4.89
  -2  -8  -1   -1.91   11.71
   2  -8   2  430.57   22.62
   2   8   2  389.48   31.25
   2  -8   2  446.97   26.17
   2   8   2  434.26   22.98
  -2  -8  -2  475.78   33.20
  -2  -8  -2  406.18   22.00
  -2   8  -2  428.53   23.85
   2   8   2  437.42   37.53
  -2  -8  -2  477.14   34.38
  -2  -8  -2  408.66   34.16
   2  -8   3    5.29    4.75
  -2   8  -3   -9.95    7.42
  -2  -8  -3    8.92   12.70
  -2  -8  -3    6.56    3.59
   2  -8   3   -1.15    7.49
   2   8   3   21.11   16.98
   2   8   3  -13.40   11.39
   2  -8   3  -10.07    7.58
   2   8   3   -4.73    3.68
   2  -8   4 1190.78   67.62
   2   8   4 1110.54   70.01
   2  -8   4 1455.31   65.43
   2  -8   4 1333.11   53.71
   2  -8   4 1337.62   57.83
   2  -8   5 1191.21   47.47
   2   8   5  991.07   69.13
   2  -8   5 1132.57   56.81
   2   8   5 1167.57   68.81
   2  -8   5 1039.62   63.14
  -2  -8  -5 1263.11   61.41
   2  -8   6  407.14   41.23
   2  -8   6  402.89   22.24
   2   8   6  465.35   43.30
  -2  -8  -6  386.27   34.93
   2  -8   6  435.00   34.74
   2   8   6  372.93   42.36
  -2  -8  -7   16.38   11.56
   2  -8   7   32.79   17.72
   2   8   7   24.44   14.62
   2  -8   7   28.95   12.84
   2   8   7   47.03   23.33
   2  -8   8  224.48   28.77
   2   8   8  256.38   35.60
   2  -8   8  248.07   36.74
  -2  -8  -8  154.85   25.22
   2   8   8  183.10   35.93
   2  -8   9  -21.80   17.44
  -2  -8  -9   -8.76   13.13
   2   8   9   24.80   20.55
   2  -8   9   11.28   12.23
   2   8   9   -5.85   14.42
  -2  -8 -10   28.67   16.34
   2   8  10   30.15   18.24
   2  -8  10   37.77   14.06
   2   8  10   11.02   12.12
   2  -8  10   28.16   16.37
   2   8  11   11.48   13.41
   2  -8  11   28.21   17.82
   2  -8  11   22.81   16.15
   2   8  11    0.08   18.54
  -2  -8 -11  -19.97   15.93
   2   8  12  894.53   80.18
   2   8  12  748.02   80.64
   2  -8  12  835.57   72.38
   2  -8  12 1006.38   84.13
  -2  -8 -12  745.36   68.31
   2   8  13  134.25   39.92
   2  -8  13  118.65   30.36
   2   8  13   99.62   29.77
  -2  -8 -13  100.61   26.88
   2  -8  13   73.59   25.99
   2  -8  13   94.56   31.12
   2   8  14  259.39   46.86
   2   8  14  194.28   46.78
   2  -8  14  314.11   50.78
   2  -8  14  254.76   43.67
   2  -8  14  289.61   48.09
   2   8  15   32.47   23.40
   2  -8  15  -11.66   19.74
   2   8  15   17.96   24.34
  -2  -9  17  267.85   48.88
  -2  -9  16  234.56   45.91
   2  -9 -16  293.48   51.37
  -2  -9  16  244.00   49.39
  -2   9  16  249.56   50.42
  -2  -9  16  191.92   40.45
  -2   9  16  156.51   45.09
   2   9 -16  136.43   39.38
  -2  -9  15  260.54   46.61
  -2   9  15  198.96   40.38
   2   9 -15  145.10   36.67
   2  -9 -15  213.24   42.16
  -2  -9  15  160.15   33.86
  -2   9  15  300.47   54.31
  -2  -9  15  269.09   42.93
  -2   9  14   84.86   21.12
  -2  -9  14  134.45   33.43
  -2  -9  14   79.89   24.80
   2  -9 -14   90.45   30.91
  -2  -9  14   93.63   26.14
   2   9 -14   80.31   27.57
  -2   9  14   62.79   28.21
   2  -9 -13  159.37   34.93
   2   9 -13  155.73   32.63
  -2  -9  13  151.58   30.05
  -2  -9  13  149.50   32.41
  -2   9  13  254.17   37.63
   2   9 -13  205.21   39.92
   2  -9 -12   35.17   19.24
  -2   9  12   49.62   17.88
   2   9 -12   66.48   19.84
   2   9 -12   32.55   22.85
  -2  -9  12   67.45   20.32
  -2  -9  12   41.49   19.69
  -2   9  11   86.22   22.39
   2   9 -11   52.66   22.04
  -2  -9  11   39.75   19.44
   2  -9 -11   47.96   22.58
   2  -9 -11   63.03   12.58
   2   9 -11   45.14   18.27
  -2  -9  11   56.64   20.84
   2  -9 -10  297.79   27.25
   2   9 -10  321.35   42.59
  -2   9  10  377.31   37.41
   2  -9 -10  282.64   25.77
  -2  -9  10  275.49   38.82
   2   9 -10  319.26   37.80
  -2  -9   9    9.54   11.38
   2  -9  -9   21.17   10.04
  -2   9   9   23.69    8.31
   2   9  -9    2.98   13.39
   2  -9  -9   39.74   10.56
   2   9  -9   26.83   15.51
  -2   9   8  923.26   49.81
  -2  -9   8  858.72   61.69
   2  -9  -8  779.21   43.49
   2  -9  -8  844.72   48.46
   2   9  -8  838.31   60.96
   2   9  -8  798.86   59.35
   2  -9  -7  351.51   26.93
   2  -9  -7  427.36   32.80
  -2   9   7  403.44   30.25
  -2  -9   7  460.21   41.20
   2  -9  -7  364.62   36.76
   2  -9  -7  365.46   29.75
   2   9  -7  357.96   37.04
   2   9  -7  434.71   40.16
   2   9  -6  620.47   46.10
   2  -9  -6  601.49   39.30
  -2  -9   6  631.56   46.44
   2  -9  -6  631.65   38.53
  -2   9   6  676.35   39.61
   2   9  -6  521.14   43.08
   2  -9  -6  578.78   42.99
   2  -9  -5  499.46   35.01
  -2   9   5  507.54   34.35
   2  -9  -5  440.09   35.51
  -2   9   5  529.25   35.61
   2  -9  -5  521.63   31.78
   2   9  -5  506.82   41.49
   2   9  -5  478.77   38.36
  -2  -9   5  487.74   38.53
   2  -9  -5  499.81   35.04
   2  -9  -4  900.45   46.95
  -2   9   4  980.74   47.59
  -2  -9   4  977.18   54.65
   2   9  -4 1107.61   57.85
   2   9  -4  913.88   52.57
  -2  -9   4  988.52   50.25
  -2  -9   4  848.57   46.42
  -2  -9   4  973.57   53.81
   2   9  -4 1032.71   55.08
  -2  -9   4 1067.09   55.35
  -2  -9   3  582.90   38.35
  -2  -9   3  474.37   32.76
  -2  -9   3  560.73   38.40
  -2   9   3  571.31   29.54
   2   9  -3  518.56   36.09
   2  -9  -3  530.38   35.85
   2   9  -3  575.44   39.28
   2   9  -3  525.21   36.35
  -2  -9   3  546.77   37.50
  -2  -9   3  578.81   31.30
   2   9  -2  165.66   19.27
  -2  -9   2  162.39   19.36
   2   9  -2  135.12   16.22
   2   9  -2  149.30   22.22
  -2   9   2  134.35   10.74
  -2  -9   2  172.60   19.27
   2   9  -2  149.57   19.85
  -2  -9   2  176.30   16.24
   2   9  -2  139.43   19.20
   2   9  -1    1.76    8.88
  -2  -9   1    5.10    8.27
   2   9  -1   15.90    9.35
  -2  -9   1   -1.40    7.66
   2   9  -1   19.38   11.04
   2   9   0 2297.44   86.04
  -2  -9   0 2120.36   83.42
   2   9   0 1964.53   81.88
  -2  -9   0 2135.18   80.45
   2   9   0 2134.03   81.00
  -2  -9  -1 3817.14  133.25
  -2  -9  -1 3605.80  119.35
   2  -9   1 3590.31  111.82
  -2   9  -1 3633.51  113.36
   2   9   1 3310.78  128.86
  -2  -9  -1 3509.01  126.22
   2   9   1 3712.12  120.51
  -2  -9  -2 2429.04   96.29
   2   9   2 2317.83   78.89
  -2   9  -2 2142.15   76.10
   2  -9   2 2338.80   80.92
   2   9   2 2129.37   94.39
  -2  -9  -2 2199.08   77.52
   2  -9   2 2221.60   75.14
  -2  -9  -2 2426.94   99.94
  -2  -9  -2 2215.06   91.71
  -2   9  -2 2342.38   81.66
   2  -9   3  626.09   30.40
  -2   9  -3  646.98   37.13
  -2   9  -3  610.98   31.95
   2   9   3  587.62   46.78
  -2  -9  -3  551.60   25.60
   2   9   3  617.78   27.65
  -2  -9  -3  610.31   42.10
   2  -9   3  707.59   37.56
   2  -9   4  204.91   17.77
  -2   9  -4  172.50   22.37
   2  -9   4  189.17   21.15
   2  -9   4  189.21   17.26
   2   9   4  203.77   30.09
   2  -9   4  150.90   23.31
   2  -9   5   24.83    7.97
   2  -9   5   29.03    9.45
   2   9   5   48.55   25.10
   2   9   6   -2.24   12.87
  -2  -9  -6   25.08   11.87
   2  -9   6    5.11    8.63
   2   9   6    7.70   15.90
   2  -9   6   23.37    6.28
  -2  -9  -7  917.78   58.68
   2   9   7  884.98   65.01
   2  -9   7  851.02   54.13
   2  -9   7  860.51   64.32
   2   9   7  730.43   65.44
   2   9   8  192.27   37.63
   2   9   8  234.03   35.07
   2  -9   8  226.59   33.81
   2  -9   8  264.41   30.70
  -2  -9  -8  213.84   29.84
   2   9   9  359.04   50.08
  -2  -9  -9  351.03   40.11
   2  -9   9  402.63   40.72
   2   9   9  348.04   43.89
   2  -9   9  404.14   47.48
   2  -9  10   45.80   20.36
  -2  -9 -10   34.17   15.34
   2   9  10   40.32   22.88
   2   9  10   63.78   22.19
   2  -9  10   72.09   20.55
  -2  -9 -11  167.63   31.45
   2  -9  11  158.44   34.37
   2   9  11  120.27   29.48
   2  -9  11  128.64   25.77
   2   9  11  194.41   40.99
   2  -9  12  180.34   36.65
   2  -9  12  160.67   32.44
   2   9  12  167.92   40.09
   2  -9  12  234.25   40.94
   2   9  12  262.88   43.91
  -2  -9 -12  220.96   34.84
   2  -9  13  -11.38   19.61
   2   9  13   21.75   19.14
   2  -9  13  -20.67   14.25
   2  -9  13   19.74   13.57
   2   9  13  -45.16   25.33
  -2  -9 -13  -13.61   19.09
   2  -9  14   24.82   20.12
   2  -9  14   -4.73   21.49
   2   9  14   39.55   32.53
   2   9  14   10.67   15.75
   2   9  15  -15.52   28.56
  -2 -10  17  109.81   35.27
   2  10 -16   21.43   30.15
  -2 -10  16  -20.13   19.06
  -2 -10  16  -15.56   15.78
  -2  10  16   54.62   30.21
   2 -10 -16  -36.85   24.69
  -2  10  16   13.67   22.94
  -2 -10  15   18.64   18.84
   2  10 -15  -42.44   26.93
  -2  10  15  -14.97   21.08
  -2 -10  15  -23.73   22.28
   2 -10 -15   28.06   23.54
  -2 -10  15  -27.26   15.93
   2 -10 -14   34.36   21.33
  -2  10  14   48.36   30.81
  -2 -10  14   25.24   14.48
  -2 -10  14   75.49   26.10
  -2 -10  14    0.43   17.56
   2  10 -14   16.36   20.16
  -2 -10  13  227.86   37.92
  -2 -10  13  306.31   49.15
   2  10 -13  301.93   42.45
  -2  10  13  256.48   50.21
   2 -10 -13  199.04   37.67
   2  10 -13  251.13   44.67
  -2 -10  12   41.07   17.83
   2 -10 -12   19.56   16.63
   2  10 -12   11.61   17.83
   2  10 -12   18.56   13.25
  -2 -10  12   21.15   13.46
   2 -10 -11  429.27   51.47
   2 -10 -11  490.05   36.62
  -2 -10  11  498.94   54.64
   2 -10 -11  480.25   33.23
   2  10 -11  460.46   49.81
   2  10 -11  406.21   49.96
   2  10 -10   71.01   20.75
   2 -10 -10  105.30   15.21
   2 -10 -10   91.20   15.70
   2  10 -10   86.82   23.49
  -2 -10  10   98.19   23.16
   2 -10  -9  512.32   33.79
  -2 -10   9  523.33   50.85
   2 -10  -9  550.06   38.69
  -2  10   9  588.63   40.47
   2  10  -9  454.69   47.16
   2  10  -9  534.88   50.34
   2  10  -8   87.05   21.81
  -2  10   8  121.91   18.02
   2 -10  -8   92.68   14.33
   2 -10  -8  100.46   17.28
  -2 -10   8   81.66   21.33
   2  10  -8   95.09   22.60
   2 -10  -7  232.82   29.09
   2 -10  -7  264.73   26.58
   2  10  -7  246.32   30.65
  -2  10   7  326.31   27.77
   2  10  -7  239.18   29.60
   2 -10  -7  229.63   24.61
  -2 -10   7  268.49   32.07
   2 -10  -7  246.78   22.62
  -2  10   6   69.34   13.82
   2 -10  -6   60.83   13.55
   2 -10  -6   50.21   15.66
  -2 -10   6   45.82   15.06
   2 -10  -6   53.22   11.53
   2  10  -6   56.26   18.33
   2  10  -6   40.15   16.97
   2 -10  -5  333.11   26.16
  -2 -10   5  350.53   32.53
  -2  10   5  346.72   29.73
   2 -10  -5  376.96   33.13
   2 -10  -5  313.48   26.33
   2  10  -5  348.30   32.38
  -2  10   5  391.52   30.14
   2  10  -5  372.78   35.77
  -2 -10   5  391.86   30.11
  -2 -10   4  666.86   43.57
   2 -10  -4  615.83   38.67
  -2 -10   4  697.52   41.13
  -2 -10   4  567.49   37.42
  -2 -10   4  705.62   44.72
   2  10  -4  714.18   47.19
  -2  10   4  579.91   35.49
  -2 -10   4  665.54   43.69
   2  10  -4  637.84   43.05
   2  10  -4  592.42   41.70
   2 -10  -3 2520.76  101.34
   2  10  -3 2598.05  103.59
  -2  10   3 2549.91   90.77
   2  10  -3 2634.85  104.50
  -2 -10   3 2376.41   97.90
  -2 -10   3 2985.56  107.91
  -2 -10   3 2622.52  104.76
   2  10  -3 2702.63  107.24
  -2 -10   3 2709.51  106.42
  -2 -10   3 2733.02   93.75
  -2 -10   2  923.93   41.68
   2  10  -2  863.54   49.78
   2  10  -2  826.71   48.06
  -2 -10   2  802.85   45.06
   2  10  -2  829.34   49.37
  -2  10   2  856.07   33.53
   2  10  -2  847.43   47.29
   2  10  -2  811.73   41.40
  -2 -10   2  919.91   49.58
  -2 -10   1 2486.89   90.40
   2  10  -1 2429.15   90.91
   2  10  -1 2415.72   94.98
   2  10  -1 2575.03   96.97
  -2 -10   1 2387.70   94.50
   2  10   0  485.28   34.38
   2  10   0  462.85   33.00
  -2 -10   0  513.49   31.53
   2  10   0  459.68   31.16
  -2 -10   0  528.19   33.56
  -2  10  -1    6.49    4.49
   2 -10   1   12.05    5.25
  -2 -10  -1    0.88   10.94
  -2 -10  -1    6.39    6.62
   2 -10   1   13.85    5.33
   2  10   1   63.96   24.02
  -2  10  -1    8.64    5.37
   2  10   1    4.53    8.45
  -2 -10  -1   13.79    9.74
  -2 -10  -2   13.24   13.27
   2 -10   2   -0.73    4.02
   2  10   2   41.42   21.16
   2 -10   2    6.94    6.70
  -2  10  -2   -0.33    7.11
  -2 -10  -2  -10.77   12.80
  -2 -10  -2    5.90    5.47
  -2  10  -2    8.42    5.95
   2  10   2    6.67    6.24
  -2 -10  -3 1291.73   68.17
   2  10   3 1351.78   51.32
  -2  10  -3 1392.39   60.45
   2 -10   3 1463.49   60.24
   2 -10   3 1385.64   51.34
   2  10   3 1310.05   72.36
  -2  10  -3 1311.52   53.03
  -2 -10  -3 1249.06   48.69
  -2  10  -4  563.70   38.80
   2  10   4  556.18   47.90
   2 -10   4  587.52   31.91
   2 -10   4  629.71   39.42
   2 -10   5 1389.00   62.04
   2  10   5 1322.24   80.92
  -2  10  -5 1398.30   71.74
   2 -10   5 1376.86   57.84
   2  10   6    3.11   18.95
  -2 -10  -6  -23.94   12.20
   2 -10   6    1.36    6.49
   2 -10   6    3.93    4.68
   2  10   7  125.59   25.48
  -2 -10  -7  128.85   22.44
   2 -10   7  106.34   11.40
   2 -10   7  125.27   19.36
   2  10   7   89.21   25.12
  -2 -10  -8   56.91   18.27
   2  10   8   39.86   22.77
   2 -10   8   64.52   19.68
   2 -10   8   38.52   12.79
   2  10   8   73.57   21.56
   2  10   9  -11.71   16.31
   2  10   9   25.21   21.16
   2 -10   9  -13.23   15.01
   2 -10   9    1.29    9.10
  -2 -10  -9   27.20   14.68
  -2 -10 -10   -5.31   13.74
   2 -10  10    9.45   11.09
   2 -10  10   -8.44   16.88
   2  10  10   14.64   23.64
   2  10  10   26.28   17.76
  -2 -10 -11  306.34   42.03
   2  10  11  309.22   44.98
   2 -10  11  289.90   39.05
   2  10  11  218.55   40.98
   2 -10  11  274.69   42.66
   2 -10  12   36.99   20.18
   2 -10  12   49.79   23.33
   2  10  12   73.89   23.46
   2 -10  12   60.80   19.11
   2  10  12  142.01   37.44
  -2 -10 -12   86.09   25.78
   2  10  13  100.07   31.95
   2 -10  13  125.18   31.62
   2  10  13  218.45   42.48
   2 -10  13  127.10   29.08
  -2 -10 -13  166.70   33.75
   2 -10  13  128.97   34.09
   2 -10  14   37.85   28.50
   2  10  14   35.07   29.80
   2 -10  14   28.52   21.01
   2  10  15  211.19   49.27
  -2 -11  17  -26.92   25.07
  -2 -11  16  197.25   40.06
   2 -11 -16  274.74   48.12
  -2 -11  16  290.89   53.24
  -2  11  16  255.25   56.74
  -2  11  16  217.90   47.24
   2  11 -16  211.95   45.07
  -2 -11  15  100.64   27.61
  -2 -11  15  122.39   34.88
   2  11 -15   83.81   34.50
   2 -11 -15  106.70   32.84
  -2 -11  15  165.65   35.07
  -2  11  15   74.45   30.62
  -2  11  14   76.40   30.96
  -2 -11  14   50.88   18.66
   2 -11 -14   50.70   24.35
   2  11 -14   88.97   29.30
  -2 -11  14   29.63   15.67
  -2 -11  14   39.23   22.71
  -2 -11  13   44.46   21.28
  -2 -11  13   40.69   17.52
  -2  11  13   76.34   34.66
   2  11 -13    4.15   15.18
   2  11 -13   56.37   24.63
   2 -11 -13   56.54   23.64
  -2 -11  12   50.43   21.24
   2 -11 -12   32.94   20.22
  -2 -11  12   50.61   22.27
   2  11 -12   53.34   25.06
   2  11 -12   14.35   15.14
   2 -11 -11   83.63   16.07
  -2 -11  11   68.86   22.81
   2  11 -11   56.51   21.76
   2  11 -11   53.75   21.93
  -2 -11  10   37.71   18.43
   2 -11 -10   26.74   10.43
   2 -11 -10   14.92    7.62
   2  11 -10   21.71   20.11
   2  11 -10   29.85   16.99
   2 -11  -9  384.09   32.95
   2 -11  -9  407.39   29.39
  -2 -11   9  385.35   43.64
   2  11  -9  431.23   44.31
   2  11  -9  314.56   39.66
   2 -11  -8   44.20   16.58
   2 -11  -8   81.75   15.99
   2  11  -8   65.33   19.76
  -2 -11   8  110.54   23.00
   2 -11  -8   57.76   11.76
  -2  11   8   80.94   16.07
   2  11  -8   73.11   20.20
  -2  11   7  496.80   36.74
   2 -11  -7  451.70   40.80
   2 -11  -7  478.68   36.50
   2  11  -7  470.93   44.17
   2 -11  -7  437.50   30.92
   2  11  -7  480.07   42.82
   2 -11  -7  491.09   36.72
  -2 -11   7  475.70   42.27
  -2 -11   6 1784.04   89.94
   2 -11  -6 1992.60   82.31
  -2  11   6 2034.13   86.25
   2  11  -6 1869.91   94.56
   2  11  -6 1753.83   89.08
   2 -11  -6 1812.20   89.14
   2  11  -5  493.03   39.59
   2 -11  -5  503.28   39.83
  -2  11   5  560.66   37.44
  -2 -11   5  493.38   39.88
   2  11  -5  527.68   43.25
   2 -11  -5  601.29   36.60
  -2  11   5  476.53   36.30
  -2 -11   5  480.15   35.47
   2 -11  -5  466.03   34.07
  -2 -11   4  300.14   22.50
  -2 -11   4  277.34   27.65
   2  11  -4  328.76   30.90
   2  11  -4  285.13   29.17
   2  11  -4  328.11   32.25
  -2 -11   4  294.65   27.69
  -2  11   4  317.31   24.70
  -2 -11   4  378.39   31.50
   2 -11  -4  278.03   26.67
   2  11  -3  170.91   22.46
   2 -11  -3  179.49   23.15
  -2 -11   3  164.46   16.10
   2  11  -3  144.74   19.73
  -2 -11   3  170.06   21.55
   2  11  -3  143.39   21.88
  -2  11   3  147.54   14.66
  -2 -11   3  172.54   22.07
   2  11  -2  253.21   33.07
  -2 -11   2   76.11   16.49
   2  11  -2  108.88   17.70
  -2 -11   2  111.34   13.55
   2  11  -2  165.18   22.99
   2  11  -2  119.61   15.52
   2  11  -2  102.01   18.52
  -2  11   2  104.37    9.78
  -2 -11   2  128.11   18.50
   2  11  -1 1006.12   53.39
   2  11  -1 1059.15   54.90
   2  11  -1  994.20   48.29
  -2 -11   1 1067.45   49.10
  -2 -11   1  943.14   52.03
  -2 -11   1 1039.55   52.80
   2  11   0 1175.77   56.15
  -2 -11   0 1141.89   54.53
   2  11   0 1237.54   60.26
  -2 -11   0 1176.09   56.55
   2  11   0 1047.63   54.07
   2 -11   1 2602.20   86.47
  -2  11  -1 2600.61   86.59
   2  11   1 2515.19  105.09
  -2  11  -1 2744.50   86.98
  -2 -11  -1 3070.75  111.21
  -2 -11  -1 2701.92   98.11
   2  11   1 2789.31   99.30
   2 -11   1 2724.79   86.90
   2  11   1 3035.77  110.17
   2 -11   2 1410.59   54.26
  -2 -11  -2 1421.87   67.00
  -2  11  -2 1365.79   54.45
   2 -11   2 1341.82   54.02
  -2  11  -2 1259.15   47.70
   2  11   2 1260.04   68.20
  -2 -11  -2 1313.00   54.42
   2  11   2 1378.55   56.65
  -2 -11  -2 1469.05   72.70
  -2 -11  -3  751.36   33.87
  -2 -11  -3  745.85   49.32
   2 -11   3  734.93   32.45
  -2  11  -3  723.09   34.10
   2  11   3  686.88   51.32
   2 -11   3  861.93   42.06
  -2  11  -3  790.85   41.76
  -2 -11  -4  434.97   37.92
   2 -11   4  529.27   35.01
   2  11   4  451.70   44.87
  -2  11  -4  488.81   34.64
   2 -11   4  502.37   26.51
  -2  11  -5  -15.42   10.94
   2 -11   5   -4.00    6.39
   2  11   5    7.12   17.16
   2  11   6  289.83   40.58
   2 -11   6  287.62   25.68
   2 -11   6  280.77   21.42
  -2  11  -6  256.73   30.68
   2  11   7  182.03   32.15
   2 -11   7  227.88   17.57
   2 -11   7  219.22   24.10
  -2 -11  -7  221.56   27.67
   2  11   8  917.31   76.64
   2 -11   8 1003.88   74.26
   2 -11   8 1079.35   63.32
  -2 -11  -8  975.11   66.14
  -2 -11  -9  119.48   24.43
   2 -11   9  137.58   22.83
   2 -11   9   88.21   26.08
   2  11   9  112.22   32.28
   2 -11  10   34.52   15.15
   2 -11  10   24.83   15.38
  -2 -11 -10   22.49   17.07
   2 -11  10   73.54   24.41
   2  11  10   14.39   20.36
   2 -11  11  161.31   27.71
   2 -11  11  150.24   31.70
  -2 -11 -11  149.89   29.69
   2  11  11  156.50   39.18
   2 -11  11  153.53   34.77
  -2 -11 -12   64.14   23.74
   2 -11  12   55.59   23.16
   2 -11  12   26.38   13.89
   2 -11  12   43.39   20.05
   2  11  12   73.32   36.89
   2 -11  13   34.64   23.50
   2  11  13   10.42   26.09
   2 -11  13    2.47   14.00
  -2 -11 -13    0.60   19.30
  -2 -11 -14  117.77   31.88
   2 -11  14   75.41   23.37
   2  11  14   97.79   36.17
   2 -11  14   40.59   16.61
  -2 -12  17  -12.18   14.62
   2 -12 -16   36.77   21.82
  -2  12  16   43.27   30.95
   2  12 -16   33.51   26.36
  -2 -12  16  101.05   34.73
  -2  12  16  128.45   42.15
  -2 -12  16   51.93   25.71
  -2 -12  15    1.43   14.70
   2 -12 -15  -29.78   24.04
  -2 -12  15   13.81   15.41
   2  12 -15   50.27   28.72
  -2  12  15  -35.09   30.49
   2  12 -14  269.74   46.43
  -2  12  14  259.89   49.84
  -2 -12  14  244.18   41.91
  -2 -12  14  188.87   36.34
  -2 -12  14  259.33   46.48
   2 -12 -14  167.44   36.80
  -2 -12  13  124.10   28.17
  -2  12  13   67.12   28.70
   2 -12 -13   92.14   27.65
  -2 -12  13   85.96   27.54
   2  12 -13   87.62   29.40
   2  12 -13  103.19   27.21
   2 -12 -12  499.43   56.20
   2  12 -12  514.31   59.71
  -2 -12  12  513.85   53.26
   2  12 -12  500.98   55.57
  -2 -12  12  527.84   59.85
  -2 -12  11  -12.34   15.01
   2 -12 -11    6.24    9.61
   2  12 -11   17.27   18.48
   2  12 -10  395.17   46.96
   2  12 -10  410.69   47.21
  -2 -12  10  442.19   49.36
   2 -12 -10  391.56   34.62
   2 -12 -10  387.99   29.05
   2 -12  -9  182.77   23.07
  -2 -12   9  142.06   27.23
   2 -12  -9  169.36   18.90
   2  12  -9  156.39   26.88
   2  12  -9  194.39   32.48
   2  12  -8  541.09   50.67
   2 -12  -8  460.11   32.08
  -2 -12   8  438.05   44.27
   2  12  -8  450.05   45.34
   2 -12  -8  513.20   46.03
   2 -12  -8  524.89   39.31
   2 -12  -7   42.55   14.16
  -2  12   7    9.02   10.52
   2 -12  -7   18.33   12.62
  -2 -12   7   14.50   11.04
   2  12  -7   16.05   13.01
   2  12  -7   43.47   16.70
   2 -12  -6   94.48   15.44
   2  12  -6   72.09   17.61
  -2 -12   6   71.83   16.48
  -2  12   6   61.14   13.86
   2  12  -6   72.44   21.07
   2 -12  -6   26.77   13.03
   2 -12  -5  159.29   19.89
  -2  12   5  149.95   19.08
  -2 -12   5  180.33   23.94
  -2 -12   5  174.19   21.57
   2 -12  -5  156.72   25.11
   2 -12  -5  155.20   19.51
   2  12  -5  191.24   28.37
   2  12  -5  146.54   22.55
  -2 -12   4  187.50   24.11
  -2 -12   4  181.46   17.05
   2  12  -4  188.26   24.05
   2  12  -4  181.27   24.01
  -2 -12   4  168.48   22.69
   2 -12  -4  165.07   22.15
  -2  12   4  186.74   18.31
   2  12  -4  176.80   25.48
  -2 -12   3  145.81   21.09
   2  12  -3  155.92   24.47
   2 -12  -3  154.69   22.15
  -2 -12   3  151.84   21.24
  -2  12   3  142.62   14.60
   2  12  -3  119.38   18.76
  -2 -12   3  138.65   14.56
   2  12  -3  164.22   22.65
  -2 -12   2 7244.77  221.15
   2  12  -2 6914.03  233.23
   2  12  -2 7462.53  237.58
  -2 -12   2 6802.12  230.66
  -2 -12   2 7335.06  235.92
  -2  12   2 6891.14  210.37
   2  12  -2 6849.32  234.69
   2  12  -2 7257.62  222.16
   2  12  -2 7465.01  237.87
  -2 -12   1  833.62   43.97
   2  12  -1  972.75   52.38
  -2 -12   1  841.12   49.19
   2  12  -1  922.12   51.50
  -2 -12   1  906.22   49.68
   2  12  -1  797.96   43.49
   2  12   0  851.53   50.52
  -2 -12   0  930.46   48.48
   2  12   0  819.77   47.19
  -2 -12   0  881.40   46.77
   2  12   0  846.30   47.98
   2 -12   1    6.98    4.93
   2  12   1   40.45   19.76
  -2  12  -1    1.91    4.15
  -2 -12  -1    0.17    9.28
  -2  12  -1    0.36    3.71
   2 -12   1    2.90    4.90
  -2 -12  -1    8.19    8.74
   2  12   1   -3.74    9.21
   2  12   1   -0.33   10.76
   2  12   2  179.10   29.82
  -2  12  -2  126.51   13.22
   2  12   2  136.18   16.08
   2 -12   2  137.09   13.79
   2 -12   2  100.77   12.70
  -2 -12  -2  124.48   14.63
  -2 -12  -2  130.60   20.83
  -2  12  -2  108.32    9.57
  -2  12  -3   21.17   10.38
   2 -12   3   14.39    4.58
   2 -12   3    6.94    7.48
  -2 -12  -3    4.20    4.70
   2  12   3   25.85   16.49
  -2 -12  -3    2.59   11.72
   2 -12   3   18.36    7.89
   2 -12   4 2941.80  103.39
   2 -12   4 2574.73   86.28
  -2  12  -4 2629.85  101.58
   2  12   4 2355.69  114.25
   2 -12   4 2562.79  100.43
  -2 -12  -4 3024.86  116.98
  -2 -12  -4 2207.23   80.10
  -2  12  -5  445.35   37.20
   2 -12   5  459.51   28.65
   2  12   5  412.51   43.31
   2  12   6  917.05   71.96
  -2  12  -6 1011.42   63.78
   2 -12   6  988.45   51.73
   2 -12   6 1117.79   50.60
  -2 -12  -7   45.35   14.67
   2 -12   7   35.70    9.72
   2  12   7   71.53   25.80
   2 -12   7   32.84    7.82
  -2  12  -7   31.31   13.27
   2  12   8   27.50   21.37
  -2 -12  -8   19.36   13.28
   2 -12   8   10.42   12.90
   2 -12   8   29.90   10.42
   2 -12   8   19.72    6.16
   2 -12   9   22.02   11.37
  -2 -12  -9   11.55   15.41
   2 -12   9   13.74   13.85
   2  12   9   19.61   23.37
   2 -12   9   35.98   17.68
   2 -12  10  102.33   21.15
   2  12  10   80.33   29.98
   2 -12  10   98.77   27.51
   2 -12  10   98.62   26.06
  -2 -12 -10   85.70   22.73
   2  12  11   59.58   28.23
  -2 -12 -11   39.73   18.85
   2 -12  11    5.66   10.69
   2 -12  11   32.50   17.42
   2 -12  11    4.34   12.92
   2 -12  12  469.76   58.73
   2  12  12  423.26   63.84
   2 -12  12  522.25   60.12
  -2 -12 -12  332.54   46.08
   2 -12  12  434.52   48.67
  -2 -12 -13   59.72   25.50
   2 -12  13    3.20   16.37
   2 -12  13   53.99   23.90
   2  12  13   60.13   31.12
   2 -12  14  206.92   44.63
   2  12  14  113.16   43.75
   2 -12  14  203.71   43.64
  -2 -12 -14  190.85   37.66
  -2 -13  17   63.14   27.35
  -2  13  16   69.03   34.47
   2  13 -16  182.59   45.08
  -2 -13  16  106.64   35.86
  -2 -13  16  188.09   40.38
  -2  13  16  171.85   41.70
   2 -13 -16  186.16   39.98
   2 -13 -15  130.57   35.40
  -2  13  15  154.65   42.53
  -2 -13  15   97.67   27.57
  -2 -13  15  148.42   36.20
   2  13 -15   98.48   30.06
  -2  13  14   21.23   21.27
   2  13 -14   59.14   24.66
  -2 -13  14   97.99   26.37
  -2 -13  14   36.39   19.67
  -2 -13  14    1.49   19.98
   2 -13 -14   15.91   21.78
   2 -13 -13  146.19   34.75
   2  13 -13   85.15   28.08
   2  13 -13  153.21   36.63
  -2  13  13   99.71   36.97
  -2 -13  13  121.79   29.96
  -2 -13  13  151.65   32.70
   2  13 -12   19.37   19.71
  -2 -13  12   31.45   18.43
   2 -13 -12   -8.24   16.00
   2  13 -11   61.12   23.72
   2  13 -11    8.89   17.05
  -2 -13  11   95.32   27.20
   2 -13 -11    9.20    9.56
  -2 -13  10    8.60   13.64
   2 -13 -10   14.65    6.21
   2  13 -10    0.54   17.52
   2 -13 -10    7.33    8.21
   2  13 -10   10.82   15.68
   2  13  -9  182.65   30.76
   2 -13  -9  213.72   25.93
  -2 -13   9  226.25   34.84
   2 -13  -9  214.02   21.06
   2  13  -9  235.32   36.48
   2 -13  -8  863.62   46.61
   2 -13  -8  794.19   52.62
   2 -13  -8  907.48   64.46
  -2 -13   8  828.89   62.32
   2  13  -8  791.16   61.14
   2  13  -8  936.11   67.92
   2 -13  -7  131.91   23.92
  -2 -13   7  153.12   25.15
   2  13  -7  182.19   30.83
   2  13  -7  162.06   25.48
  -2 -13   6  402.20   38.02
   2  13  -6  384.90   37.46
   2  13  -6  431.51   42.01
   2 -13  -6  392.20   32.39
   2 -13  -6  416.45   38.87
  -2  13   6  399.14   35.37
  -2  13   5  675.16   41.35
  -2 -13   5  648.29   44.95
  -2 -13   5  598.21   45.12
   2  13  -5  702.97   52.76
   2  13  -5  589.82   44.21
   2 -13  -5  593.29   40.92
   2 -13  -4  965.98   57.67
  -2 -13   4 1195.72   50.61
  -2 -13   4 1095.46   60.51
  -2 -13   4 1166.58   63.53
  -2  13   4 1148.62   53.29
   2  13  -4  990.78   59.47
   2  13  -4 1146.60   67.69
  -2 -13   3  209.54   18.42
  -2  13   3  217.70   17.91
   2  13  -3  210.87   24.82
   2  13  -3  216.35   27.41
   2  13  -3  216.87   26.59
  -2 -13   3  164.40   23.65
   2 -13  -3  206.19   25.61
  -2 -13   2  612.76   34.26
  -2 -13   2  629.71   42.53
   2  13  -2  654.70   44.98
  -2 -13   2  551.10   42.63
   2  13  -2  599.99   42.94
   2  13  -2  557.76   42.23
   2  13  -2  687.88   45.15
  -2  13   2  558.92   26.66
   2  13  -2  639.49   35.41
   2  13  -1   41.47   13.59
  -2 -13   1   -1.92   12.66
  -2 -13   1   13.01   10.74
  -2 -13   1   18.66    9.55
   2  13  -1    9.27   11.08
   2  13  -1   14.22   10.18
   2  13   0 1395.81   68.47
   2  13   0 1723.51   77.77
   2  13   0 1508.18   71.46
  -2 -13   0 1526.02   70.18
  -2 -13   0 1692.57   72.24
   2  13   1 1779.91   73.22
  -2  13  -1 1717.87   57.36
   2  13   1 1486.21   74.17
  -2 -13  -1 1724.62   70.98
   2 -13   1 1587.07   56.81
  -2 -13  -1 2001.91   82.21
   2 -13   1 1664.40   57.21
  -2  13  -1 1467.93   55.01
  -2  13  -2 3289.69  105.62
   2  13   2 2960.85  123.56
   2 -13   2 3256.62  105.21
  -2  13  -2 2707.51   93.95
  -2 -13  -2 3270.82  123.77
  -2 -13  -2 3189.03  110.51
   2  13   2 3339.02  114.19
   2 -13   2 3395.56  105.71
  -2 -13  -3  226.37   27.77
   2 -13   3  256.66   21.98
  -2 -13  -3  269.56   19.61
   2 -13   3  189.50   12.57
   2  13   3  255.86   34.02
   2 -13   3  261.61   21.63
  -2  13  -3  221.16   20.76
   2 -13   4  131.34   11.69
   2 -13   4  162.27   19.09
  -2 -13  -4  119.78   22.22
   2  13   4  141.93   26.20
  -2  13  -4  140.38   18.55
   2 -13   4  149.33   19.37
  -2 -13  -4  111.03   11.38
  -2 -13  -5    2.94   13.29
   2  13   5   14.54   23.86
   2 -13   5   -4.92    5.23
   2 -13   5    8.85    9.46
  -2  13  -5   -3.62    9.63
   2 -13   6   33.25    9.55
   2  13   6    5.75   18.48
   2 -13   6   26.66   13.22
  -2  13  -6   25.52   13.01
   2 -13   7  478.61   35.08
   2 -13   7  390.04   39.85
   2  13   7  433.70   50.47
  -2  13  -7  537.39   46.34
   2 -13   7  464.14   30.06
   2 -13   8  257.56   34.84
   2  13   8  292.55   43.61
   2 -13   8  331.99   31.00
   2 -13   8  304.00   21.54
  -2 -13  -8  274.40   34.48
   2 -13   9  168.99   32.55
   2  13   9  209.20   40.03
   2 -13   9  217.43   33.84
  -2 -13  -9  210.55   31.55
   2 -13   9  212.30   27.15
   2 -13  10   73.42   24.71
  -2 -13 -10   37.62   17.66
   2 -13  10   44.52   17.69
   2  13  10   62.12   27.73
   2 -13  10   50.60   17.70
  -2 -13 -11   57.79   19.38
   2 -13  11   55.64   22.59
   2 -13  11   71.28   18.65
   2  13  11   95.13   34.36
   2 -13  11   83.57   26.54
   2 -13  12   84.13   27.59
   2 -13  12   21.98   14.98
  -2 -13 -12   28.45   17.96
   2  13  12   58.76   29.16
  -2 -13 -13    4.10   14.75
   2 -13  13   -1.10   15.08
   2 -13  13   15.90   21.77
   2 -13  14  -47.54   26.44
   2  13  14   23.72   31.68
   2 -13  14    1.85   14.12
  -2 -13 -14    9.49   16.12
  -2 -13 -15   12.43   17.64
  -2 -14  17  211.45   47.04
  -2  14  16   -7.73   23.30
  -2 -14  16   17.25   18.15
  -2 -14  16   32.32   20.02
   2  14 -16   49.33   26.44
   2 -14 -16   -3.77   21.91
   2 -14 -15    9.69   17.06
  -2 -14  15    1.00   22.72
  -2  14  15   67.11   29.62
   2  14 -15   45.00   27.15
  -2 -14  15   15.19   16.92
  -2 -14  14    9.74   18.71
  -2  14  14  -26.15   23.66
  -2 -14  14  -13.42   20.57
   2  14 -14  -28.52   24.81
   2 -14 -14  -26.52   18.51
   2 -14 -13  691.51   70.35
   2  14 -13  672.37   71.81
  -2 -14  13  592.17   62.89
  -2 -14  13  516.83   62.74
  -2  14  13  766.42   83.49
  -2 -14  12    2.86   13.95
   2  14 -12   45.23   23.05
   2  14 -12   -6.56   17.91
  -2 -14  11  352.55   46.15
   2  14 -11  369.21   47.44
   2 -14 -11  344.46   34.15
   2  14 -11  351.00   47.88
  -2 -14  10  -17.83   16.94
   2 -14 -10   18.86   11.43
   2 -14 -10   18.11    8.56
   2  14 -10   14.90   17.98
   2  14 -10   13.04   16.58
   2 -14  -9  236.80   27.71
   2 -14  -9  272.63   37.26
   2 -14  -9  264.38   23.44
  -2 -14   9  231.54   34.68
   2  14  -9  259.72   36.36
   2  14  -9  285.51   38.04
   2 -14  -8   -2.99   11.68
   2 -14  -8  -15.16   15.59
  -2 -14   8    1.64   10.98
   2 -14  -8   10.14    8.54
   2  14  -8  -11.88   17.60
   2  14  -8   -0.75   14.76
   2 -14  -7   48.64   16.06
   2  14  -7   47.25   19.34
   2  14  -7   57.32   19.82
  -2 -14   7   26.48   12.27
   2 -14  -6   43.52   16.78
  -2 -14   6   40.86   14.27
   2 -14  -6   42.89   12.22
  -2 -14   6   51.37   13.86
   2  14  -6   42.70   17.69
   2  14  -6   33.34   14.35
   2 -14  -5   69.68   16.55
  -2 -14   5   65.68   18.92
   2  14  -5   56.40   16.43
  -2 -14   5   51.16   13.78
  -2  14   5   61.41   13.48
   2  14  -5   78.57   20.08
  -2 -14   5   61.29   10.61
   2 -14  -4   -2.72   10.44
  -2 -14   4    3.78   11.88
  -2  14   4   -2.87    6.63
  -2 -14   4   -4.62    8.85
  -2 -14   4    2.69    5.62
   2  14  -4   -7.81   13.99
   2  14  -4   -9.43   12.42
   2 -14  -3 1956.62   91.63
  -2  14   3 2031.60   75.77
   2  14  -3 2088.76   96.37
  -2 -14   3 2125.31   77.22
   2  14  -3 2116.47   92.21
  -2 -14   3 1922.54   90.00
   2  14  -3 1878.59   88.91
   2 -14  -2   65.38   18.97
   2  14  -2   78.78   18.35
   2  14  -2   53.77   11.37
   2  14  -2   69.68   16.29
  -2 -14   2   52.53   16.98
  -2 -14   2   58.06   10.65
   2  14  -2   86.92   18.09
  -2  14   2   66.61    8.34
   2  14  -2   93.31   18.86
  -2 -14   1 1932.96   91.86
   2  14  -1 1958.80   83.66
   2  14  -1 2406.91   99.61
  -2 -14   1 2295.67   86.66
  -2 -14   1 2167.78   93.14
   2  14  -1 2234.67   95.26
  -2 -14   0   -9.28   10.43
   2  14   0    2.46   10.55
  -2 -14   0    1.33    7.88
  -2 -14  -1  120.97   20.17
   2 -14   1   85.97    9.60
  -2  14  -1   80.25    8.42
   2  14   1  131.96   23.98
   2 -14   1  101.90   10.18
  -2 -14  -1  102.26   16.09
  -2  14  -1  104.13   10.00
   2  14   1   80.31   14.82
  -2 -14  -2  308.12   31.77
   2  14   2  301.01   33.51
   2 -14   2  318.34   21.69
  -2  14  -2  333.11   21.93
   2  14   2  322.14   27.15
   2 -14   2  320.56   21.74
  -2 -14  -2  299.25   24.41
  -2  14  -3 1596.17   67.71
  -2 -14  -3 1571.55   80.63
   2  14   3 1431.36   82.32
   2 -14   3 1659.91   67.49
  -2 -14  -3 1572.59   64.45
   2 -14   3 1601.55   67.23
   2  14   4   11.41   16.48
   2 -14   4    5.83    3.84
   2 -14   4    9.53    8.88
   2 -14   4    5.07    9.51
  -2 -14  -4  -13.23   14.84
  -2  14  -4    2.69    8.22
  -2 -14  -4   -1.49    3.96
  -2 -14  -5 3461.66  139.71
   2 -14   5 3661.55  128.08
   2 -14   5 3554.49  105.46
  -2  14  -5 3489.53  126.87
   2  14   5 3271.89  144.32
   2 -14   6   69.09   17.88
   2 -14   6   59.41   10.73
   2  14   6   74.33   24.80
  -2  14  -6   61.57   15.35
   2 -14   7  138.22   17.60
  -2  14  -7  119.73   23.67
   2  14   7  135.65   29.82
   2 -14   7  142.21   24.70
   2 -14   7  130.41   16.72
  -2  14  -8   24.96   15.49
   2 -14   8   28.01    8.56
  -2 -14  -8   15.28   13.56
   2 -14   8    7.76   12.34
   2 -14   8    5.21    7.23
   2  14   8   42.94   23.89
   2 -14   9   41.57   16.40
  -2 -14  -9   23.93   14.84
   2 -14   9   41.27   22.20
   2  14   9   62.44   28.88
   2 -14   9   36.80   13.05
  -2 -14 -10  -14.89   12.66
   2 -14  10    2.43    8.16
   2 -14  10   -1.77   14.26
   2 -14  10   -9.19   16.07
   2  14  10  -20.10   23.14
   2 -14  11  309.98   45.43
   2 -14  11  376.65   40.39
  -2 -14 -11  397.44   47.45
   2  14  11  414.89   60.79
   2 -14  11  344.65   50.52
   2 -14  12    1.45   15.31
  -2 -14 -12   -6.09   15.08
   2 -14  12   11.89   14.36
   2  14  12   44.05   30.89
  -2 -14 -13  271.91   43.84
   2  14  13  277.05   53.37
   2 -14  13  346.27   52.14
   2 -14  13  223.40   43.92
   2 -14  14  -27.53   16.54
   2 -14  14   22.72   23.69
   2  14  14   -4.51   22.54
  -2 -14 -14  -16.72   19.30
  -2 -14 -15  140.54   33.73
  -2 -15  16  135.38   33.46
   2  15 -16  108.73   34.41
   2 -15 -16   79.19   31.44
  -2  15  15  113.36   38.64
  -2 -15  15  154.11   39.49
   2 -15 -15  146.50   36.62
  -2 -15  15  161.21   42.40
   2  15 -15  129.65   35.80
   2 -15 -14   62.83   27.32
  -2 -15  14   55.86   25.16
  -2  15  14   25.29   29.11
  -2 -15  14   46.38   17.56
   2  15 -14   37.98   22.81
  -2  15  13   32.81   21.56
   2  15 -13   17.81   18.95
  -2 -15  13   40.87   19.83
  -2 -15  13   13.07   10.88
   2 -15 -13   37.17   18.03
  -2 -15  13   71.53   28.79
  -2  15  12   51.48   26.87
   2  15 -12   49.21   22.62
  -2 -15  12   53.15   23.99
   2  15 -12   62.89   26.11
   2  15 -11   37.03   22.20
  -2 -15  11   49.87   20.69
   2 -15 -11   44.56   15.83
   2  15 -11   50.51   18.04
   2 -15 -10   56.67   16.19
   2 -15 -10   69.75   13.12
   2  15 -10   51.19   23.34
  -2 -15  10   62.40   20.69
   2  15 -10   35.31   16.60
   2  15  -9  140.72   29.59
   2 -15  -9  158.22   18.64
   2 -15  -9  125.92   26.83
  -2 -15   9  143.31   27.97
   2 -15  -9  139.14   22.85
   2  15  -9  126.54   27.30
   2  15  -8  114.03   24.09
   2  15  -8  203.23   33.84
  -2 -15   8  125.64   24.15
   2 -15  -8  146.02   27.51
   2 -15  -7  403.83   41.89
   2  15  -7  482.08   47.17
   2  15  -7  414.64   41.64
  -2 -15   7  485.96   44.39
  -2 -15   6 1403.14   74.61
   2 -15  -6 1280.58   75.89
   2  15  -6 1355.06   82.73
   2  15  -6 1202.58   72.15
  -2 -15   6 1242.76   73.76
  -2  15   5  645.86   42.03
   2 -15  -5  603.53   44.52
   2  15  -5  556.54   45.04
  -2 -15   5  621.53   47.13
  -2 -15   5  642.88   47.19
   2  15  -5  658.15   52.39
  -2 -15   5  682.03   35.94
   2  15  -4   10.10   10.83
  -2  15   4   23.54    8.54
   2 -15  -4   15.82   13.14
  -2 -15   4   16.07   12.20
  -2 -15   4   11.82    6.70
  -2 -15   4   24.78   13.79
   2  15  -4   19.68   14.46
   2  15  -3    3.88   11.63
  -2  15   3    3.36    6.07
  -2 -15   3    4.04    5.73
  -2 -15   3   16.75   18.41
   2 -15  -3   -8.08   13.23
   2  15  -3    2.45    9.73
   2  15  -3    2.41   14.29
   2  15  -2   19.54    9.55
   2  15  -2   20.76   12.08
   2 -15  -2    5.91   14.23
   2  15  -2   21.55   16.66
   2  15  -2   19.41   13.26
  -2 -15   2   11.50    7.43
  -2 -15   2   33.58   17.47
  -2 -15   1   22.96   14.91
   2  15  -1   23.53   10.95
[truncated: 1,228,888 more chars]
