# Supplementary material for: Crystal structure of {μ2-1,2-bis­[(4-methyl­phenyl­sulfan­yl]-3-oxoprop-1-ene-1,3-di­yl-1:2κ2 C 3:C 1}dicarbon­yl-1κ2 C-[μ2-methyl­enebis(di­phenyl­phos­phane)-1:2κ2 P:P′](tri­phenyl­phosphane-2κP)iron­platinum(Fe—Pt), [(OC)2Fe(μ-dppm){μ-C(=O)C(4-MeC6H4SCH2)=CCH2SC6H4Me-4}Pt(PPh3)]
Source: Acta Crystallogr E Crystallogr Commun. 2020 Jun 16;76(Pt 7):1087–91. doi: 10.1107/S2056989020007859 (PMC7336804; doi:10.1107/S2056989020007859)
Supplement: Supplementary file 2 [file e-76-01087-Isup3.hkl]

data_I                                                                          
_shelx_title ' 2978_a.res in P2(1)/c'                                           
_shelx_refln_list_code          4                                               
_shelx_F_calc_maximum      595.95                                               
_exptl_crystal_F_000      2576.00                                               
_reflns_d_resolution_high  0.8180                                               
                                                                                
loop_                                                                           
 _space_group_symop_operation_xyz                                               
 'x, y, z'                                                                      
 '-x, y+1/2, -z+1/2'                                                            
 '-x, -y, -z'                                                                   
 'x, -y-1/2, z-1/2'                                                             
                                                                                
_cell_length_a    12.0071                                                       
_cell_length_b    36.1737                                                       
_cell_length_c    13.6980                                                       
_cell_angle_alpha  90.000                                                       
_cell_angle_beta  111.970                                                       
_cell_angle_gamma  90.000                                                       
                                                                                
_shelx_F_squared_multiplier     1.000                                           
                                                                                
loop_                                                                           
 _refln_index_h                                                                 
 _refln_index_k                                                                 
 _refln_index_l                                                                 
 _refln_F_squared_calc                                                          
 _refln_F_squared_meas                                                          
 _refln_F_squared_sigma                                                         
 _refln_observed_status                                                         
   2   0   0        208.90        369.38       120.34 o                         
   3   0   0      99456.29     108008.47      1816.18 o                         
   4   0   0      52528.12      57486.13      1172.89 o                         
   5   0   0       4268.27       4307.85       321.43 o                         
   6   0   0      74368.71      76080.23      2268.11 o                         
   7   0   0      22327.83      21457.29      1085.07 o                         
   8   0   0       6997.62       8275.48       697.65 o                         
   9   0   0      11943.56      10954.25       698.56 o                         
  10   0   0       2445.78       2651.14       398.24 o                         
  11   0   0       5194.29       4740.47      1355.71 o                         
  12   0   0      15358.54      16706.42      1797.66 o                         
  13   0   0       2419.48       1851.20       690.04 o                         
   2   1   0       3574.40       3878.07       127.99 o                         
   3   1   0      70396.62      76455.82       964.96 o                         
   4   1   0      64324.50      71166.03       992.53 o                         
   5   1   0     122132.01     135577.36      1944.86 o                         
   6   1   0        405.39        482.27       182.89 o                         
   7   1   0      19174.62      18755.96       651.92 o                         
   8   1   0      13705.14      13514.08       569.92 o                         
   9   1   0       3084.14       3272.69       346.06 o                         
  10   1   0      11550.52      11015.54       583.02 o                         
  11   1   0      15986.93      17794.26       896.49 o                         
  12   1   0       6593.06       6793.30       682.32 o                         
  13   1   0        248.38        278.95       555.08 o                         
   2   2   0      18085.25      18888.73       295.71 o                         
   3   2   0          4.34         41.83        78.38 o                         
   4   2   0        559.86        787.17        98.87 o                         
   5   2   0       6911.47       7771.16       270.06 o                         
   6   2   0       3053.02       2892.27       234.43 o                         
   7   2   0        308.97        523.52       161.20 o                         
   8   2   0       1012.04        820.65       199.95 o                         
   9   2   0        283.88        269.67       201.42 o                         
  10   2   0        620.90        903.33       225.60 o                         
  11   2   0         72.86       -150.61       225.11 o                         
  12   2   0          6.40         42.31       301.55 o                         
  13   2   0         11.93        -18.32       401.37 o                         
   1   3   0      33993.50      35513.73       956.49 o                         
   2   3   0      33742.43      35503.54       437.85 o                         
   3   3   0        676.78        739.31        99.55 o                         
   4   3   0      72242.41      77417.91       983.57 o                         
   5   3   0      72625.08      79734.52      1119.43 o                         
   6   3   0       2952.08       3199.71       256.40 o                         
   7   3   0      17149.70      17389.41       682.35 o                         
   8   3   0       8131.91       7884.25       495.12 o                         
   9   3   0          4.71        103.49       221.24 o                         
  10   3   0       3066.63       2973.11       354.10 o                         
  11   3   0      29520.76      30290.80      1163.08 o                         
  12   3   0        127.64        150.31       282.21 o                         
  13   3   0       4372.91       5606.75       767.35 o                         
   0   4   0     355162.09     281736.97      8229.51 o                         
   1   4   0      55028.27      59707.69      1149.06 o                         
   2   4   0      16073.24      16897.68       277.66 o                         
   3   4   0      55113.61      58145.04       666.17 o                         
   4   4   0      13757.93      14761.01       330.02 o                         
   5   4   0      20620.35      22564.98       520.06 o                         
   6   4   0      91642.26      88181.62      2801.53 o                         
   7   4   0      30891.73      30328.66       711.49 o                         
   8   4   0       2457.74       2319.85       198.71 o                         
   9   4   0      12695.87      13447.22       680.16 o                         
  10   4   0      17395.08      16745.62       924.17 o                         
  11   4   0       6931.57       6966.11       693.69 o                         
  12   4   0      15554.16      15521.80       853.94 o                         
  13   4   0       3169.03       3137.57       498.24 o                         
   1   5   0      13199.85      13926.34       312.79 o                         
   2   5   0      47852.60      48889.17       686.24 o                         
   3   5   0       6775.94       7062.21       202.84 o                         
   4   5   0     105226.98     113217.27      1428.61 o                         
   5   5   0      26579.24      27356.70       573.84 o                         
   6   5   0       1338.12       1483.95       183.87 o                         
   7   5   0       9725.70       9793.19       438.84 o                         
   8   5   0      14449.67      14144.93       663.68 o                         
   9   5   0       3211.53       3387.56       415.96 o                         
  10   5   0      24486.64      25470.68      1166.15 o                         
  11   5   0      24731.81      25852.51      1496.87 o                         
  12   5   0       1872.82       1978.05       482.22 o                         
  13   5   0       1008.46       1546.50       412.44 o                         
   0   6   0       4886.99       4458.56       219.48 o                         
   1   6   0      75344.84      78062.43      1167.45 o                         
   2   6   0      11243.96      11796.97       323.70 o                         
   3   6   0       6830.30       7177.66       202.05 o                         
   4   6   0       8410.93       8358.75       232.45 o                         
   5   6   0       3715.03       3982.82       229.98 o                         
   6   6   0         18.65        -42.25       124.21 o                         
   7   6   0         12.20        -89.26       169.93 o                         
   8   6   0         18.66        124.25       199.87 o                         
   9   6   0        331.37        290.53       271.50 o                         
  10   6   0        677.13        586.87       405.50 o                         
  11   6   0        579.28         44.33       324.12 o                         
  12   6   0        860.33        526.71       305.96 o                         
  13   6   0        212.25        505.81       439.46 o                         
   1   7   0      27843.40      28632.91       606.93 o                         
   2   7   0      57176.46      59060.09      1101.56 o                         
   3   7   0       8571.96       9260.96       268.34 o                         
   4   7   0      18305.79      19289.13       411.92 o                         
   5   7   0      54537.86      57377.08      1111.39 o                         
   6   7   0        800.16        805.16       177.86 o                         
   7   7   0      14279.44      13333.17       679.95 o                         
   8   7   0      20088.69      20926.86       938.54 o                         
   9   7   0       8726.17       9165.71       643.29 o                         
  10   7   0       3227.04       3000.91       420.91 o                         
  11   7   0      14627.79      15919.86       950.46 o                         
  12   7   0        212.94         71.99       268.75 o                         
  13   7   0       7911.48       7791.49       760.85 o                         
   0   8   0     245931.14     229132.08      5504.84 o                         
   1   8   0       3422.92       3106.72       160.52 o                         
   2   8   0       6423.11       6571.28       284.47 o                         
   3   8   0     103202.88     107080.10      1401.97 o                         
   4   8   0      40299.80      41466.24       860.31 o                         
   5   8   0      23780.40      24762.16       719.59 o                         
   6   8   0      46861.59      49503.34      1179.62 o                         
   7   8   0      20754.33      22515.10      1589.08 o                         
   8   8   0       1312.19       1151.14       245.93 o                         
   9   8   0      30945.22      31107.28      1237.55 o                         
  10   8   0       7793.27       8835.30       671.50 o                         
  11   8   0       9387.07       8952.99       723.06 o                         
  12   8   0      25222.49      24873.72      1259.81 o                         
  13   8   0       3439.08       4219.16       720.12 o                         
   1   9   0       8244.34       8070.63       193.10 o                         
   2   9   0      56171.35      60080.14      1039.40 o                         
   3   9   0          0.75        -46.25        93.68 o                         
   4   9   0      56601.56      56218.29       963.74 o                         
   5   9   0      40501.73      42897.96       938.84 o                         
   6   9   0          1.37       -174.29       211.72 o                         
   7   9   0       5187.91       5028.59       528.89 o                         
   8   9   0      15695.40      15400.61       793.06 o                         
   9   9   0         29.41         39.52       198.79 o                         
  10   9   0      13024.66      13736.48       842.24 o                         
  11   9   0      10339.38      10637.78       770.05 o                         
  12   9   0         49.83       -201.86       474.03 o                         
  13   9   0       4698.73       6043.42       872.72 o                         
   0  10   0      10984.86       9718.17       408.31 o                         
   1  10   0       8019.97       8061.64       233.61 o                         
   2  10   0      12627.23      13833.64       411.52 o                         
   3  10   0       1198.86       1390.52       130.08 o                         
   4  10   0       1318.79       1344.01       159.76 o                         
   5  10   0         36.13       -125.67       123.14 o                         
   6  10   0        327.83        216.57       196.51 o                         
   7  10   0       1188.29       1462.98       283.03 o                         
   8  10   0         36.55        136.59       238.03 o                         
   9  10   0        386.19        278.51       226.56 o                         
  10  10   0       1241.17       1588.04       348.29 o                         
  11  10   0       2076.55       2252.89       388.14 o                         
  12  10   0        168.09        624.40       372.31 o                         
  13  10   0        755.53        477.28       480.74 o                         
   1  11   0      64224.79      65094.83      1069.13 o                         
   2  11   0      31281.20      32545.76       708.05 o                         
   3  11   0      26367.89      28680.22       557.46 o                         
   4  11   0       9423.39       9867.51       455.83 o                         
   5  11   0      20549.65      20843.58       910.04 o                         
   6  11   0       2558.89       2093.10       256.79 o                         
   7  11   0      21835.63      22505.17       936.95 o                         
   8  11   0      18787.64      20089.48       930.32 o                         
   9  11   0       2530.07       2271.93       341.28 o                         
  10  11   0        875.41        820.66       284.54 o                         
  11  11   0       5234.50       5451.01       569.05 o                         
  12  11   0          0.56         -9.22       264.49 o                         
  13  11   0       3261.07       2523.21       972.37 o                         
   0  12   0      74772.65      72394.47      2056.87 o                         
   1  12   0       6625.43       6670.61       206.71 o                         
   2  12   0      23310.73      24440.62       606.56 o                         
   3  12   0      69398.05      71050.95      1478.04 o                         
   4  12   0       2202.77       1886.98       125.85 o                         
   5  12   0       5987.79       5807.93       283.07 o                         
   6  12   0      28808.69      30069.80      1081.19 o                         
   7  12   0      15483.13      15846.47       781.49 o                         
   8  12   0       3415.51       3585.16       412.41 o                         
   9  12   0      33775.16      34288.77      1328.71 o                         
  10  12   0       5179.64       5339.29       556.28 o                         
  11  12   0       4029.44       4629.89       543.61 o                         
  12  12   0      17469.02      17345.24      1048.40 o                         
  13  12   0      11942.73      11383.31      1820.77 o                         
   1  13   0      15281.95      15069.10       368.99 o                         
   2  13   0      40415.77      44232.50      1566.35 o                         
   3  13   0        615.80        697.23       159.13 o                         
   4  13   0       7253.92       6520.45       217.20 o                         
   5  13   0       9580.23      10121.33       341.24 o                         
   6  13   0        761.15        918.29       241.79 o                         
   7  13   0      27671.88      28284.74      1085.03 o                         
   8  13   0      34564.51      35116.83      1298.74 o                         
   9  13   0         13.63        -67.37       207.71 o                         
  10  13   0       8993.52       8611.84       685.15 o                         
  11  13   0       1048.88        877.96       299.09 o                         
  12  13   0         51.31        343.35       574.94 o                         
  13  13   0       3956.96       4516.41      1131.85 o                         
   0  14   0       4957.70       4924.71       340.16 o                         
   1  14   0       1557.22       2305.69       151.66 o                         
   2  14   0         24.30        -43.28       152.18 o                         
   3  14   0       3513.35       3628.91       269.01 o                         
   4  14   0        465.85        368.77       107.81 o                         
   5  14   0       5790.91       5175.32       233.51 o                         
   6  14   0       4677.89       4563.39       296.79 o                         
   7  14   0       2314.87       2463.33       307.84 o                         
   8  14   0       1532.65       1693.13       370.25 o                         
   9  14   0        183.87        141.75       240.68 o                         
  10  14   0       1110.86       1889.10       383.26 o                         
  11  14   0       6449.81       6341.27       614.80 o                         
  12  14   0        486.51        524.79       761.47 o                         
   1  15   0      66089.01      65384.86      1445.31 o                         
   2  15   0      45823.88      44928.04      2140.03 o                         
   3  15   0        907.60        915.39       330.85 o                         
   4  15   0      15992.86      15576.75       648.87 o                         
   5  15   0      11523.03      10449.32       434.72 o                         
   6  15   0       1881.40       1702.09       194.50 o                         
   7  15   0       6393.85       6615.64       394.10 o                         
   8  15   0       9001.05       9723.80       670.20 o                         
   9  15   0        531.92        792.08       294.22 o                         
  10  15   0       6378.16       5640.92       563.97 o                         
  11  15   0       3652.96       3868.74       509.53 o                         
  12  15   0        199.67        168.50       625.52 o                         
   0  16   0      27083.27      27117.17       875.67 o                         
   1  16   0       8594.36       9124.11       271.74 o                         
   2  16   0      34134.94      33952.52      1302.01 o                         
   3  16   0     100877.12     104821.77      3473.24 o                         
   4  16   0       2487.01       1792.74       179.17 o                         
   5  16   0      18167.88      18690.61       603.12 o                         
   6  16   0      41478.67      40666.67       907.09 o                         
   7  16   0      18493.90      19062.93       675.84 o                         
   8  16   0      10960.42      11359.69       725.50 o                         
   9  16   0      55636.93      55391.90      1818.17 o                         
  10  16   0       3590.09       3475.06       490.24 o                         
  11  16   0       5839.67       6800.81       655.96 o                         
  12  16   0      19891.99      22479.63      1567.07 o                         
   1  17   0       3445.52       3062.13       168.83 o                         
   2  17   0      18857.06      17690.52       783.29 o                         
   3  17   0        666.99        856.25       558.60 o                         
   4  17   0       2259.17       2515.38       255.93 o                         
   5  17   0       1831.63       2010.01       213.67 o                         
   6  17   0       4994.20       4546.30       444.14 o                         
   7  17   0      38747.47      38418.21      1021.89 o                         
   8  17   0      27766.46      28416.15      1179.23 o                         
   9  17   0        207.16        304.29       234.89 o                         
  10  17   0       2993.02       2791.08       445.38 o                         
  11  17   0       1051.00        987.36       319.08 o                         
  12  17   0        495.94        953.77       819.09 o                         
   0  18   0       1599.25       1551.10       280.53 o                         
   1  18   0      11881.04      12425.08       338.27 o                         
   2  18   0      14557.94      13261.82       533.73 o                         
   3  18   0         33.91       -122.13       224.16 o                         
   4  18   0        545.24        624.81       166.89 o                         
   5  18   0       6665.26       6339.13       480.60 o                         
   6  18   0       7574.67       6662.67       442.32 o                         
   7  18   0       3265.70       3513.26       433.18 o                         
   8  18   0        337.54        245.53       281.19 o                         
   9  18   0        759.27        419.12       229.10 o                         
  10  18   0       1191.86       1160.67       330.56 o                         
  11  18   0       1014.90       1258.30       414.61 o                         
  12  18   0        119.99       -386.30       702.44 o                         
   1  19   0       3964.33       4109.56       214.86 o                         
   2  19   0      34661.89      30901.60      1158.78 o                         
   3  19   0        763.19        896.78       475.62 o                         
   4  19   0      35376.50      34841.91      1818.04 o                         
   5  19   0      20305.98      19521.89       642.97 o                         
   6  19   0       2501.03       2337.60       289.17 o                         
   7  19   0        877.41       1112.66       483.82 o                         
   8  19   0       6788.94       5983.10       564.01 o                         
   9  19   0        219.50        278.15       252.56 o                         
  10  19   0      10319.32      10366.56      1427.51 o                         
  11  19   0       7743.74       7131.23       815.21 o                         
  12  19   0        242.57        608.89       768.66 o                         
   0  20   0      30893.09      30963.07      1197.72 o                         
   1  20   0      11818.59      12224.42       377.25 o                         
   2  20   0       4588.47       4443.92       254.56 o                         
   3  20   0      56596.16      57391.21      6460.74 o                         
   4  20   0      10876.42      10819.62       896.61 o                         
   5  20   0      21090.87      19792.12       654.65 o                         
   6  20   0      19858.75      17992.86       652.19 o                         
   7  20   0       4500.68       4503.60       478.06 o                         
   8  20   0       2722.45       3171.44       449.43 o                         
   9  20   0      19511.02      18812.09      1013.01 o                         
  10  20   0       3257.61       4643.86       862.15 o                         
  11  20   0       5425.31       5941.07       628.65 o                         
  12  20   0      14244.69      14775.48      2054.07 o                         
   1  21   0      12408.96      12515.37       388.87 o                         
   2  21   0      25146.10      23486.88       730.85 o                         
   3  21   0       1943.88       2254.38       425.19 o                         
   4  21   0      10490.12      11526.07       709.24 o                         
   5  21   0       6678.83       5847.83       359.05 o                         
   6  21   0       5195.83       4899.83       350.53 o                         
   7  21   0      27896.67      27147.89       995.39 o                         
   8  21   0       4606.08       4665.86       622.78 o                         
   9  21   0       1523.28       1071.84       370.32 o                         
  10  21   0       5211.44       5264.02       602.61 o                         
  11  21   0       5090.40       4313.56       721.07 o                         
   0  22   0       3503.11       3327.39       530.28 o                         
   1  22   0        667.83        612.62       123.44 o                         
   2  22   0      10395.08       9641.14       354.09 o                         
   3  22   0       1613.75       1644.01       340.29 o                         
   4  22   0       5712.40       5925.61       415.48 o                         
   5  22   0       5313.59       4855.43       322.83 o                         
   6  22   0        143.37        110.33       187.66 o                         
   7  22   0         17.95       -120.68       193.72 o                         
   8  22   0       2419.27       3115.07       447.58 o                         
   9  22   0       2359.67       1935.69       454.28 o                         
  10  22   0        194.94        488.28       271.55 o                         
  11  22   0       1423.51       1027.60       705.26 o                         
   1  23   0       7950.31       7656.63       310.30 o                         
   2  23   0      30119.89      28942.86       681.80 o                         
   3  23   0        171.96        242.02       281.62 o                         
   4  23   0      23268.90      23635.63      1929.30 o                         
   5  23   0      21541.65      21322.07       705.86 o                         
   6  23   0       1469.00       1358.87       266.85 o                         
   7  23   0        656.65        422.08       208.20 o                         
   8  23   0       6378.94       5828.34       578.46 o                         
   9  23   0       3254.51       2999.15       404.70 o                         
  10  23   0      16949.54      18855.82      1078.55 o                         
  11  23   0       9183.11       9261.34      1590.28 o                         
   0  24   0      25813.59      26066.88      1156.43 o                         
   1  24   0      10415.28      10098.56       365.25 o                         
   2  24   0       3046.09       2635.56       173.47 o                         
   3  24   0      13017.98      12482.40       860.26 o                         
   4  24   0        156.04        -16.69       153.49 o                         
   5  24   0      18224.97      17524.75       786.65 o                         
   6  24   0      38223.51      39157.86      1434.20 o                         
   7  24   0       4669.53       4773.62       493.52 o                         
   8  24   0       2006.02       2301.01       542.02 o                         
   9  24   0      32749.59      34113.35      1503.42 o                         
  10  24   0       7775.14       7787.98      1313.24 o                         
  11  24   0       2227.47       4159.42      1183.98 o                         
   1  25   0       3525.41       3655.95       229.83 o                         
   2  25   0       3618.94       3270.35       188.61 o                         
   3  25   0          1.21         53.89       181.88 o                         
   4  25   0      11066.36      10588.73       563.25 o                         
   5  25   0       8678.69       8868.59       564.78 o                         
   6  25   0        407.70        458.06       210.95 o                         
   7  25   0      14582.63      14176.87       745.59 o                         
   8  25   0       1407.29       1212.76       358.24 o                         
   9  25   0          2.43         57.69       305.65 o                         
  10  25   0      11697.63      10153.91       885.03 o                         
  11  25   0      11479.09       9939.83      1710.60 o                         
   0  26   0       1587.28       1147.61       263.26 o                         
   1  26   0       1371.64       1374.61       179.69 o                         
   2  26   0        258.70        131.84        85.88 o                         
   3  26   0         28.01         -6.80       151.73 o                         
   4  26   0        506.75        236.43       312.48 o                         
   5  26   0        445.43        647.88       286.31 o                         
   6  26   0         34.14        -72.50       208.83 o                         
   7  26   0       2366.99       2358.12       334.55 o                         
   8  26   0          5.50        -98.74       359.72 o                         
   9  26   0          9.22        406.38       358.74 o                         
  10  26   0         47.15       -192.48       362.41 o                         
  11  26   0        137.54       -721.60       730.90 o                         
   1  27   0       3499.76       3798.40       234.96 o                         
   2  27   0      15683.49      14668.56       618.71 o                         
   3  27   0       4363.85       4352.43       581.56 o                         
   4  27   0       1208.90       1408.06       366.39 o                         
   5  27   0      11471.84      12199.63       787.88 o                         
   6  27   0       5494.96       5536.02       513.81 o                         
   7  27   0       2630.60       3189.91       385.69 o                         
   8  27   0       2260.11       1978.32       417.92 o                         
   9  27   0       3091.28       3353.07       483.72 o                         
  10  27   0       7106.28       8277.79       969.41 o                         
   0  28   0      36662.18      37304.77      1213.26 o                         
   1  28   0       5431.45       5837.31       356.06 o                         
   2  28   0       7727.95       7431.36       366.00 o                         
   3  28   0       1233.39       1620.82       552.12 o                         
   4  28   0        770.60        901.65       473.37 o                         
   5  28   0      11758.21      11108.84       761.11 o                         
   6  28   0      28677.69      29082.50      1943.91 o                         
   7  28   0       8348.30       8705.43       617.99 o                         
   8  28   0       9103.59       9073.81       641.08 o                         
   9  28   0      13856.74      14650.36       993.55 o                         
  10  28   0       5597.90       6315.25       885.81 o                         
   1  29   0      19727.97      20462.69       651.40 o                         
   2  29   0       8828.05       8279.17       387.59 o                         
   3  29   0        323.92        389.91       183.25 o                         
   4  29   0       3805.89       5114.88       867.55 o                         
   5  29   0      13249.87      12935.58       830.68 o                         
   6  29   0       2794.28       2600.28       362.03 o                         
   7  29   0       7573.51       7252.17       581.56 o                         
   8  29   0        145.34        358.27       244.64 o                         
   9  29   0       2010.91       2143.79       563.94 o                         
  10  29   0      10328.79      10961.18      1176.13 o                         
   0  30   0       1669.29       1342.76       264.04 o                         
   1  30   0        758.68       1471.21       199.28 o                         
   2  30   0       1999.57       2010.38       219.30 o                         
   3  30   0       1588.17       1825.70       515.21 o                         
   4  30   0       2367.29       1748.92       584.38 o                         
   5  30   0         14.80       -419.94       279.96 o                         
   6  30   0         97.60        -43.20       247.04 o                         
   7  30   0       1432.65       1172.55       276.36 o                         
   8  30   0       1074.95       1237.96       378.35 o                         
   9  30   0        145.04       -184.66       478.61 o                         
  10  30   0        797.61        934.93       540.62 o                         
   1  31   0       7360.93       7770.69       371.26 o                         
   2  31   0       7896.55       7889.82       633.35 o                         
   3  31   0        126.53       -108.44       283.51 o                         
   4  31   0       3792.52       4265.36       880.52 o                         
   5  31   0       6194.69       4876.07       638.21 o                         
   6  31   0        684.25        332.00       244.07 o                         
   7  31   0       5656.54       6340.57       544.66 o                         
   8  31   0       3504.13       3590.83       513.61 o                         
   9  31   0         71.60       -383.15       395.96 o                         
   0  32   0      20404.95      21778.96       917.97 o                         
   1  32   0       1596.90       2166.30       264.56 o                         
   2  32   0      13558.86      13782.14       846.02 o                         
   3  32   0      11723.17      11145.41       934.40 o                         
   4  32   0       2609.96       3206.11       575.21 o                         
   5  32   0       5353.57       4798.15       682.04 o                         
   6  32   0      38680.44      38652.86      1391.92 o                         
   7  32   0       3410.05       3081.56       428.12 o                         
   8  32   0       3444.44       4011.47       479.85 o                         
   9  32   0      14547.35      15643.96      1402.72 o                         
   1  33   0       9119.70       9520.99       584.11 o                         
   2  33   0       4008.03       5150.97       535.47 o                         
   3  33   0        915.79       1228.30       404.01 o                         
   4  33   0       6331.23       6266.07      1330.78 o                         
   5  33   0       7216.07       6469.91       882.35 o                         
   6  33   0       1136.91       1143.91       364.62 o                         
   7  33   0        900.67        903.79       271.95 o                         
   8  33   0        134.06       -249.30       271.92 o                         
   9  33   0        242.21         39.80       403.17 o                         
   0  34   0        211.19        399.29       525.49 o                         
   1  34   0         50.15        219.27       173.84 o                         
   2  34   0       1584.95       1809.50       368.75 o                         
   3  34   0       2301.36       2193.81       478.24 o                         
   4  34   0       1524.71       1939.11       743.30 o                         
   5  34   0        526.20       1578.01       501.41 o                         
   6  34   0        168.53       -383.53       275.43 o                         
   7  34   0        777.26        791.22       301.68 o                         
   8  34   0        314.79        494.68       273.90 o                         
   1  35   0       4777.40       4825.20       564.40 o                         
   2  35   0      10322.36      10229.64       653.95 o                         
   3  35   0          6.72        592.76       383.30 o                         
   4  35   0       1902.51       3016.14       600.87 o                         
   5  35   0       5289.72       4758.99      1261.74 o                         
   6  35   0       3943.64       4102.67       552.18 o                         
   7  35   0      10892.59      10301.24       891.08 o                         
   8  35   0       3774.92       4414.49       610.55 o                         
   0  36   0       5077.79       4490.77      1029.85 o                         
   1  36   0        690.09        751.10       504.62 o                         
   2  36   0       4879.87       7089.00       825.38 o                         
   3  36   0      16074.23      18985.52      1987.71 o                         
   4  36   0       6218.86       4791.02       703.31 o                         
   5  36   0       3285.59       3251.90       509.83 o                         
   6  36   0      10082.83       9588.32       833.54 o                         
   7  36   0       1050.04        798.33       331.87 o                         
   1  37   0       4128.65       4612.60       784.80 o                         
   2  37   0       8409.48      10330.00      1078.60 o                         
   3  37   0       1567.07       2371.90       885.87 o                         
   4  37   0       6448.81       5986.66      1241.46 o                         
   5  37   0       4017.21       3824.94       528.57 o                         
   6  37   0        132.32        483.26       455.58 o                         
   7  37   0       1489.91       2112.36       780.74 o                         
   0  38   0        308.96        938.56       632.00 o                         
   1  38   0        284.31        266.74      1048.87 o                         
   2  38   0        667.39       1395.58       460.02 o                         
   3  38   0        281.09        882.51       423.55 o                         
   4  38   0         44.08       1178.62       797.11 o                         
   5  38   0       1520.77        740.29       460.09 o                         
   6  38   0          3.88          6.22       354.81 o                         
   1  39   0      11651.18      11390.76      1168.95 o                         
   2  39   0       5880.62       8140.19      1444.61 o                         
   3  39   0         38.47        361.25      1268.51 o                         
   4  39   0       1266.00       1286.26       713.15 o                         
   5  39   0       5011.29       4176.56      1454.75 o                         
   6  39   0        284.21        268.55       353.95 o                         
   0  40   0       8404.77       8607.92      1562.67 o                         
   1  40   0        599.57        851.01       479.39 o                         
   2  40   0       9778.78      13427.24      1859.09 o                         
   3  40   0      21228.79      21098.26      1536.08 o                         
   4  40   0       4725.52       5057.21       798.61 o                         
   5  40   0       1091.40       1112.71       844.73 o                         
   1  41   0       6463.92       7555.90       998.20 o                         
   2  41   0      14772.63      19244.56      2267.36 o                         
   3  41   0       3789.32       4510.21      1198.63 o                         
   4  41   0       2147.29       2133.09       878.54 o                         
   5  41   0       1662.18       2327.03       781.62 o                         
   0  42   0        928.80       1175.52       732.59 o                         
   1  42   0         31.50        892.88       542.92 o                         
   2  42   0        463.55        672.29       730.05 o                         
   3  42   0        613.80       -307.12       779.08 o                         
   4  42   0         28.20       -285.15       767.81 o                         
   1  43   0       3597.93       2300.45      1614.51 o                         
   2  43   0       2321.56       2509.40       950.68 o                         
   3  43   0        203.90       1087.61       782.46 o                         
   0  44   0       8078.20       9646.79      1612.82 o                         
   1  44   0       1420.67       2691.19       682.98 o                         
 -13   1   1       4522.48       4253.00       697.08 o                         
 -12   1   1         35.63        331.79       637.35 o                         
 -11   1   1       8028.13       8574.49       887.97 o                         
 -10   1   1      12496.56      12568.15       821.44 o                         
  -9   1   1       5626.02       6385.80       412.90 o                         
  -8   1   1       7617.69       7412.55       468.93 o                         
  -7   1   1      22725.22      23396.24       696.13 o                         
  -6   1   1        364.58        133.43       103.57 o                         
  -5   1   1      68266.17      72673.76      1069.15 o                         
  -4   1   1      53473.86      57514.50       752.09 o                         
  -3   1   1      20604.51      22450.21       400.54 o                         
  -2   1   1       7878.54       8776.57       501.85 o                         
   1   1   1       7191.75       7637.00       145.38 o                         
   2   1   1      15397.27      16156.74       281.61 o                         
   3   1   1      15815.90      16798.19       360.59 o                         
   4   1   1       2771.80       3110.76       177.64 o                         
   5   1   1      16664.73      16122.84       594.43 o                         
   6   1   1      23056.59      23974.97       791.37 o                         
   7   1   1       2931.93       2729.37       286.86 o                         
   8   1   1       4482.77       4769.37       353.70 o                         
   9   1   1         86.85       -115.19       161.99 o                         
  10   1   1        712.69        508.10       180.65 o                         
  11   1   1      11347.79      11344.53       625.03 o                         
  12   1   1        184.59        369.98       256.00 o                         
  13   1   1       5498.28       5261.82       634.77 o                         
 -13   2   1       5559.46       4789.99       734.56 o                         
 -12   2   1      26947.21      27959.71      1638.63 o                         
 -11   2   1      17203.49      16693.08      1006.63 o                         
 -10   2   1       3862.08       4087.93       388.63 o                         
  -9   2   1      25477.07      25317.19      1069.14 o                         
  -8   2   1      34592.49      35079.01      1069.11 o                         
  -7   2   1        363.53        312.52       168.18 o                         
  -6   2   1      74942.00      77323.55      1282.98 o                         
  -5   2   1      53200.53      58037.55       866.42 o                         
  -4   2   1      15068.21      16956.29       357.83 o                         
  -3   2   1       1207.65       1385.90       116.14 o                         
  -2   2   1      43300.18      45250.61       755.20 o                         
  -1   2   1      26460.48      28097.34      1033.51 o                         
   1   2   1      53913.49      55725.30       618.27 o                         
   2   2   1      45552.69      49504.33       728.81 o                         
   3   2   1      13171.42      13579.76       283.63 o                         
   4   2   1      88109.02      96950.66      1300.62 o                         
   5   2   1         26.65        113.48       132.50 o                         
   6   2   1      56600.47      57051.34      1363.41 o                         
   7   2   1      38667.62      41297.00       869.22 o                         
   8   2   1        819.20        475.79       148.60 o                         
   9   2   1      12714.80      12714.62       600.67 o                         
  10   2   1      30221.68      30200.71      1132.00 o                         
  11   2   1        121.00         43.07       206.43 o                         
  12   2   1       2091.06       2353.68       548.26 o                         
  13   2   1       4679.06       3855.85       554.68 o                         
 -13   3   1       2607.78       3294.48       665.22 o                         
 -12   3   1        473.77        100.27       385.17 o                         
 -11   3   1       6338.89       6852.14       542.87 o                         
 -10   3   1      23504.80      24978.49      1116.58 o                         
  -9   3   1       3939.42       4027.89       425.91 o                         
  -8   3   1       1548.27       1697.82       284.30 o                         
  -7   3   1       2082.64       1937.82       276.64 o                         
  -6   3   1      20490.35      22754.34       703.58 o                         
  -5   3   1      20996.02      22991.21       549.19 o                         
  -4   3   1       7254.68       6929.36       243.67 o                         
  -3   3   1       4225.24       4486.45       153.18 o                         
  -2   3   1      30683.35      33848.43       465.49 o                         
  -1   3   1     141459.22     148768.25      2247.61 o                         
   0   3   1      62338.63      62349.93      1161.43 o                         
   1   3   1       1371.71       1262.67        68.04 o                         
   2   3   1      46711.84      48481.20       541.03 o                         
   3   3   1      46358.43      49205.56       620.13 o                         
   4   3   1       4528.38       4946.17       172.69 o                         
   5   3   1      51646.21      53204.97       864.90 o                         
   6   3   1      24056.82      24130.39       581.44 o                         
   7   3   1       3952.81       3772.17       226.67 o                         
   8   3   1        968.52        990.29       143.67 o                         
   9   3   1         81.43        249.58       204.16 o                         
  10   3   1       3283.16       3422.58       388.46 o                         
  11   3   1      10622.67       9587.10       589.99 o                         
  12   3   1       1066.17        981.56       277.74 o                         
  13   3   1       2531.99       2732.03       519.36 o                         
 -13   4   1        495.07        703.51       512.67 o                         
 -12   4   1         14.28          4.83       296.94 o                         
 -11   4   1        274.75        439.11       220.88 o                         
 -10   4   1          2.44         18.88       285.91 o                         
  -9   4   1       1617.21       1962.09       315.02 o                         
  -8   4   1        685.38        390.22       149.43 o                         
  -7   4   1      16324.64      17197.18       622.73 o                         
  -6   4   1        176.34        323.69       119.67 o                         
  -5   4   1        365.76        226.18       146.97 o                         
  -4   4   1      33092.41      35678.80       721.65 o                         
  -3   4   1      11240.72      12699.43       280.32 o                         
  -2   4   1       9926.20      10606.38       191.57 o                         
  -1   4   1      34752.95      36694.91       476.78 o                         
   0   4   1       6572.74       6529.10       167.61 o                         
   1   4   1       9602.52       8980.56       160.09 o                         
   2   4   1       6268.37       6409.77       142.77 o                         
   3   4   1       1065.23       1102.72       102.67 o                         
   4   4   1       1816.48       1688.70       138.51 o                         
   5   4   1       5617.92       5853.54       227.54 o                         
   6   4   1        691.85        616.96       112.47 o                         
   7   4   1        585.84        574.22       118.81 o                         
   8   4   1       1030.07        983.44       213.12 o                         
   9   4   1       6802.45       6744.93       493.53 o                         
  10   4   1         27.07        135.87       210.97 o                         
  11   4   1       2765.48       2929.94       378.73 o                         
  12   4   1        634.36        179.42       273.95 o                         
  13   4   1        289.27       1220.18       705.67 o                         
 -13   5   1      13617.94      13206.15      1175.35 o                         
 -12   5   1         51.61       -388.42       263.88 o                         
 -11   5   1      21068.30      20780.52      1497.82 o                         
 -10   5   1       1307.66       1625.92       308.83 o                         
  -9   5   1        825.45        718.51       263.52 o                         
  -8   5   1       5645.10       5766.03       375.91 o                         
  -7   5   1      47599.61      49129.05      1178.91 o                         
  -6   5   1      13984.06      14397.02       521.70 o                         
  -5   5   1      22186.45      22173.18       517.07 o                         
  -4   5   1      82000.20      88046.73      1062.47 o                         
  -3   5   1      67441.12      72186.98       988.01 o                         
  -2   5   1       1253.09       1337.43       127.71 o                         
  -1   5   1      12271.33      13429.64       245.31 o                         
   0   5   1      10678.12      10896.14       207.95 o                         
   1   5   1      29333.00      29883.30       438.01 o                         
   2   5   1      29740.95      30279.15       408.05 o                         
   3   5   1        792.15        876.86        98.04 o                         
   4   5   1       6897.85       7738.00       259.45 o                         
   5   5   1       2713.43       2844.43       198.45 o                         
   6   5   1       2551.93       3204.33       296.43 o                         
   7   5   1      10049.22      10213.72       529.54 o                         
   8   5   1      16082.90      15470.25       697.41 o                         
   9   5   1      17672.78      17868.52       808.77 o                         
  10   5   1       1043.41       1470.10       283.01 o                         
  11   5   1      12194.74      11509.49       829.95 o                         
  12   5   1         83.20       -132.86       233.27 o                         
  13   5   1       2868.18       3272.18       610.32 o                         
 -13   6   1        722.35       2036.89       606.95 o                         
 -12   6   1      29579.28      29643.80      1194.16 o                         
 -11   6   1      17952.44      18074.11      1155.32 o                         
 -10   6   1       1901.43       2393.53       376.39 o                         
  -9   6   1      19870.57      21071.47      1138.10 o                         
  -8   6   1      29067.99      30047.35       913.03 o                         
  -7   6   1       1226.62       1503.09       199.86 o                         
  -6   6   1      45942.76      47658.18      1098.65 o                         
  -5   6   1      48602.48      53202.05       931.00 o                         
  -4   6   1        153.73         99.16       104.18 o                         
  -3   6   1      26639.03      27044.70       491.46 o                         
  -2   6   1      17138.22      17838.85       421.86 o                         
  -1   6   1      12369.57      13122.87       340.70 o                         
   0   6   1      78621.71      80594.37       893.65 o                         
   1   6   1      51332.12      53109.29       955.47 o                         
   2   6   1        270.95        372.18        70.47 o                         
   3   6   1      55362.22      55423.09       712.66 o                         
   4   6   1      54015.24      57106.72       846.06 o                         
   5   6   1         48.50         30.34        98.33 o                         
   6   6   1      16919.63      15872.53       621.42 o                         
   7   6   1      27122.42      28337.44       916.91 o                         
   8   6   1       3169.39       2985.59       321.30 o                         
   9   6   1       8447.65       7951.03       540.12 o                         
  10   6   1      20992.45      20605.37       915.34 o                         
  11   6   1       1135.06        902.62       318.22 o                         
  12   6   1       4234.97       5344.63       750.96 o                         
  13   6   1       8432.90       9055.07       819.80 o                         
 -13   7   1       3819.06       4559.83       718.86 o                         
 -12   7   1        201.84        110.14       265.17 o                         
 -11   7   1       1897.03       2260.69       385.61 o                         
 -10   7   1      17963.83      17745.75       926.56 o                         
  -9   7   1        913.09        872.77       227.30 o                         
  -8   7   1       2433.75       2308.29       258.53 o                         
  -7   7   1       3563.97       3229.37       268.67 o                         
  -6   7   1       6091.79       6521.76       350.20 o                         
  -5   7   1      28283.97      29760.87       589.85 o                         
  -4   7   1      87357.68      95464.71      1350.58 o                         
  -3   7   1       9579.29       9730.83       263.16 o                         
  -2   7   1       4294.83       4295.11       201.83 o                         
  -1   7   1      15112.85      15943.66       339.88 o                         
   0   7   1      35627.48      35684.97       502.17 o                         
   1   7   1      14711.01      15152.53       268.68 o                         
   2   7   1      13451.74      12863.88       289.83 o                         
   3   7   1       1064.99       1220.98       108.18 o                         
   4   7   1      37783.79      40054.49       703.23 o                         
   5   7   1      12014.58      11770.03       396.12 o                         
   6   7   1      16713.51      17235.93       656.31 o                         
   7   7   1        105.76        -78.99       179.47 o                         
   8   7   1       6588.88       6387.83       459.35 o                         
   9   7   1       3983.55       3367.66       374.00 o                         
  10   7   1       6308.53       6571.03       603.62 o                         
  11   7   1      11472.07      12129.60       844.44 o                         
  12   7   1       1997.87       2187.66       484.42 o                         
  13   7   1       3079.22       2814.33       626.97 o                         
 -13   8   1        473.91        179.36       957.44 o                         
 -12   8   1        207.11        -41.13       254.44 o                         
 -11   8   1         28.14        155.16       230.08 o                         
 -10   8   1       3475.42       3157.53       407.82 o                         
  -9   8   1        795.97        791.25       232.13 o                         
  -8   8   1         10.81         57.64       137.71 o                         
  -7   8   1       1365.22       1514.81       202.64 o                         
  -6   8   1       3153.33       3363.57       283.02 o                         
  -5   8   1       7599.62       7353.70       282.81 o                         
  -4   8   1       6363.45       6547.14       234.65 o                         
  -3   8   1       8494.48       9448.29       343.83 o                         
  -2   8   1      81887.80      88839.45      1386.49 o                         
  -1   8   1       1136.30       1362.70       122.09 o                         
   0   8   1       1028.43       1024.98        88.29 o                         
   1   8   1      24178.96      24326.26       379.83 o                         
   2   8   1         33.23        126.68        93.51 o                         
   3   8   1       1069.31       1050.41        92.25 o                         
   4   8   1      10163.62      10752.26       315.95 o                         
   5   8   1        637.34        626.11       121.98 o                         
   6   8   1       1495.86       1483.50       238.36 o                         
   7   8   1         57.62        116.07       179.69 o                         
   8   8   1        485.21        630.18       287.70 o                         
   9   8   1       5996.52       5524.27       526.81 o                         
  10   8   1          7.45         19.26       250.37 o                         
  11   8   1       1563.36       1821.61       460.77 o                         
  12   8   1        714.03       1346.27       351.33 o                         
  13   8   1        499.91        363.48       640.73 o                         
 -13   9   1      13314.83      14661.13      1300.84 o                         
 -12   9   1       3271.85       2842.46       731.88 o                         
 -11   9   1       4270.04       4553.16       503.84 o                         
 -10   9   1      13484.95      13495.74       817.48 o                         
  -9   9   1       3503.79       3264.00       482.42 o                         
  -8   9   1      12535.82      12623.93       568.97 o                         
  -7   9   1      47686.88      50530.15      1707.69 o                         
  -6   9   1       5177.29       5087.21       395.39 o                         
  -5   9   1      15642.90      15046.74       616.69 o                         
  -4   9   1      51026.25      53530.98      1129.46 o                         
  -3   9   1      17573.45      18450.62       504.35 o                         
  -2   9   1        218.52        205.10       111.39 o                         
  -1   9   1     114042.09     117062.05      1586.91 o                         
   0   9   1       5301.66       5129.99       235.39 o                         
   1   9   1        442.15        377.75        83.14 o                         
   2   9   1      99758.82     101530.73      1291.24 o                         
   3   9   1      53643.57      54348.15       766.59 o                         
   4   9   1        414.83        558.24       103.63 o                         
   5   9   1        371.58        420.00       108.11 o                         
   6   9   1         37.53         46.80       208.47 o                         
   7   9   1      14892.35      14598.05       641.43 o                         
   8   9   1      15599.31      15473.03       813.66 o                         
   9   9   1      13812.75      14597.59       837.83 o                         
  10   9   1        332.75        371.81       438.82 o                         
  11   9   1       3993.22       3711.13       620.76 o                         
  12   9   1        238.69        246.69       331.50 o                         
 -13  10   1        391.08       -150.34       623.12 o                         
 -12  10   1       8024.45       9292.20       984.31 o                         
 -11  10   1       6354.56       6875.65       608.90 o                         
 -10  10   1       2491.53       2893.39       410.07 o                         
  -9  10   1      33885.29      33758.24      1283.97 o                         
  -8  10   1      32731.11      33814.19      1215.74 o                         
  -7  10   1       1011.41       1182.22       316.54 o                         
  -6  10   1      27588.68      27587.04       842.53 o                         
  -5  10   1      34517.38      35687.41       955.51 o                         
  -4  10   1       1180.15        931.30       100.15 o                         
  -3  10   1     134226.11     145162.72      2597.09 o                         
  -2  10   1      64849.36      69302.76      1177.56 o                         
  -1  10   1          8.70         60.39       107.12 o                         
   0  10   1      22603.33      22025.56       470.88 o                         
   1  10   1      71957.36      71915.22       840.80 o                         
   2  10   1        196.07        296.75        96.58 o                         
   3  10   1      20721.62      20185.49       461.51 o                         
   4  10   1      40862.80      41193.88       707.80 o                         
   5  10   1       2085.14       1609.54       202.78 o                         
   6  10   1      15403.22      14619.52       705.23 o                         
   7  10   1      40732.06      40497.73      1336.58 o                         
   8  10   1        719.61        755.29       255.87 o                         
   9  10   1       4380.63       4903.92       501.12 o                         
  10  10   1       4891.41       5512.52       547.04 o                         
  11  10   1        608.09        584.42       274.74 o                         
  12  10   1      12777.59      12976.73       927.11 o                         
 -13  11   1       4299.85       4853.16       759.16 o                         
 -12  11   1       2630.04       2768.61       592.24 o                         
 -11  11   1        269.80        -18.14       283.62 o                         
 -10  11   1      10180.96       9496.96       688.98 o                         
  -9  11   1         87.56        250.47       262.47 o                         
  -8  11   1       2439.74       2674.12       350.50 o                         
  -7  11   1       2791.88       3011.20       363.19 o                         
  -6  11   1        214.63          9.56       211.66 o                         
  -5  11   1      10069.79      10099.56       472.09 o                         
  -4  11   1      54869.19      55170.30      1077.08 o                         
  -3  11   1       4199.51       4940.48       247.05 o                         
  -2  11   1      28054.30      28732.44       593.44 o                         
  -1  11   1      28935.79      29453.73       600.43 o                         
   0  11   1         70.63        -21.38        75.29 o                         
   1  11   1       9331.84       9410.18       231.04 o                         
   2  11   1      75346.77      77286.87      1370.95 o                         
   3  11   1      13026.39      12531.46       311.61 o                         
   4  11   1       1603.73       1620.00       126.37 o                         
   5  11   1       2044.23       2295.75       178.69 o                         
   6  11   1       2514.32       2920.71       339.89 o                         
   7  11   1       1729.09       1641.98       281.61 o                         
   8  11   1      12492.33      13729.74       771.89 o                         
   9  11   1       2309.23       2193.09       369.29 o                         
  10  11   1       8191.12       9422.83       723.62 o                         
  11  11   1      11533.26      10303.68       898.48 o                         
  12  11   1       1571.85       2061.52       554.51 o                         
 -13  12   1         86.35        279.83       788.52 o                         
 -12  12   1        470.72         34.36       443.92 o                         
 -11  12   1       1272.17       1163.39       312.85 o                         
 -10  12   1       2109.34       2048.31       357.62 o                         
  -9  12   1       6946.89       5784.47       521.66 o                         
  -8  12   1         50.32        279.47       205.85 o                         
  -7  12   1       1295.11       1067.84       249.27 o                         
  -6  12   1       2799.40       2685.70       335.39 o                         
  -5  12   1        567.73        362.70        91.67 o                         
  -4  12   1       1944.79       2095.02       197.84 o                         
  -3  12   1       2186.99       2190.58       193.31 o                         
  -2  12   1      23663.77      24659.17       689.67 o                         
  -1  12   1        581.64        761.96       165.51 o                         
   0  12   1       1856.86       1721.58       117.01 o                         
   1  12   1       2036.12       2201.10       140.92 o                         
   2  12   1         30.87        103.87        72.40 o                         
   3  12   1       2863.77       2516.59       150.74 o                         
   4  12   1       1232.92       1155.91       112.96 o                         
   5  12   1        336.24        198.89        97.76 o                         
   6  12   1        100.71        -76.72       164.48 o                         
   7  12   1       2270.00       2062.99       360.80 o                         
   8  12   1       7565.05       7953.22       600.99 o                         
   9  12   1       3428.72       3265.08       436.76 o                         
  10  12   1        287.66        528.41       287.26 o                         
  11  12   1       1052.82       1240.97       351.36 o                         
  12  12   1        595.10        211.30       451.11 o                         
 -13  13   1       8154.53       7784.99       970.37 o                         
 -12  13   1       2064.85       1985.31       483.25 o                         
 -11  13   1       4066.38       4341.49       512.14 o                         
 -10  13   1      25701.51      25663.41      1169.92 o                         
  -9  13   1       5946.91       6386.42       548.46 o                         
  -8  13   1      24399.45      24076.49      1023.55 o                         
  -7  13   1      27000.81      25938.95       890.70 o                         
  -6  13   1       1385.13        885.03       243.36 o                         
  -5  13   1       7298.64       6169.22       304.31 o                         
  -4  13   1      31040.44      31267.80       761.07 o                         
  -3  13   1      22217.58      22509.57       673.70 o                         
  -2  13   1        413.17        435.63       127.18 o                         
  -1  13   1      31316.22      31006.59       737.00 o                         
   0  13   1       4124.57       4251.19       244.26 o                         
   1  13   1      14648.21      13745.23       339.73 o                         
   2  13   1      48857.93      46943.66      1356.11 o                         
   3  13   1      22551.68      21475.98       415.71 o                         
   4  13   1        133.82        248.10        83.12 o                         
   5  13   1      11409.09      10156.90       409.96 o                         
   6  13   1       2710.05       3046.98       262.33 o                         
   7  13   1      32540.14      32198.26      1188.66 o                         
   8  13   1      25618.80      26104.83      1101.48 o                         
   9  13   1       6127.74       5931.90       543.99 o                         
  10  13   1        101.40       -418.56       279.04 o                         
  11  13   1        706.89        724.76       287.56 o                         
  12  13   1       2516.53       1500.14       442.18 o                         
 -13  14   1        423.51        201.46       436.90 o                         
 -12  14   1       7472.15       9308.73       993.54 o                         
 -11  14   1       8837.15       9273.69       738.07 o                         
 -10  14   1       1147.16       1356.12       477.78 o                         
  -9  14   1      47652.56      49386.84      1649.22 o                         
  -8  14   1      37526.36      36720.61      1319.93 o                         
  -7  14   1       1129.17       1100.58       275.67 o                         
  -6  14   1      14844.68      14001.05       604.19 o                         
  -5  14   1       8143.23       7979.66       373.19 o                         
  -4  14   1       2178.40       2182.40       289.49 o                         
  -3  14   1      88421.98      93204.91      2481.67 o                         
  -2  14   1      59862.50      61104.00      1843.32 o                         
  -1  14   1       1268.81       1358.43       152.60 o                         
   0  14   1      36506.73      36020.27       837.81 o                         
   1  14   1      41864.73      41270.17       813.52 o                         
   2  14   1       2999.31       2702.30       163.58 o                         
   3  14   1      18409.46      16381.13       361.40 o                         
   4  14   1      23470.81      23449.22       496.88 o                         
   5  14   1        174.72         32.91        83.71 o                         
   6  14   1      41528.65      41808.57      1069.04 o                         
   7  14   1      58647.72      57649.76      1392.90 o                         
   8  14   1          2.90         71.36       238.91 o                         
   9  14   1      16885.80      16744.77       922.11 o                         
  10  14   1       5043.32       4634.94       508.61 o                         
  11  14   1       2015.59       1835.33       702.49 o                         
  12  14   1      13873.71      16263.39      1333.80 o                         
 -13  15   1       5240.37       7048.75       946.13 o                         
 -12  15   1       5436.79       5026.28       906.86 o                         
 -11  15   1        904.17        570.17       298.78 o                         
 -10  15   1       7125.27       7061.30       780.22 o                         
  -9  15   1        477.54        769.15       417.62 o                         
  -8  15   1      14173.42      14352.79       786.13 o                         
  -7  15   1      14896.58      13810.97       454.89 o                         
  -6  15   1       2971.97       2442.38       184.21 o                         
  -5  15   1        165.95        -65.74       132.25 o                         
  -4  15   1       8681.60       7550.07       498.00 o                         
  -3  15   1       9969.77      10991.90       556.52 o                         
  -2  15   1        488.04        732.48       145.60 o                         
  -1  15   1        989.10       1728.13       173.48 o                         
   0  15   1       1831.99       1974.33       141.37 o                         
   1  15   1      13641.68      12476.11       301.63 o                         
   2  15   1      49569.29      48664.73      1342.92 o                         
   3  15   1       8677.32       7503.98       281.26 o                         
   4  15   1       4398.28       4670.56       179.35 o                         
   5  15   1       9616.69       9658.83       341.85 o                         
   6  15   1       1250.90       1196.67       182.63 o                         
   7  15   1      13922.12      14573.52       554.53 o                         
   8  15   1      38224.36      36306.70      1989.56 o                         
   9  15   1       3268.75       3350.28       431.62 o                         
  10  15   1       1363.61       1458.88       539.91 o                         
  11  15   1       5949.78       5173.16       569.16 o                         
  12  15   1       6367.52       6478.36       853.80 o                         
 -12  16   1         33.49       -587.93       391.96 o                         
 -11  16   1       1842.66       1583.51       357.55 o                         
 -10  16   1       1578.55       1533.13       341.34 o                         
  -9  16   1       1773.12       1908.69       243.00 o                         
  -8  16   1         71.34         28.60       176.26 o                         
  -7  16   1       6209.67       5760.43       329.41 o                         
  -6  16   1      25508.13      24127.70      1049.98 o                         
  -5  16   1       6740.09       6790.33       356.36 o                         
  -4  16   1        317.40        414.18       214.19 o                         
  -3  16   1         22.45        194.59       231.95 o                         
  -2  16   1       2100.70       2470.13       237.40 o                         
  -1  16   1        129.67        292.05       134.66 o                         
   0  16   1       2519.95       2495.67       181.32 o                         
   1  16   1       8321.22       7808.75       249.55 o                         
   2  16   1       3267.33       2773.60       428.18 o                         
   3  16   1        811.91        715.21        80.02 o                         
   4  16   1        389.71        357.08        67.98 o                         
   5  16   1       2754.30       3094.03       195.96 o                         
   6  16   1       2966.98       2893.66       250.00 o                         
   7  16   1        562.71        550.59       159.94 o                         
   8  16   1        396.49        596.93       267.08 o                         
   9  16   1        139.60         82.09       226.18 o                         
  10  16   1         63.60        183.19       258.83 o                         
  11  16   1        444.68        546.89       301.53 o                         
  12  16   1         44.20        413.07       625.24 o                         
 -12  17   1        458.69         -1.40       392.72 o                         
 -11  17   1       8357.93       8321.64       719.39 o                         
 -10  17   1      14284.36      14471.15       891.81 o                         
  -9  17   1       4419.95       4192.71       468.61 o                         
  -8  17   1       3722.44       3460.09       266.36 o                         
  -7  17   1       3413.33       2464.59       288.47 o                         
  -6  17   1       2899.73       2467.09       222.46 o                         
  -5  17   1      10006.05       9609.06       650.96 o                         
  -4  17   1      30333.32      27879.79      2485.87 o                         
  -3  17   1       5646.05       6612.92       553.84 o                         
  -2  17   1       5187.08       4783.02       406.31 o                         
  -1  17   1       7705.11       7287.13       492.99 o                         
   0  17   1        518.00        651.04       111.19 o                         
   1  17   1       5680.80       5468.03       226.16 o                         
   2  17   1     105293.72     102905.71      3196.62 o                         
   3  17   1       4961.40       4796.41       261.83 o                         
   4  17   1      17252.02      15701.85       568.63 o                         
   5  17   1      12781.73      12200.78       480.69 o                         
   6  17   1       7822.92       7052.98       349.28 o                         
   7  17   1       1973.75       1905.92       230.96 o                         
   8  17   1      11545.39      11262.64       731.09 o                         
   9  17   1       9455.62       8781.93       686.66 o                         
  10  17   1       4841.79       4905.00       687.65 o                         
  11  17   1       3485.52       3903.89       680.33 o                         
  12  17   1        175.04       1381.49       716.25 o                         
 -12  18   1       7084.05       5560.24       860.51 o                         
 -11  18   1       8322.18       7895.51       900.18 o                         
 -10  18   1        851.79        742.21       304.62 o                         
  -9  18   1      25322.87      25391.51      1154.97 o                         
  -8  18   1       9092.76       7556.00       682.50 o                         
  -7  18   1        309.48        317.15       169.20 o                         
  -6  18   1      14945.94      15150.01       493.85 o                         
  -5  18   1      13450.88      12768.69       506.17 o                         
  -4  18   1       2522.15       2493.35       790.07 o                         
  -3  18   1      87148.73      87392.34      4308.61 o                         
  -2  18   1      24036.93      21039.59      1045.70 o                         
  -1  18   1       1762.07       2455.86       217.78 o                         
   0  18   1      17436.27      16030.55       435.75 o                         
   1  18   1      65316.16      64319.81      1025.51 o                         
   2  18   1       2300.70       2440.21       513.36 o                         
   3  18   1      29322.34      28444.44       862.30 o                         
   4  18   1      21383.78      20664.02       673.11 o                         
   5  18   1       4052.37       3431.37       223.97 o                         
   6  18   1      29141.07      28652.96       680.97 o                         
   7  18   1      28274.06      27267.77      1131.99 o                         
   8  18   1        890.46       1099.25       265.22 o                         
   9  18   1      24009.29      24236.05      1151.15 o                         
  10  18   1       6331.14       6650.54       636.67 o                         
  11  18   1       3689.03       3942.09       673.48 o                         
  12  18   1      15874.83      18409.97      2291.03 o                         
 -12  19   1       5313.13       4927.51       788.96 o                         
 -11  19   1        247.95       -306.75       325.42 o                         
 -10  19   1       4026.25       3631.47       470.68 o                         
  -9  19   1        332.99        293.42       233.39 o                         
  -8  19   1      16060.25      15646.02       900.94 o                         
  -7  19   1      13764.54      14391.40       681.86 o                         
  -6  19   1       3490.21       3336.34       318.71 o                         
  -5  19   1        410.01        536.73       165.97 o                         
  -4  19   1      21406.18      20602.47      1343.46 o                         
  -3  19   1       6909.74       6554.76       960.54 o                         
  -2  19   1       6501.78       5903.57       275.56 o                         
  -1  19   1       8652.36       8457.73       354.07 o                         
   0  19   1        361.66        444.45       144.55 o                         
   1  19   1      18487.45      17521.56       454.07 o                         
   2  19   1      25461.44      24968.27       663.02 o                         
   3  19   1       6570.77       6129.28       357.51 o                         
   4  19   1       1043.74       1321.96       186.31 o                         
   5  19   1       7035.99       7111.54       591.85 o                         
   6  19   1         28.56         41.96       101.02 o                         
   7  19   1      14776.90      14900.02       828.60 o                         
   8  19   1      18080.30      18567.72       837.24 o                         
   9  19   1       2290.69       1851.41       341.25 o                         
  10  19   1       2302.52       2696.15       412.77 o                         
  11  19   1      11190.39      10474.67      1058.73 o                         
 -12  20   1         26.39       -308.22       500.98 o                         
 -11  20   1        641.15        562.27       590.86 o                         
 -10  20   1        282.17        -27.95       276.17 o                         
  -9  20   1        146.71       -270.77       251.02 o                         
  -8  20   1       1182.72        886.77       308.95 o                         
  -7  20   1        494.78        137.25       172.35 o                         
  -6  20   1       3220.98       3198.61       340.96 o                         
  -5  20   1       8913.90       8730.11       432.54 o                         
  -4  20   1       4392.10       4066.09       539.28 o                         
  -3  20   1        632.94        698.42       272.33 o                         
  -2  20   1         11.00         34.96        89.02 o                         
  -1  20   1        534.21        721.03       125.43 o                         
   0  20   1        119.48         66.30       102.05 o                         
   1  20   1      16128.83      14954.78       422.57 o                         
   2  20   1       4498.45       3870.04       270.57 o                         
   3  20   1          0.52         -0.78       204.23 o                         
   4  20   1       3723.25       4063.83       303.11 o                         
   5  20   1        231.63        217.38       155.32 o                         
   6  20   1       8748.06       7737.80       466.46 o                         
   7  20   1         36.91         89.52       242.95 o                         
   8  20   1        132.29       -188.26       216.84 o                         
   9  20   1       3474.23       2922.27       406.60 o                         
  10  20   1        324.33        232.44       244.54 o                         
  11  20   1          6.38        -88.94       551.13 o                         
 -12  21   1         11.21        373.38       423.08 o                         
 -11  21   1      11150.96      10490.70      1918.26 o                         
 -10  21   1      26514.06      27037.12      1273.56 o                         
  -9  21   1       4287.01       4146.30       439.15 o                         
  -8  21   1       3076.06       3061.30       446.40 o                         
  -7  21   1       1805.17       2209.74       297.41 o                         
  -6  21   1       6898.60       6823.98       470.48 o                         
  -5  21   1       9438.33       8701.21       512.61 o                         
  -4  21   1      52301.62      50697.46      2349.92 o                         
  -3  21   1        617.08        534.90       300.86 o                         
  -2  21   1      11513.30      12082.88       400.83 o                         
  -1  21   1      17142.58      16794.46       500.61 o                         
   0  21   1        671.61        521.08       183.58 o                         
   1  21   1       4419.60       4922.42       356.08 o                         
   2  21   1      45013.92      42198.88       989.59 o                         
   3  21   1       1367.71       1250.04       127.25 o                         
   4  21   1      28868.82      28159.06       832.54 o                         
   5  21   1      21600.23      21471.54       683.89 o                         
   6  21   1       4773.96       4434.94       403.47 o                         
   7  21   1        300.82         70.75       261.69 o                         
   8  21   1      18714.92      17295.89       956.96 o                         
   9  21   1        535.55         44.79       234.17 o                         
  10  21   1       4843.84       4883.94       796.41 o                         
  11  21   1       5451.29       5142.14       767.32 o                         
 -12  22   1       6925.17       7624.00      1458.98 o                         
 -11  22   1       6843.82       6183.32       831.40 o                         
 -10  22   1        414.32        654.06       244.54 o                         
  -9  22   1      13595.52      14248.48       782.92 o                         
  -8  22   1       5857.33       6084.53       596.81 o                         
  -7  22   1         32.50        142.80       199.71 o                         
  -6  22   1      44409.12      43221.93      1285.88 o                         
  -5  22   1      31295.65      33008.34      1948.24 o                         
  -4  22   1       1091.59       1246.01       377.59 o                         
  -3  22   1      34332.22      36377.89      3123.93 o                         
  -2  22   1       7562.51       7394.11       325.09 o                         
  -1  22   1       1642.04       2087.72       258.79 o                         
   0  22   1      25466.12      25097.10       608.24 o                         
   1  22   1      37715.34      34970.93       711.90 o                         
   2  22   1       1207.37       1224.89       344.63 o                         
   3  22   1      28256.78      24927.41       886.35 o                         
   4  22   1      12571.67      11649.41       502.09 o                         
   5  22   1       8040.14       7074.29       474.44 o                         
   6  22   1      25177.67      23560.37       914.12 o                         
   7  22   1      11240.51      10439.18       777.21 o                         
   8  22   1        461.97        586.32       425.11 o                         
   9  22   1      22832.33      23501.63      1180.43 o                         
  10  22   1      10261.61      10481.77      1258.64 o                         
  11  22   1       1244.26       1422.44       733.29 o                         
 -11  23   1       3859.99       4260.69       722.80 o                         
 -10  23   1       2113.41       1885.28       397.67 o                         
  -9  23   1        755.63         48.79       398.42 o                         
  -8  23   1        332.58        159.06       258.92 o                         
  -7  23   1      19639.50      18677.69       831.25 o                         
  -6  23   1        311.50        767.26       313.19 o                         
  -5  23   1       2339.28       2282.01       368.50 o                         
  -4  23   1       9215.90       9303.86       855.72 o                         
  -3  23   1        253.94        527.19       289.01 o                         
  -2  23   1       2341.06       2436.65       161.81 o                         
  -1  23   1      11415.31      11061.89       455.07 o                         
   0  23   1       2941.49       3514.96       223.73 o                         
   1  23   1      11023.52      10182.70       377.33 o                         
   2  23   1      13452.45      12970.54       391.12 o                         
   3  23   1        284.77        104.96        56.29 o                         
   4  23   1       7583.35       6453.08       373.63 o                         
   5  23   1      14219.64      14346.44       869.21 o                         
   6  23   1         52.24         72.55       218.14 o                         
   7  23   1       2447.25       2391.66       316.28 o                         
   8  23   1      11738.64      11971.71       825.80 o                         
   9  23   1       2273.18       2639.88       430.47 o                         
  10  23   1       4959.42       3763.50       940.25 o                         
  11  23   1      16626.23      14570.85      1307.36 o                         
 -11  24   1          4.84        685.05       414.99 o                         
 -10  24   1        453.02        -26.15       271.15 o                         
  -9  24   1       2481.48       1559.70       350.27 o                         
  -8  24   1          7.71        -96.27       220.96 o                         
  -7  24   1       1521.08       1435.90       295.58 o                         
  -6  24   1         29.55        244.96       209.65 o                         
  -5  24   1       1188.72       1115.70       310.91 o                         
  -4  24   1        667.91       1016.60       351.09 o                         
  -3  24   1        912.88       1373.78       342.03 o                         
  -2  24   1        272.85        375.73       148.96 o                         
  -1  24   1       2390.91       3029.71       254.43 o                         
   0  24   1        965.10        913.60       132.75 o                         
   1  24   1       5310.05       5331.60       249.68 o                         
   2  24   1        391.50        360.38        85.52 o                         
   3  24   1        568.35        590.70       101.72 o                         
   4  24   1        232.55        -25.80       153.53 o                         
   5  24   1          0.29         95.38       202.10 o                         
   6  24   1       1478.19       1246.81       254.55 o                         
   7  24   1         39.80        260.79       209.20 o                         
   8  24   1        666.64        908.89       507.17 o                         
   9  24   1        123.06        173.36       260.94 o                         
  10  24   1        316.27        399.29       527.18 o                         
  11  24   1        168.62       -336.71       583.54 o                         
 -11  25   1       7702.70       7848.64       968.26 o                         
 -10  25   1      23143.68      24348.91      1771.32 o                         
  -9  25   1      12300.57      13856.42       958.57 o                         
  -8  25   1       4256.27       4849.28       465.77 o                         
  -7  25   1       5006.78       4886.77       448.91 o                         
  -6  25   1        112.17       -228.64       199.45 o                         
  -5  25   1       3539.01       3466.15       426.42 o                         
  -4  25   1      14514.73      15778.25      1281.47 o                         
  -3  25   1       5031.89       4505.31       458.20 o                         
  -2  25   1       7586.79       7418.76       303.26 o                         
  -1  25   1       8142.75       7964.74       453.00 o                         
   0  25   1       1293.96       1759.91       188.96 o                         
   1  25   1       3296.38       3384.87       209.05 o                         
   2  25   1      13151.59      12556.03       546.27 o                         
   3  25   1       1192.44        917.62       119.76 o                         
   4  25   1       6906.11       6843.66       565.23 o                         
   5  25   1      32534.28      32149.52      1116.32 o                         
   6  25   1       5703.59       5956.16       533.72 o                         
   7  25   1       8596.48       8014.00       653.32 o                         
   8  25   1       5597.17       6453.46       627.56 o                         
   9  25   1        712.07        206.55       249.43 o                         
  10  25   1       1627.60       1735.79       495.59 o                         
 -11  26   1       6136.71       5934.55       851.82 o                         
 -10  26   1         27.14        -57.71       329.72 o                         
  -9  26   1       6278.11       6576.58       677.27 o                         
  -8  26   1       4066.68       4440.16       455.86 o                         
  -7  26   1       1852.44       1516.74       301.35 o                         
  -6  26   1      24639.01      23263.67       952.64 o                         
  -5  26   1      11629.33      11359.02       901.44 o                         
  -4  26   1        762.57       1403.83       402.00 o                         
  -3  26   1      10617.01      10110.92       680.37 o                         
  -2  26   1      10666.35       9891.79       354.98 o                         
  -1  26   1      15321.35      16124.90       585.52 o                         
   0  26   1      50741.25      51319.13      1065.01 o                         
   1  26   1      20087.06      19787.05       657.73 o                         
   2  26   1       1335.43       1119.37       120.56 o                         
   3  26   1       2477.78       2308.55       162.62 o                         
   4  26   1      14694.55      15077.28       859.27 o                         
   5  26   1        881.79        471.87       259.58 o                         
   6  26   1      25103.07      24984.22      1004.92 o                         
   7  26   1       9760.92      10002.40       645.79 o                         
   8  26   1       1456.00       1825.80       388.72 o                         
   9  26   1      19067.34      18876.54      1430.94 o                         
  10  26   1      13017.56      12700.18      1175.11 o                         
 -11  27   1       5937.03      10002.38      1646.64 o                         
 -10  27   1      11358.49      11963.82       935.84 o                         
  -9  27   1       1949.95       1992.57       456.18 o                         
  -8  27   1        135.68        273.67       213.27 o                         
  -7  27   1      14102.87      13628.38       751.12 o                         
  -6  27   1       1201.09       1143.10       265.94 o                         
  -5  27   1       2400.47       1974.15       448.02 o                         
  -4  27   1       2694.54       2773.63       475.48 o                         
  -3  27   1        188.82         83.65       198.12 o                         
  -2  27   1       2131.12       1990.56       171.41 o                         
  -1  27   1      26942.04      27943.22       804.05 o                         
   0  27   1       2939.84       3586.49       276.04 o                         
   1  27   1       7868.63       7917.73       349.03 o                         
   2  27   1       2473.30       2245.04       256.48 o                         
   3  27   1        283.40        218.34       217.10 o                         
   4  27   1      22664.55      21090.22      1265.95 o                         
   5  27   1      24326.77      24151.34       976.98 o                         
   6  27   1       2628.64       2339.96       352.02 o                         
   7  27   1       6359.12       6899.08       542.82 o                         
   8  27   1       6156.01       6407.03       648.14 o                         
   9  27   1        105.62        548.21       395.97 o                         
  10  27   1       4214.02       3614.21       745.41 o                         
 -10  28   1         37.50       -152.95       396.53 o                         
  -9  28   1       3152.35       3472.68       522.51 o                         
  -8  28   1          9.67         93.18       264.06 o                         
  -7  28   1         82.86        -10.26       216.17 o                         
  -6  28   1        425.30        457.40       385.95 o                         
  -5  28   1       4968.98       5299.00       662.43 o                         
  -4  28   1       2602.84       2367.70       495.20 o                         
  -3  28   1        311.41        318.60       210.83 o                         
  -2  28   1          3.61        -85.36       117.43 o                         
  -1  28   1       2391.66       3122.60       220.64 o                         
   0  28   1        115.39         72.38       140.24 o                         
   1  28   1         89.48        345.68       108.76 o                         
   2  28   1        241.34        296.51        87.10 o                         
   3  28   1         60.30        334.46       357.00 o                         
   4  28   1        173.10        268.79       348.02 o                         
   5  28   1         51.58       -345.51       252.86 o                         
   6  28   1         35.42         13.49       223.96 o                         
   7  28   1          2.79        106.44       227.47 o                         
   8  28   1       1316.39       -127.61       366.57 o                         
   9  28   1          9.49       -135.03       982.23 o                         
  10  28   1        482.14        233.38       742.31 o                         
 -10  29   1       8183.63       8590.19       817.11 o                         
  -9  29   1       5171.69       5573.11       671.26 o                         
  -8  29   1       1988.23       2509.42       377.36 o                         
  -7  29   1       4178.13       3866.30       537.05 o                         
  -6  29   1        268.71         70.68       250.76 o                         
  -5  29   1       4595.36       4581.14       631.55 o                         
  -4  29   1      13114.05      13097.49       986.38 o                         
  -3  29   1        894.99        833.31       259.56 o                         
  -2  29   1       2035.62       2345.91       218.40 o                         
  -1  29   1       9177.89       9623.37       408.42 o                         
   0  29   1        219.17        617.14       171.06 o                         
   1  29   1      14989.38      14930.25       519.35 o                         
   2  29   1       8124.10       7732.36       489.34 o                         
   3  29   1        605.33        508.59       322.06 o                         
   4  29   1       6313.75       5652.20      1167.92 o                         
   5  29   1      19601.14      16111.61      1162.07 o                         
   6  29   1       2006.58       1813.84       329.22 o                         
   7  29   1       5361.72       4693.14       548.51 o                         
   8  29   1       7748.83       8254.72       805.22 o                         
   9  29   1       1316.49        659.94       682.86 o                         
 -10  30   1        613.02       -185.99       344.07 o                         
  -9  30   1       5646.44       5613.00       640.46 o                         
  -8  30   1       3619.83       3795.35       445.84 o                         
  -7  30   1       2513.61       2472.52       370.04 o                         
  -6  30   1      28889.10      27761.04      1153.54 o                         
  -5  30   1      16034.70      15922.23      1149.86 o                         
  -4  30   1         98.91        -28.04       315.20 o                         
  -3  30   1      15788.26      16914.47       817.43 o                         
  -2  30   1      17756.95      18275.31       568.04 o                         
  -1  30   1       1142.71       1438.13       183.86 o                         
   0  30   1      33214.10      34706.15       913.36 o                         
   1  30   1      23135.83      24879.92      1219.75 o                         
   2  30   1        527.58        570.96       286.15 o                         
   3  30   1       8728.45       7794.19      1035.77 o                         
   4  30   1      19081.15      18063.96      1676.78 o                         
   5  30   1        916.59       1405.07       454.44 o                         
   6  30   1      24582.26      25446.42      1078.20 o                         
   7  30   1       2541.88       2883.15       424.71 o                         
   8  30   1       1841.04       1933.17      1373.75 o                         
   9  30   1      14844.05      16324.40      1403.92 o                         
 -10  31   1      10293.29      11856.72      1230.76 o                         
  -9  31   1       4959.76       5079.45       634.01 o                         
  -8  31   1        597.01        288.53       228.27 o                         
  -7  31   1      10233.47      10248.16       705.83 o                         
  -6  31   1       1125.39       1247.11       429.92 o                         
  -5  31   1        187.00        463.18       369.61 o                         
  -4  31   1       1883.05       1668.37       440.90 o                         
  -3  31   1         57.98        549.07       308.93 o                         
  -2  31   1       2981.75       3519.84       317.91 o                         
  -1  31   1      24596.01      25600.02       708.46 o                         
   0  31   1       5435.88       6141.33       368.51 o                         
   1  31   1       4940.00       5669.05       429.44 o                         
   2  31   1        814.72        584.58       365.51 o                         
   3  31   1         22.42        162.57       343.75 o                         
   4  31   1      10047.81      10049.44      1249.91 o                         
   5  31   1      26884.76      28634.27      2265.53 o                         
   6  31   1       9447.28       9118.07       716.51 o                         
   7  31   1       1016.60       1103.25       299.86 o                         
   8  31   1        932.07        -55.50       295.49 o                         
   9  31   1        757.85        881.37       498.97 o                         
  -9  32   1        812.71        633.65       381.62 o                         
  -8  32   1       1543.40       1441.61       385.75 o                         
  -7  32   1       7141.76       5686.01       540.10 o                         
  -6  32   1       1866.30       1707.09       335.69 o                         
  -5  32   1        448.37        231.63       298.68 o                         
  -4  32   1       5069.82       3360.73       560.71 o                         
  -3  32   1         57.82        204.13       220.10 o                         
  -2  32   1         90.14         77.08       186.68 o                         
  -1  32   1        355.07       1113.99       185.07 o                         
   0  32   1       1389.53       1039.74       230.20 o                         
   1  32   1         55.56        183.89       154.60 o                         
   2  32   1       6240.75       6996.43       780.34 o                         
   3  32   1       5048.37       4940.01       672.92 o                         
   4  32   1        120.58        619.88       482.38 o                         
   5  32   1       1530.87       1925.29       526.45 o                         
   6  32   1        394.31        614.95       316.35 o                         
   7  32   1       1815.26       1445.74       535.70 o                         
   8  32   1       1656.52       1070.04       382.18 o                         
   9  32   1        227.01        851.26       488.71 o                         
  -9  33   1         92.84        411.53       565.00 o                         
  -8  33   1        380.33         99.27       251.86 o                         
  -7  33   1      10381.88      10180.28       721.51 o                         
  -6  33   1       1496.69       1282.07       337.67 o                         
  -5  33   1       3799.62       2984.61       666.80 o                         
  -4  33   1       6883.23       7251.46       802.10 o                         
  -3  33   1         44.99        719.87       306.02 o                         
  -2  33   1       1493.14       1466.95       295.60 o                         
  -1  33   1       5121.55       5891.87       649.16 o                         
   0  33   1        517.24        784.55       218.35 o                         
   1  33   1      11268.08      11899.35       808.05 o                         
   2  33   1      19800.75      21957.05      1619.73 o                         
   3  33   1        483.66        628.99       401.14 o                         
   4  33   1        529.39       1240.61       626.36 o                         
   5  33   1       3177.07       2674.11      1396.29 o                         
   6  33   1         54.67        220.30       275.59 o                         
   7  33   1       4998.96       5276.30       618.86 o                         
   8  33   1      10997.20      13511.37       995.57 o                         
  -8  34   1       8262.98       8141.06       670.35 o                         
  -7  34   1        495.87        403.70       305.43 o                         
  -6  34   1      21168.37      22442.56      1329.12 o                         
  -5  34   1       8140.20       8789.74       925.82 o                         
  -4  34   1       2345.73       3152.59      1097.62 o                         
  -3  34   1      15347.75      16363.07       932.91 o                         
  -2  34   1      12166.63      13426.80       897.46 o                         
  -1  34   1        153.25        676.79       398.54 o                         
   0  34   1       7119.32       8389.84       475.98 o                         
   1  34   1       5761.75       6458.83       612.25 o                         
   2  34   1       1163.79       1890.81       474.90 o                         
   3  34   1      10785.90      11758.43      1034.34 o                         
   4  34   1      11944.37      12768.47      1449.12 o                         
   5  34   1       1251.73        930.32       413.68 o                         
   6  34   1      12825.72      12426.56      1718.99 o                         
   7  34   1       5749.61       6549.79       711.42 o                         
   8  34   1        332.26        257.46       309.38 o                         
  -8  35   1        146.96        138.60       460.54 o                         
  -7  35   1      10939.92      10929.51       773.69 o                         
  -6  35   1       3650.40       3188.54       512.15 o                         
  -5  35   1        994.09       1593.81       515.19 o                         
  -4  35   1       2169.62       1827.91       392.34 o                         
  -3  35   1         34.95       -110.94       539.30 o                         
  -2  35   1       2162.09       2769.74       543.79 o                         
  -1  35   1      12328.08      12707.41       912.60 o                         
   0  35   1         93.94        991.01       305.82 o                         
   1  35   1       2744.64       3213.84       443.24 o                         
   2  35   1       4580.34       5328.25       847.97 o                         
   3  35   1        241.86       1015.64       455.07 o                         
   4  35   1      11579.87      10984.44      1408.83 o                         
   5  35   1      14105.48      14615.66      1660.02 o                         
   6  35   1       5592.74       6297.80       667.06 o                         
   7  35   1         79.82        314.96       300.36 o                         
  -8  36   1        265.33        671.87       355.34 o                         
  -7  36   1       3559.68       4141.37       508.75 o                         
  -6  36   1       2714.99       3731.14       473.88 o                         
  -5  36   1       4070.80       4571.09      1013.23 o                         
  -4  36   1       1543.62       1094.50       478.56 o                         
  -3  36   1        178.37        527.47       391.37 o                         
  -2  36   1         86.17        434.84       305.80 o                         
  -1  36   1          7.98       1100.05       352.86 o                         
   0  36   1          3.97       1237.85       512.18 o                         
   1  36   1        477.79       1806.39       545.12 o                         
   2  36   1       3182.19       3762.27       587.45 o                         
   3  36   1         31.79        350.12       349.90 o                         
   4  36   1       1326.46        403.11       358.11 o                         
   5  36   1         10.25         41.09       340.23 o                         
   6  36   1       2746.35       3671.87       561.88 o                         
   7  36   1         50.01       -383.23       332.50 o                         
  -7  37   1       6183.32       5235.29       649.04 o                         
  -6  37   1        384.56        -16.72       363.91 o                         
  -5  37   1       4034.49       5071.14       824.60 o                         
  -4  37   1       2036.57       3565.53       684.55 o                         
  -3  37   1        105.90        420.83       368.09 o                         
  -2  37   1       2200.33       3376.70       500.48 o                         
  -1  37   1       8019.60       9011.71      1027.42 o                         
   0  37   1        117.96        878.48       553.53 o                         
   1  37   1      13431.09      15235.96       977.67 o                         
   2  37   1      10616.96      12720.85      1778.50 o                         
   3  37   1       6356.49       6052.40       783.46 o                         
   4  37   1        929.36        813.02       472.38 o                         
   5  37   1       6558.62       7532.09      1390.79 o                         
   6  37   1        102.67        131.06       432.20 o                         
   7  37   1       9981.32       9560.43       862.79 o                         
  -7  38   1        134.81       -100.61       928.98 o                         
  -6  38   1       4754.47       5192.91       577.68 o                         
  -5  38   1       2503.61       2524.88       583.70 o                         
  -4  38   1       2115.36       1795.28       638.34 o                         
  -3  38   1      25821.45      26367.79      1671.57 o                         
  -2  38   1      13598.85      14134.06       968.93 o                         
  -1  38   1        133.87       1118.55       461.83 o                         
   0  38   1      10484.95      12047.34      1197.34 o                         
   1  38   1       4497.10       5810.30       956.73 o                         
   2  38   1       1281.79       1529.98       815.15 o                         
   3  38   1      11901.03      13481.05      1901.91 o                         
   4  38   1       8411.38       7991.71       916.80 o                         
   5  38   1        168.11        802.84       362.08 o                         
   6  38   1       9956.57       9002.38       968.76 o                         
  -6  39   1       3690.53       3674.75       505.38 o                         
  -5  39   1        659.52        501.07       443.13 o                         
  -4  39   1       6080.05       6869.46       931.65 o                         
  -3  39   1        115.26        715.86       405.66 o                         
  -2  39   1       5314.20       6032.54       878.81 o                         
  -1  39   1       6052.42       7352.41      1328.95 o                         
   0  39   1       2092.76       2228.83      1107.76 o                         
   1  39   1       1815.45       1695.56       548.40 o                         
   2  39   1       9990.70      10891.07      1701.02 o                         
   3  39   1       2612.77       2706.64      1077.19 o                         
   4  39   1       2989.14       3833.98      1066.48 o                         
   5  39   1        896.18       1674.35       544.74 o                         
   6  39   1        710.68       1066.72       407.05 o                         
  -6  40   1        614.91        867.23       649.77 o                         
  -5  40   1       2615.07       2442.87      1190.88 o                         
  -4  40   1          2.93         17.29       363.62 o                         
  -3  40   1       2060.74       1200.62       598.47 o                         
  -2  40   1          2.08        393.03       381.02 o                         
  -1  40   1        124.61       1236.64       583.54 o                         
   0  40   1        615.09       1007.76       510.44 o                         
   1  40   1       1103.03       1690.92       548.97 o                         
   2  40   1       1719.46       3259.46       977.73 o                         
   3  40   1         32.50       -303.18       666.66 o                         
   4  40   1        435.35        607.65       468.98 o                         
   5  40   1        259.42       1529.67       490.94 o                         
  -5  41   1       2280.26       3684.15       774.96 o                         
  -4  41   1       2526.62       3501.54       721.86 o                         
  -3  41   1        990.30        419.83       675.67 o                         
  -2  41   1       2344.47       2963.27       730.92 o                         
  -1  41   1       7344.06       7912.13      1367.55 o                         
   0  41   1         29.83        381.04       475.72 o                         
   1  41   1       4930.83       5110.91       811.50 o                         
   2  41   1       6229.91       5596.70      1256.11 o                         
   3  41   1       1670.27       3030.67      1036.90 o                         
   4  41   1        622.55        -93.24       479.66 o                         
  -4  42   1       1173.51       2704.66       973.50 o                         
  -3  42   1      16990.59      19824.15      2285.68 o                         
  -2  42   1      13058.57      15427.34      1410.33 o                         
  -1  42   1         12.85        292.97       407.60 o                         
   0  42   1       5643.25       6991.85      1537.17 o                         
   1  42   1       3626.30       2090.42       831.21 o                         
   2  42   1       1114.66       1070.99       792.61 o                         
   3  42   1      13233.45      16774.04      2146.21 o                         
  -3  43   1        933.62        -51.28       554.23 o                         
  -2  43   1       3157.37       3574.75      1138.05 o                         
  -1  43   1       4846.36       4485.77       822.14 o                         
   0  43   1        723.65       1025.46       585.13 o                         
   1  43   1       1833.75       5664.89      1391.64 o                         
   2  43   1       8631.79      12443.31      1873.17 o                         
  -1  44   1        372.92       1647.84       609.77 o                         
   0  44   1        525.46        388.65       434.18 o                         
 -14   0   2      10753.55      13049.11      1775.40 o                         
 -13   0   2         11.60       -736.82       726.11 o                         
 -12   0   2      13634.49      14570.92      1659.60 o                         
 -11   0   2      35146.59      33883.67      2507.15 o                         
 -10   0   2       1682.83       1342.61       620.17 o                         
  -9   0   2       4803.54       5182.79       868.68 o                         
  -8   0   2      24467.70      24632.19      1785.26 o                         
  -7   0   2        559.28        562.05       187.67 o                         
  -6   0   2      27457.32      27644.97      1067.41 o                         
  -5   0   2      39577.25      41379.70      1290.40 o                         
  -4   0   2       1254.88       1476.38       176.25 o                         
  -3   0   2      95414.52     100873.55      1654.95 o                         
  -2   0   2     111967.46     116349.03      1659.01 o                         
  -1   0   2        175.59        354.29        67.13 o                         
   0   0   2      29090.17      28554.82       447.46 o                         
   1   0   2       9943.08      10177.36       262.68 o                         
   2   0   2      40545.41      42655.12       793.17 o                         
   3   0   2      19199.61      20819.95       815.25 o                         
   4   0   2      44425.36      46602.96      2178.57 o                         
   5   0   2       4577.36       3856.62       456.20 o                         
   6   0   2      10412.58      10343.10       747.38 o                         
   7   0   2       6238.06       5887.05       415.23 o                         
   8   0   2       5556.26       5055.94       396.71 o                         
   9   0   2      18740.34      18360.39       955.64 o                         
  10   0   2      37613.36      38982.61      1525.09 o                         
  11   0   2       4472.50       4847.60       530.52 o                         
  12   0   2       7111.25       8210.57      1123.40 o                         
 -14   1   2         71.73       1392.77       710.05 o                         
 -13   1   2      10418.32       9236.31       978.73 o                         
 -12   1   2       2573.20       2439.14       831.07 o                         
 -11   1   2       3637.69       3558.87       602.86 o                         
 -10   1   2      27612.19      27471.56      1482.19 o                         
  -9   1   2      11735.84      12451.61       929.84 o                         
  -8   1   2       4860.66       4305.15       513.17 o                         
  -7   1   2      31799.09      31537.45       837.97 o                         
  -6   1   2      11628.23      11094.26       457.65 o                         
  -5   1   2       2237.19       2395.78       181.76 o                         
  -4   1   2      24338.86      25809.62       488.64 o                         
  -3   1   2      27163.57      28730.15       558.81 o                         
  -2   1   2      35273.66      39250.34       438.84 o                         
  -1   1   2      23974.93      26113.92       258.12 o                         
   0   1   2      19864.96      21474.58       290.59 o                         
   1   1   2        802.42        821.66        73.86 o                         
   2   1   2       2021.60       1975.32       121.00 o                         
   3   1   2       6509.95       6806.60       221.09 o                         
   4   1   2       2153.13       2193.84       172.23 o                         
   5   1   2      37729.89      37059.01       875.66 o                         
   6   1   2      10721.91      11197.75       445.57 o                         
   7   1   2       1979.49       1822.14       210.56 o                         
   8   1   2       2434.79       2999.41       294.49 o                         
   9   1   2       5708.17       5391.68       401.20 o                         
  10   1   2        529.64        513.94       198.46 o                         
  11   1   2       5504.13       5276.75       444.49 o                         
  12   1   2        221.33       -176.51       258.78 o                         
 -14   2   2       1966.71       2021.42       532.77 o                         
 -13   2   2         76.58        228.90       345.69 o                         
 -12   2   2          4.74       -116.60       515.63 o                         
 -11   2   2         26.29       -636.09       424.06 o                         
 -10   2   2        840.17        932.08       554.23 o                         
  -9   2   2        351.80        484.57       268.22 o                         
  -8   2   2       3578.15       3710.64       692.30 o                         
  -7   2   2      12785.41      13394.99       469.22 o                         
  -6   2   2        261.78        381.16       148.93 o                         
  -5   2   2       5655.89       6586.23       262.65 o                         
  -4   2   2       6992.57       7947.40       215.98 o                         
  -3   2   2      29917.86      32101.47       550.87 o                         
  -2   2   2      18275.30      19571.88       268.81 o                         
  -1   2   2      22578.85      22299.88       229.62 o                         
   0   2   2      11400.72      11166.83       215.07 o                         
   1   2   2       2951.24       3039.53       126.76 o                         
   2   2   2       2402.59       2776.39       121.91 o                         
   3   2   2       7561.57       7989.57       231.90 o                         
   4   2   2        127.57        267.01       101.90 o                         
   5   2   2       4256.41       4983.23       252.18 o                         
   6   2   2       1094.02       1053.77       158.77 o                         
   7   2   2       1380.94       1316.83       161.68 o                         
   8   2   2        799.90        777.33       198.67 o                         
   9   2   2        404.83        123.44       186.56 o                         
  10   2   2        573.45        363.69       205.95 o                         
  11   2   2        129.51        112.23       231.93 o                         
  12   2   2         94.23        669.53       281.93 o                         
 -14   3   2       2110.87       1550.37       483.86 o                         
 -13   3   2      29965.08      29561.80      1804.00 o                         
 -12   3   2       1893.58       3126.60       599.17 o                         
 -11   3   2        857.69       1728.99       445.94 o                         
 -10   3   2       8741.69       9172.79       984.35 o                         
  -9   3   2      12489.72      11961.75       603.47 o                         
  -8   3   2         74.23        219.86       183.39 o                         
  -7   3   2      39964.01      40929.09      1047.56 o                         
  -6   3   2       7082.64       6848.83       350.39 o                         
  -5   3   2        106.89        149.62        85.01 o                         
  -4   3   2      27026.66      27879.26       512.73 o                         
  -3   3   2      13387.47      13672.53       300.47 o                         
  -2   3   2        232.02        218.16        58.13 o                         
  -1   3   2      55347.87      58436.38       512.11 o                         
   0   3   2        608.41        647.38        67.00 o                         
   1   3   2      18114.91      17913.16       317.03 o                         
   2   3   2      46087.65      46820.95       581.56 o                         
   3   3   2      21498.10      22721.24       462.14 o                         
   4   3   2        396.46        402.68       102.25 o                         
   5   3   2      12638.25      13157.60       374.23 o                         
   6   3   2       4315.76       4500.88       251.36 o                         
   7   3   2       3943.18       3983.78       250.30 o                         
   8   3   2       8454.73       8232.72       472.97 o                         
   9   3   2       4238.10       4404.45       366.43 o                         
  10   3   2         38.69        -10.67       263.62 o                         
  11   3   2      12938.62      13533.05       699.05 o                         
  12   3   2        154.57        111.19       221.07 o                         
 -14   4   2      11859.02      12639.69      1221.48 o                         
 -13   4   2         21.85       -539.83       359.88 o                         
 -12   4   2      12493.56      14312.03      1188.42 o                         
 -11   4   2      26151.85      28179.08      1591.11 o                         
 -10   4   2         53.13        191.49       294.96 o                         
  -9   4   2      15683.03      15237.97       621.38 o                         
  -8   4   2      47676.83      48068.23      1177.25 o                         
  -7   4   2       1391.71       1340.05       151.47 o                         
  -6   4   2      91114.12      97069.92      1588.97 o                         
  -5   4   2      34852.46      36678.16      1131.14 o                         
  -4   4   2       6377.27       6599.63       190.85 o                         
  -3   4   2      12850.11      12900.87       274.33 o                         
  -2   4   2      46106.98      48462.45       446.53 o                         
  -1   4   2       7791.11       8030.37       149.77 o                         
   0   4   2      11705.58      12081.25       244.46 o                         
   1   4   2      25764.76      25719.44       485.00 o                         
   2   4   2       3892.88       3994.81       128.16 o                         
   3   4   2      51776.45      54131.40       746.02 o                         
   4   4   2      58433.20      60439.45       963.56 o                         
   5   4   2       3296.51       3146.56       225.90 o                         
   6   4   2      12411.71      11813.67       401.40 o                         
   7   4   2      13146.83      13752.67       576.13 o                         
   8   4   2        138.29        431.25       230.50 o                         
   9   4   2      16188.44      16091.89       776.26 o                         
  10   4   2      36235.80      35040.26      1248.23 o                         
  11   4   2       2872.03       3083.76       413.63 o                         
  12   4   2       5125.69       5470.37       476.18 o                         
 -14   5   2        721.88        586.20       605.51 o                         
 -13   5   2       9668.54       9783.64      1557.32 o                         
 -12   5   2       4861.59       4602.03       678.19 o                         
 -11   5   2       2264.85       2780.34       481.34 o                         
 -10   5   2      28361.74      28907.78      1190.81 o                         
  -9   5   2      12044.55      11116.35       732.29 o                         
  -8   5   2       1112.36       1287.94       185.32 o                         
  -7   5   2      22005.00      21238.78       844.69 o                         
  -6   5   2       3980.95       3836.16       176.60 o                         
  -5   5   2       3033.25       3440.05       174.68 o                         
  -4   5   2       8902.85       9253.73       216.03 o                         
  -3   5   2       4287.42       4823.51       155.13 o                         
  -2   5   2      27686.80      29183.26       368.79 o                         
  -1   5   2      96278.64      99089.67       989.14 o                         
   0   5   2       8840.06       8750.76       232.14 o                         
   1   5   2       5624.89       5485.84       160.11 o                         
   2   5   2        988.96        831.76        78.87 o                         
   3   5   2       8901.95       8996.84       215.47 o                         
   4   5   2       7466.31       7868.79       267.58 o                         
   5   5   2      47327.56      45966.30       914.52 o                         
   6   5   2      26426.64      26354.66       762.37 o                         
   7   5   2       1011.56        788.00       222.52 o                         
   8   5   2      11151.20      11541.10       635.54 o                         
   9   5   2       6000.04       5816.94       472.07 o                         
  10   5   2         99.38         71.23       206.51 o                         
  11   5   2       1579.42       1556.33       316.28 o                         
  12   5   2        227.84       -234.09       257.15 o                         
 -14   6   2       2106.05       2540.39       856.00 o                         
 -13   6   2        658.58        935.22       430.67 o                         
 -12   6   2        635.74        -98.41       357.71 o                         
 -11   6   2        609.08       1212.18       389.11 o                         
 -10   6   2       3758.24       3768.28       562.79 o                         
  -9   6   2         12.36       -234.01       156.67 o                         
  -8   6   2      18227.74      18713.67       654.31 o                         
  -7   6   2      14282.16      13411.19       496.05 o                         
  -6   6   2       3935.38       3709.92       241.55 o                         
  -5   6   2      16086.72      16344.50       344.05 o                         
  -4   6   2       1519.20       1657.68       109.52 o                         
  -3   6   2          5.05         78.05        62.59 o                         
  -2   6   2        399.00        517.89        61.46 o                         
  -1   6   2      64407.68      66215.05       848.94 o                         
   0   6   2        918.17       1024.97        99.53 o                         
   1   6   2        798.09        746.55        60.40 o                         
   2   6   2          3.76        -74.39        58.80 o                         
   3   6   2        658.69        773.40        86.51 o                         
   4   6   2        651.47        683.77       112.31 o                         
   5   6   2         81.95        245.38       131.44 o                         
   6   6   2        231.08        361.35       175.40 o                         
   7   6   2          5.89         73.63       159.01 o                         
   8   6   2       9822.87       9593.41       561.54 o                         
   9   6   2       2512.61       2795.19       347.24 o                         
  10   6   2        977.92        858.97       268.07 o                         
  11   6   2       3813.68       4081.76       539.72 o                         
  12   6   2        719.08        659.60       587.20 o                         
 -13   7   2      25331.41      25288.71      1647.06 o                         
 -12   7   2       6113.32       5777.59      1084.51 o                         
 -11   7   2        141.58        416.19       282.72 o                         
 -10   7   2       4374.70       4762.02       483.42 o                         
  -9   7   2       1431.58       1002.26       193.30 o                         
  -8   7   2        698.63        747.00       168.22 o                         
  -7   7   2      27346.81      28107.89       985.90 o                         
  -6   7   2       6819.95       6563.70       352.81 o                         
  -5   7   2       6691.63       6244.15       237.48 o                         
  -4   7   2      59580.26      63646.62       816.90 o                         
  -3   7   2      27130.22      28043.34       385.76 o                         
  -2   7   2       1042.79       1146.10        81.08 o                         
  -1   7   2      10306.42      10688.99       218.46 o                         
   0   7   2      38930.56      38773.29       601.74 o                         
   1   7   2      15274.37      15360.99       265.67 o                         
   2   7   2      36581.47      36487.78       463.79 o                         
   3   7   2      31658.48      31473.75       486.47 o                         
   4   7   2      10970.79      11404.67       400.84 o                         
   5   7   2       3603.18       3608.55       254.10 o                         
   6   7   2       3933.87       4226.02       328.62 o                         
   7   7   2      10153.28       9691.74       535.86 o                         
   8   7   2      18197.35      18787.28       821.93 o                         
   9   7   2       7889.42       7397.34       524.45 o                         
  10   7   2       1573.90       1833.26       295.17 o                         
  11   7   2       7690.58       7251.65       578.39 o                         
  12   7   2        215.97       -335.43       642.71 o                         
 -13   8   2        625.63        647.03       747.95 o                         
 -12   8   2      12202.27      13788.46      1632.83 o                         
 -11   8   2      13702.55      13453.62       983.28 o                         
 -10   8   2         47.38        246.48       205.82 o                         
  -9   8   2      32737.96      31584.12      1190.97 o                         
  -8   8   2      58610.82      59504.64      1677.05 o                         
  -7   8   2      10643.30      10751.08       581.76 o                         
  -6   8   2      38166.37      39028.46       839.74 o                         
  -5   8   2      53413.07      56289.29       973.49 o                         
  -4   8   2         47.55         72.26        96.49 o                         
  -3   8   2      30017.41      30919.31       496.79 o                         
  -2   8   2      98105.33     100815.27      1073.56 o                         
  -1   8   2      50738.46      51909.73       675.33 o                         
   0   8   2      22354.61      22611.92       381.22 o                         
   1   8   2     112337.01     114259.51      1431.49 o                         
   2   8   2      11717.97      12171.35       242.72 o                         
   3   8   2      70057.75      72399.05      1039.25 o                         
   4   8   2      33939.81      33642.24       593.81 o                         
   5   8   2        611.73        551.83       169.78 o                         
   6   8   2      14410.05      14294.45       597.97 o                         
   7   8   2      20838.39      20668.14       782.29 o                         
   8   8   2         85.29        329.32       190.84 o                         
   9   8   2      19307.10      18857.14       838.25 o                         
  10   8   2      13150.33      12668.37       730.29 o                         
  11   8   2         92.55       -121.01       272.83 o                         
  12   8   2       9060.81      10071.47      1068.61 o                         
 -13   9   2      10304.29       9404.47      1421.79 o                         
 -12   9   2       2427.93       2447.13       756.54 o                         
 -11   9   2        138.58       -251.37       269.19 o                         
 -10   9   2      10189.27       9708.20       679.51 o                         
  -9   9   2       6846.37       6677.06       527.13 o                         
  -8   9   2        342.71        224.61       244.12 o                         
  -7   9   2      12041.59      12150.85       624.73 o                         
  -6   9   2      11943.10      12454.23       413.16 o                         
  -5   9   2       2463.07       2585.96       218.29 o                         
  -4   9   2      28127.03      28689.90       444.25 o                         
  -3   9   2        517.72        444.95        66.70 o                         
  -2   9   2       4149.45       4286.95       158.53 o                         
  -1   9   2       9441.34       9940.68       241.56 o                         
   0   9   2      31343.77      32452.23       516.45 o                         
   1   9   2      52712.91      55094.72       755.52 o                         
   2   9   2      65529.98      64024.12       890.12 o                         
   3   9   2       3297.68       3439.92       147.87 o                         
   4   9   2      15805.85      16031.64       370.78 o                         
   5   9   2      20964.56      20664.53       610.33 o                         
   6   9   2      18498.39      18438.75       894.94 o                         
   7   9   2       2878.39       2741.72       300.67 o                         
   8   9   2      20507.32      20849.54       837.79 o                         
   9   9   2       5276.33       5420.55       461.21 o                         
  10   9   2       3072.32       3160.85       439.45 o                         
  11   9   2        988.48       1517.22       366.32 o                         
  12   9   2        660.36        578.74       360.62 o                         
 -13  10   2        145.01        102.00       463.50 o                         
 -12  10   2          0.45        360.94       439.55 o                         
 -11  10   2        121.00         85.23       223.44 o                         
 -10  10   2        790.07        687.29       262.46 o                         
  -9  10   2         25.68          1.52       211.95 o                         
  -8  10   2      12296.76      11771.00       657.49 o                         
  -7  10   2      21470.02      22245.85       624.95 o                         
  -6  10   2       4264.48       4141.64       218.99 o                         
  -5  10   2       5760.92       5529.25       220.65 o                         
  -4  10   2       1608.05       1713.08       103.65 o                         
  -3  10   2       2944.84       2599.28       124.93 o                         
  -2  10   2      23166.93      24104.46       413.57 o                         
  -1  10   2      16147.84      15695.32       365.92 o                         
   0  10   2       9525.96       9961.52       260.53 o                         
   1  10   2      14925.62      15396.82       326.13 o                         
   2  10   2         43.98        146.10        87.29 o                         
   3  10   2       1302.21       1228.36       100.47 o                         
   4  10   2       2897.72       2686.29       137.06 o                         
   5  10   2          8.06        106.18        96.36 o                         
   6  10   2        213.47        -80.77       149.61 o                         
   7  10   2          9.60         63.97       169.93 o                         
   8  10   2          7.08        348.07       200.93 o                         
   9  10   2       3125.31       3569.97       386.66 o                         
  10  10   2        714.40        964.82       304.44 o                         
  11  10   2       1412.29       1395.41       343.35 o                         
  12  10   2       2516.91       3470.57       678.46 o                         
 -13  11   2      15211.85      17792.34      1949.25 o                         
 -12  11   2       8377.51       8382.09       959.98 o                         
 -11  11   2        519.30        425.31       197.65 o                         
 -10  11   2      15542.92      15226.54       708.97 o                         
  -9  11   2       6683.31       6699.89       489.01 o                         
  -8  11   2       2306.04       2345.16       218.34 o                         
  -7  11   2      32863.46      33726.91       797.50 o                         
  -6  11   2       4040.20       3591.47       219.91 o                         
  -5  11   2       1527.41       1804.94       128.47 o                         
  -4  11   2      77831.91      83208.26      1862.00 o                         
  -3  11   2      69141.93      72952.75      1181.50 o                         
  -2  11   2       2790.02       3409.08       317.84 o                         
  -1  11   2      15689.20      15082.90       329.20 o                         
   0  11   2       5741.66       5728.39       243.51 o                         
   1  11   2       6726.51       6825.47       217.94 o                         
   2  11   2      38254.79      38111.64       574.73 o                         
   3  11   2      22823.36      21278.80       402.50 o                         
   4  11   2        332.67        302.50       108.94 o                         
   5  11   2       2157.16       1648.91       125.36 o                         
   6  11   2        478.50        868.78       165.13 o                         
   7  11   2      19550.63      19562.48       760.78 o                         
   8  11   2      16071.35      16344.42       735.09 o                         
   9  11   2       6634.14       6261.10       557.19 o                         
  10  11   2        497.58        644.59       252.77 o                         
  11  11   2       6376.08       5563.19       754.78 o                         
  12  11   2       5494.92       6090.52       859.50 o                         
 -13  12   2        360.58        197.24       422.93 o                         
 -12  12   2       3082.73       4052.97       752.19 o                         
 -11  12   2      11779.32      11241.29       635.15 o                         
 -10  12   2        388.36        396.49       185.16 o                         
  -9  12   2      46589.76      46405.37      1260.27 o                         
  -8  12   2      63749.58      64761.32      1329.27 o                         
  -7  12   2       7820.62       8018.34       345.89 o                         
  -6  12   2       2957.52       2802.32       172.84 o                         
  -5  12   2      25513.37      23862.05       567.23 o                         
  -4  12   2       3090.18       3398.96       279.50 o                         
  -3  12   2      54843.24      56141.37      1076.65 o                         
  -2  12   2     193932.97     201116.56      2402.64 o                         
  -1  12   2        128.37         60.38        85.37 o                         
   0  12   2       3750.16       3577.99       171.73 o                         
   1  12   2      50700.34      51624.82      1021.42 o                         
   2  12   2       3621.56       3482.14       173.77 o                         
   3  12   2      18409.95      17625.17       398.42 o                         
   4  12   2      20773.29      20675.63       431.67 o                         
   5  12   2        182.86        282.12       113.23 o                         
   6  12   2      28192.04      28701.53       850.97 o                         
   7  12   2      50393.07      49772.96      1553.26 o                         
   8  12   2       1149.94       1371.19       312.98 o                         
   9  12   2       4886.81       4860.21       498.59 o                         
  10  12   2      10730.64      11849.67       814.88 o                         
  11  12   2        256.15         23.07       391.23 o                         
  12  12   2      12089.68      11531.93      1182.51 o                         
 -13  13   2       5567.79       6948.61      1277.24 o                         
 -12  13   2       8096.57       7928.56       923.92 o                         
 -11  13   2        741.78       1251.81       457.27 o                         
 -10  13   2      11491.31      12051.84       656.40 o                         
  -9  13   2        444.38        651.18       337.19 o                         
  -8  13   2        511.48        504.35       141.02 o                         
  -7  13   2       1993.72       1764.01       156.56 o                         
  -6  13   2        972.79        841.38       151.21 o                         
  -5  13   2       3863.19       3456.48       153.54 o                         
  -4  13   2      32358.38      33616.59      1069.41 o                         
  -3  13   2       4561.45       4719.52       300.30 o                         
  -2  13   2      15700.94      17086.47       387.81 o                         
  -1  13   2       6671.91       6205.12       214.99 o                         
   0  13   2      10522.92      10540.36       273.97 o                         
   1  13   2      30793.93      31555.71       860.94 o                         
   2  13   2      90769.16      89540.63      1811.78 o                         
   3  13   2      47770.62      47767.03       751.01 o                         
   4  13   2        743.14        837.93       122.66 o                         
   5  13   2      17554.84      16864.73       405.11 o                         
   6  13   2      11589.99      11708.10       471.57 o                         
   7  13   2         51.11        120.67       201.10 o                         
   8  13   2      23608.50      22653.96      1037.78 o                         
   9  13   2       4132.32       4130.65       474.43 o                         
  10  13   2        384.16        751.32       320.85 o                         
  11  13   2       3695.73       3635.74       856.85 o                         
  12  13   2       4426.39       5047.78      1301.61 o                         
 -13  14   2         17.52        115.81       459.00 o                         
 -12  14   2        398.93        139.40       486.89 o                         
 -11  14   2         27.59       -100.15       349.63 o                         
 -10  14   2        296.55        300.20       192.62 o                         
  -9  14   2       1917.81       2078.10       252.17 o                         
  -8  14   2       2124.99       1798.93       182.46 o                         
  -7  14   2       1549.21       1426.67       192.86 o                         
  -6  14   2        451.88        296.02       108.07 o                         
  -5  14   2       3007.94       2919.64       202.27 o                         
  -4  14   2        957.68        943.02       281.60 o                         
  -3  14   2        933.24        924.07       206.64 o                         
  -2  14   2       1518.41       1907.36       126.29 o                         
  -1  14   2        131.82        186.13       100.31 o                         
   0  14   2        151.66        131.13       118.02 o                         
   1  14   2       4559.78       5031.73       205.15 o                         
   2  14   2       8510.14       8938.40       265.80 o                         
   3  14   2       1599.60       1844.64       143.45 o                         
   4  14   2        718.50        569.11        96.68 o                         
   5  14   2       2995.82       3379.39       177.10 o                         
   6  14   2       1141.89       1392.37       201.65 o                         
   7  14   2       5581.77       5378.11       480.04 o                         
   8  14   2        439.47        820.81       270.42 o                         
   9  14   2        133.80        139.15       236.27 o                         
  10  14   2       1607.82       2043.36       382.22 o                         
  11  14   2        474.75         99.19       386.89 o                         
  12  14   2        916.01        452.24       380.24 o                         
 -13  15   2       8506.20      10174.26      1491.66 o                         
 -12  15   2       5521.09       6622.16       905.46 o                         
 -11  15   2        120.97       -348.69       366.73 o                         
 -10  15   2      16998.23      17001.73       917.88 o                         
  -9  15   2       2179.48       2413.04       344.92 o                         
  -8  15   2       3938.54       4048.31       249.34 o                         
  -7  15   2      17455.34      17242.44       492.33 o                         
  -6  15   2       9787.16       8790.23       451.13 o                         
  -5  15   2        547.21        519.17       121.86 o                         
  -4  15   2      59139.53      60343.86      1610.44 o                         
  -3  15   2      17982.36      19636.16       976.15 o                         
  -2  15   2        372.18        501.23       121.89 o                         
  -1  15   2       9026.51       8564.61       275.77 o                         
   0  15   2      11320.56      11125.22       397.46 o                         
   1  15   2       3068.49       2938.94       167.68 o                         
   2  15   2      16092.07      14653.42       378.03 o                         
   3  15   2      17432.70      17913.85       395.36 o                         
   4  15   2        195.05        215.44        87.79 o                         
   5  15   2      10124.64      10335.55       362.60 o                         
   6  15   2        613.39        739.92       163.22 o                         
   7  15   2       5370.33       5375.54       375.66 o                         
   8  15   2      22313.81      23275.22      1060.72 o                         
   9  15   2      11560.81      12798.73       812.49 o                         
  10  15   2        708.83       1180.21       307.76 o                         
  11  15   2       5843.42       8043.32       954.44 o                         
  12  15   2       6036.47       6091.21      2151.00 o                         
 -13  16   2       1002.41       1273.50       597.44 o                         
 -12  16   2       1153.98       1951.17       542.95 o                         
 -11  16   2      10908.13      11471.66      1072.46 o                         
 -10  16   2         14.08        198.63       263.59 o                         
  -9  16   2      31677.34      30950.07       951.76 o                         
  -8  16   2      22074.96      21628.29       561.98 o                         
  -7  16   2       5457.74       4963.77       210.52 o                         
  -6  16   2       3647.80       3966.42       246.11 o                         
  -5  16   2      22004.97      21199.11       898.83 o                         
  -4  16   2         50.46        -60.46       210.67 o                         
  -3  16   2      65192.55      68913.59      1998.63 o                         
  -2  16   2      34056.27      32932.18       814.10 o                         
  -1  16   2       1522.47       1616.04       135.64 o                         
   0  16   2      13706.02      12626.43       434.87 o                         
   1  16   2      19359.24      18097.62       617.32 o                         
   2  16   2       9777.14      10085.39       313.62 o                         
   3  16   2      17225.06      17148.29       385.70 o                         
   4  16   2      34396.46      33668.03       592.95 o                         
   5  16   2        848.52        995.50       128.45 o                         
   6  16   2      28044.99      26791.12       962.76 o                         
   7  16   2      25571.68      25282.72       927.94 o                         
   8  16   2      11795.71      11183.42       758.66 o                         
   9  16   2       5563.11       5563.33       548.60 o                         
  10  16   2      10815.98      10640.35      1034.20 o                         
  11  16   2       1337.62       1717.35       521.30 o                         
 -13  17   2       3913.81       5511.95       841.37 o                         
 -12  17   2       4146.39       3711.13      1040.28 o                         
 -11  17   2         79.07        258.92       394.44 o                         
 -10  17   2       9234.64       8792.65       671.41 o                         
  -9  17   2       2741.38       3029.61       401.15 o                         
  -8  17   2       5861.96       5713.22       334.26 o                         
  -7  17   2        991.72        820.02       196.87 o                         
  -6  17   2       6994.98       6836.54       359.31 o                         
  -5  17   2       2572.24       2371.33       327.78 o                         
  -4  17   2      38387.58      39053.61      2890.06 o                         
  -3  17   2      14122.20      14083.51       598.20 o                         
  -2  17   2       7590.78       8153.40       332.97 o                         
  -1  17   2       7204.44       6141.80       244.61 o                         
   0  17   2       1279.31       1238.87       165.65 o                         
   1  17   2      33440.23      31874.41       794.11 o                         
   2  17   2      41668.07      38867.58       770.88 o                         
   3  17   2      31522.46      30310.02       556.91 o                         
   4  17   2        309.56         70.90        83.46 o                         
   5  17   2      14174.89      14559.72       417.39 o                         
   6  17   2       7683.55       7127.55       275.95 o                         
   7  17   2         79.07       -120.11       192.98 o                         
   8  17   2      13375.16      12928.82       796.41 o                         
   9  17   2       6905.06       6665.17       698.20 o                         
  10  17   2         20.85         99.06       354.05 o                         
  11  17   2       8510.26       8977.26      1016.57 o                         
 -12  18   2        511.24        941.01       519.72 o                         
 -11  18   2        340.22        223.28       682.58 o                         
 -10  18   2        156.62        426.68       237.72 o                         
  -9  18   2        743.79        553.37       240.05 o                         
  -8  18   2        647.94        391.99       256.95 o                         
  -7  18   2         44.61        222.36       179.33 o                         
  -6  18   2        268.73        459.25       122.59 o                         
  -5  18   2       1151.32       1020.35       263.03 o                         
  -4  18   2        687.08        990.37       667.92 o                         
  -3  18   2        992.11        533.53       148.34 o                         
  -2  18   2        286.66        261.81       124.08 o                         
  -1  18   2        876.31        935.30       118.86 o                         
   0  18   2      14116.50      12921.07       533.50 o                         
   1  18   2      10621.58      10268.51       414.75 o                         
   2  18   2         52.76         95.70       106.24 o                         
   3  18   2       1300.55       1046.64       139.49 o                         
   4  18   2        968.03        888.70        95.42 o                         
   5  18   2      12253.75      11947.98       357.08 o                         
   6  18   2      20926.92      19336.56       601.80 o                         
   7  18   2       2945.50       3493.80       404.03 o                         
   8  18   2       1612.68       1885.15       361.72 o                         
   9  18   2        640.43       1124.71       396.06 o                         
  10  18   2         27.37       -208.91       335.01 o                         
  11  18   2         45.55        200.09       770.77 o                         
 -12  19   2        385.41        725.37       413.46 o                         
 -11  19   2       3711.20       3970.82       664.23 o                         
 -10  19   2      11270.22      11530.75       789.51 o                         
  -9  19   2        405.59        259.15       226.38 o                         
  -8  19   2       4872.13       4795.56       524.55 o                         
  -7  19   2      22284.31      21561.32       841.09 o                         
  -6  19   2      16103.41      15631.46       537.15 o                         
  -5  19   2       1225.22        946.59       275.23 o                         
  -4  19   2      37428.20      38858.78      1544.42 o                         
  -3  19   2       1467.51       1275.20       217.70 o                         
  -2  19   2       2173.69       2129.00       219.51 o                         
  -1  19   2       4351.90       3502.41       188.02 o                         
   0  19   2      33914.74      30135.13       811.23 o                         
   1  19   2       1719.68       1868.42       269.11 o                         
   2  19   2      16496.49      14535.42       588.19 o                         
   3  19   2        333.35        277.36       117.81 o                         
   4  19   2       3760.87       3665.17       180.54 o                         
   5  19   2       4954.77       5109.90       233.19 o                         
   6  19   2       8436.04       8415.14       359.60 o                         
   7  19   2        385.00        385.60       217.91 o                         
   8  19   2      32471.72      32020.03      1595.95 o                         
   9  19   2       8437.25       8673.67       695.04 o                         
  10  19   2       3704.03       3200.43       609.82 o                         
  11  19   2       4756.28       4783.95       786.18 o                         
 -12  20   2       5132.60       5613.15       851.54 o                         
 -11  20   2      16939.26      16342.86      1335.41 o                         
 -10  20   2        180.24        -18.08       263.77 o                         
  -9  20   2       9886.48      10050.49       630.87 o                         
  -8  20   2      13120.00      12757.42       834.53 o                         
  -7  20   2        369.28        345.37       101.93 o                         
  -6  20   2      21226.86      18806.10       764.06 o                         
  -5  20   2      21791.43      20916.01      1078.07 o                         
  -4  20   2       2147.93       2322.67       417.64 o                         
  -3  20   2      11773.51      11192.06       679.54 o                         
  -2  20   2      35571.02      36022.78      1089.32 o                         
  -1  20   2        425.35        222.48       107.44 o                         
   0  20   2      24605.70      20832.40       869.24 o                         
   1  20   2      62626.67      60462.76      1302.84 o                         
   2  20   2       2100.20       2381.89       302.94 o                         
   3  20   2      60226.49      58287.74      1145.60 o                         
   4  20   2      27619.69      25473.65       552.67 o                         
   5  20   2       1590.05       1623.85       131.28 o                         
   6  20   2       4614.36       4596.21       320.82 o                         
   7  20   2      28466.97      28595.47      1191.81 o                         
   8  20   2       1955.00       1850.40       306.42 o                         
   9  20   2      13248.93      13276.54      1143.50 o                         
  10  20   2       9389.26       8749.22       967.18 o                         
  11  20   2        543.72        698.73       400.02 o                         
 -12  21   2        404.32        -56.38       402.08 o                         
 -11  21   2        315.71        318.60       353.94 o                         
 -10  21   2       1188.86       1548.16       354.90 o                         
  -9  21   2        628.78        646.27       241.36 o                         
  -8  21   2       1137.54       1104.43       257.63 o                         
  -7  21   2      15712.26      15015.20       729.46 o                         
  -6  21   2       4241.59       4037.68       366.25 o                         
  -5  21   2      13396.88      13247.21       765.73 o                         
  -4  21   2      30594.73      30676.96      2365.98 o                         
  -3  21   2      17575.76      15128.19       768.38 o                         
  -2  21   2        872.32        888.10       157.93 o                         
  -1  21   2      13597.40      12960.82       439.79 o                         
   0  21   2      10927.12       9568.21       562.27 o                         
   1  21   2      10842.65      10859.24       464.35 o                         
   2  21   2      22892.82      21316.04       896.21 o                         
   3  21   2       9972.89       8942.58       473.87 o                         
   4  21   2        102.63        205.38       108.56 o                         
   5  21   2       6100.19       5110.24       245.69 o                         
   6  21   2       4864.85       4749.73       303.02 o                         
   7  21   2        894.66       1280.53       293.65 o                         
   8  21   2      13445.39      14049.92       748.09 o                         
   9  21   2       1765.62       1430.73       501.12 o                         
  10  21   2        599.88        368.23       918.70 o                         
  11  21   2       9405.18       8500.22      1623.39 o                         
 -12  22   2         35.46         42.19       372.56 o                         
 -11  22   2       2695.60       3785.19       717.66 o                         
 -10  22   2       1629.51       2333.35       564.13 o                         
  -9  22   2       1024.41       1246.68       352.29 o                         
  -8  22   2       1167.64       1436.07       276.78 o                         
  -7  22   2         47.90        196.03       198.28 o                         
  -6  22   2        150.51        277.65       183.15 o                         
  -5  22   2       3623.28       3791.23       445.96 o                         
  -4  22   2       4109.03       4546.16       553.18 o                         
  -3  22   2        461.88        440.05       173.91 o                         
  -2  22   2         79.68        231.35       142.30 o                         
  -1  22   2        406.20        487.62       154.06 o                         
   0  22   2       3817.47       3684.61       343.87 o                         
   1  22   2         26.19        -46.25       112.37 o                         
   2  22   2        254.78        318.91       218.51 o                         
   3  22   2       2128.44       2080.75       234.98 o                         
   4  22   2       1099.79        895.90       213.11 o                         
   5  22   2       6295.00       5157.36       409.11 o                         
   6  22   2       3837.53       3751.78       371.19 o                         
   7  22   2        163.23        182.41       204.87 o                         
   8  22   2       1670.43       1724.14       363.01 o                         
   9  22   2       5233.29       4917.41       762.29 o                         
  10  22   2        121.06        -47.51       365.59 o                         
  11  22   2       1597.58       1359.35       514.94 o                         
 -12  23   2        278.11         95.48       376.08 o                         
 -11  23   2       3704.37       3565.86       713.29 o                         
 -10  23   2      10380.99      11321.46      1090.99 o                         
  -9  23   2       9460.01      10297.79       810.95 o                         
  -8  23   2       4727.42       4857.46       439.16 o                         
  -7  23   2      10874.80      10971.00       627.57 o                         
  -6  23   2      11120.23      11957.14       644.57 o                         
  -5  23   2         49.31         91.61       256.70 o                         
  -4  23   2      12361.70      13116.55       902.55 o                         
  -3  23   2       1551.62       1231.83       242.75 o                         
  -2  23   2       7403.30       7272.36       324.74 o                         
  -1  23   2      29815.52      27923.23       752.27 o                         
   0  23   2      36151.92      33147.87      1169.38 o                         
   1  23   2       1702.19       2245.20       244.91 o                         
   2  23   2       7299.54       6325.81       643.27 o                         
   3  23   2        210.77        292.35       156.31 o                         
   4  23   2      11962.03      10186.84       776.53 o                         
   5  23   2      22155.94      19373.00      1208.81 o                         
   6  23   2       4727.46       4580.57       422.89 o                         
   7  23   2       2992.40       3439.76       438.62 o                         
   8  23   2      16776.20      16659.64      1280.70 o                         
   9  23   2       5252.46       5423.86       764.68 o                         
  10  23   2        821.36        776.73       465.90 o                         
 -11  24   2      16263.04      18069.81      1426.03 o                         
 -10  24   2       1959.36       1022.38       573.81 o                         
  -9  24   2       1544.42       2174.87       479.75 o                         
  -8  24   2      12652.05      12429.79       739.33 o                         
  -7  24   2        126.22         -2.74       221.82 o                         
  -6  24   2      25787.90      23854.01       934.89 o                         
  -5  24   2      19969.19      21719.94      1025.35 o                         
  -4  24   2       1272.77       1341.75       362.31 o                         
  -3  24   2      10252.31       9144.85       675.89 o                         
  -2  24   2      16826.93      16629.59       525.05 o                         
  -1  24   2         56.33        112.86       157.28 o                         
   0  24   2      42096.18      38420.84      1678.58 o                         
   1  24   2      41809.46      40188.71       964.60 o                         
   2  24   2         82.09        -24.55       150.73 o                         
   3  24   2      20393.55      18785.48       738.55 o                         
   4  24   2      58538.50      54635.31      2160.83 o                         
   5  24   2       8252.19       8196.19       647.37 o                         
   6  24   2      14971.68      14497.54       738.68 o                         
   7  24   2      16930.41      16483.25       934.90 o                         
   8  24   2       2678.12       2326.81       368.54 o                         
   9  24   2       9794.98       9900.55      1047.68 o                         
  10  24   2      16248.99      14224.56      1297.33 o                         
 -11  25   2       5355.26       3740.72      1150.02 o                         
 -10  25   2       1902.74       1584.62       402.03 o                         
  -9  25   2       2030.25       1876.95       402.74 o                         
  -8  25   2       3349.14       3114.68       384.35 o                         
  -7  25   2      10131.58      10202.10       619.59 o                         
  -6  25   2       1046.41       1188.44       247.69 o                         
  -5  25   2       4313.86       4637.99       488.67 o                         
  -4  25   2       3157.51       3254.92       600.30 o                         
  -3  25   2       3310.19       2807.49       157.58 o                         
  -2  25   2        486.56        503.04       141.74 o                         
  -1  25   2      19663.81      19652.32       628.45 o                         
   0  25   2       7393.62       6383.31       594.52 o                         
   1  25   2       6960.46       6719.06       454.72 o                         
   2  25   2       1992.63       1746.97       272.20 o                         
   3  25   2       4648.64       4287.79       345.97 o                         
   4  25   2       1647.98       1373.59       509.01 o                         
   5  25   2      18498.98      17116.86       805.84 o                         
   6  25   2      13224.21      12822.24       700.64 o                         
   7  25   2       2214.04       1970.14       499.70 o                         
   8  25   2       6930.58       5832.14       804.98 o                         
   9  25   2       7275.26       8353.62       939.00 o                         
  10  25   2        266.74        406.09      1307.25 o                         
 -11  26   2        491.01        907.48       388.87 o                         
 -10  26   2         21.23         68.98       318.96 o                         
  -9  26   2       1525.76       1830.62       413.21 o                         
  -8  26   2          4.62        159.38       246.13 o                         
  -7  26   2        197.38         -0.10       232.22 o                         
  -6  26   2       2311.25       2258.88       387.36 o                         
  -5  26   2        926.83        877.48       334.71 o                         
  -4  26   2        775.37        597.83       317.58 o                         
  -3  26   2       2106.23       1560.85       159.98 o                         
  -2  26   2       1165.27       1142.93       159.03 o                         
  -1  26   2        863.98       1107.30       240.98 o                         
   0  26   2        113.80        234.51       101.77 o                         
   1  26   2         91.64        165.71       153.57 o                         
   2  26   2       1758.05       1607.20       587.48 o                         
   3  26   2       1238.26        952.99       191.27 o                         
   4  26   2       4248.88       3357.96       524.47 o                         
   5  26   2       1893.83       2124.07       354.88 o                         
   6  26   2          4.01       -226.62       225.36 o                         
   7  26   2        172.52        281.95       274.28 o                         
   8  26   2        117.21        391.53       461.55 o                         
   9  26   2        708.39        531.27       347.47 o                         
  10  26   2        138.39        674.49       777.67 o                         
 -11  27   2        543.53        -48.18       440.79 o                         
 -10  27   2       7351.28       7901.08       770.82 o                         
  -9  27   2       1224.54        628.10       502.62 o                         
  -8  27   2       5397.67       5329.64       500.37 o                         
  -7  27   2       9825.59       9350.69       642.45 o                         
  -6  27   2       2188.07       2717.31       553.96 o                         
  -5  27   2       1356.71       1697.31       433.56 o                         
  -4  27   2      20543.96      19235.45       858.42 o                         
  -3  27   2       8711.88       7473.01       343.98 o                         
  -2  27   2       3592.94       3784.58       269.22 o                         
  -1  27   2      44324.60      44282.60      1055.47 o                         
   0  27   2      18901.92      17932.20       931.45 o                         
   1  27   2        190.51        348.07       203.69 o                         
   2  27   2       3581.44       3830.04       392.71 o                         
   3  27   2       4246.71       3821.03       352.07 o                         
   4  27   2        338.64        993.86       530.00 o                         
   5  27   2      29917.26      26774.16      1234.89 o                         
   6  27   2       4256.31       4300.92       479.35 o                         
   7  27   2       1926.35       1940.51       323.18 o                         
   8  27   2      11839.86      12413.91      1117.28 o                         
   9  27   2       7028.14       7143.60       717.20 o                         
  10  27   2        261.78       -109.57       437.76 o                         
 -11  28   2      15948.23      15492.53      1377.54 o                         
 -10  28   2       2425.35       3194.57       497.15 o                         
  -9  28   2       2508.78       2470.73       461.70 o                         
  -8  28   2       3760.30       3480.88       570.26 o                         
  -7  28   2         18.14        -47.97       282.29 o                         
  -6  28   2      20667.55      20285.02      1087.55 o                         
  -5  28   2      22813.91      23868.85      1388.82 o                         
  -4  28   2         75.14        134.65       211.48 o                         
  -3  28   2       8423.20       7513.86       612.09 o                         
  -2  28   2      19958.92      21101.94       717.04 o                         
  -1  28   2       2752.08       3243.91       287.78 o                         
   0  28   2      43447.34      39675.28      1782.37 o                         
   1  28   2      26379.97      24560.51       753.25 o                         
   2  28   2       4207.34       4354.29       432.74 o                         
   3  28   2      20097.54      21147.32      1779.35 o                         
   4  28   2      62216.03      60005.09      2502.92 o                         
   5  28   2       7630.15       7601.35       679.21 o                         
   6  28   2       6484.83       6542.66       525.85 o                         
   7  28   2      14737.02      14516.82       805.99 o                         
   8  28   2       1632.55       1376.61       493.61 o                         
   9  28   2       5922.61       5301.77       644.93 o                         
 -10  29   2       7615.43       8136.11       830.32 o                         
  -9  29   2        733.78        616.81       338.37 o                         
  -8  29   2        839.31       1190.97       407.63 o                         
  -7  29   2       9351.77       9061.48       636.17 o                         
  -6  29   2       3689.79       3946.88       515.51 o                         
  -5  29   2        638.74        722.74       696.24 o                         
  -4  29   2       8087.49       7403.15       549.85 o                         
  -3  29   2       3802.81       4529.73       359.82 o                         
  -2  29   2       5623.50       6127.15       389.01 o                         
  -1  29   2      27828.37      29390.45       837.68 o                         
   0  29   2       7085.38       7027.62       360.81 o                         
   1  29   2       1337.20       1479.84       266.95 o                         
   2  29   2        241.32         70.03       161.76 o                         
   3  29   2       2540.25       4240.85       850.09 o                         
   4  29   2       7013.01       5851.55       774.21 o                         
   5  29   2      19494.36      19306.98      1059.79 o                         
   6  29   2       2846.19       2461.27       419.60 o                         
   7  29   2       1592.67       1423.41       347.65 o                         
   8  29   2       5338.92       5944.27       808.27 o                         
   9  29   2       3698.37       5275.91       807.84 o                         
 -10  30   2        887.02       1278.05       495.91 o                         
  -9  30   2       1313.51       1389.77       378.42 o                         
  -8  30   2       1865.29       2171.25       354.60 o                         
  -7  30   2       1838.60       1771.58       326.95 o                         
  -6  30   2         59.67        -98.98       272.32 o                         
  -5  30   2       1724.82       1721.30       577.52 o                         
  -4  30   2       3762.76       3630.40       415.46 o                         
  -3  30   2        251.27        257.59       201.02 o                         
  -2  30   2       1370.24       1352.36       270.42 o                         
  -1  30   2          8.38        567.52       181.93 o                         
   0  30   2        183.19        728.75       242.80 o                         
   1  30   2        395.43        277.40       245.20 o                         
   2  30   2       3806.61       3553.07       554.25 o                         
   3  30   2       3350.43       3108.15       731.18 o                         
   4  30   2       1326.32        842.21       385.16 o                         
   5  30   2        317.62        523.28       311.07 o                         
   6  30   2        241.87        237.46       286.96 o                         
   7  30   2        952.02        394.86       411.53 o                         
   8  30   2        912.61        750.23       605.51 o                         
   9  30   2        224.03        831.75       415.74 o                         
 -10  31   2        861.11        921.91       354.64 o                         
  -9  31   2       4488.72       4538.62       632.83 o                         
  -8  31   2       1735.18       2030.82       389.57 o                         
  -7  31   2      10515.64      11192.90       713.03 o                         
  -6  31   2       5157.52       6696.71       754.38 o                         
  -5  31   2       4295.31       4269.79       448.87 o                         
  -4  31   2      23338.61      23447.65       919.23 o                         
  -3  31   2       5754.66       5906.85       406.76 o                         
  -2  31   2       2219.71       2582.32       275.74 o                         
  -1  31   2      22437.35      21623.04       886.54 o                         
   0  31   2       5116.25       4697.20       410.69 o                         
   1  31   2       3613.68       4301.03       387.84 o                         
   2  31   2      14513.18      14753.61      1123.73 o                         
   3  31   2       7832.55       8342.22      1129.88 o                         
   4  31   2       1119.79        657.02       355.03 o                         
   5  31   2      11892.42      10748.44       826.21 o                         
   6  31   2       3456.02       3868.63       516.64 o                         
   7  31   2       2191.83       2440.56       438.88 o                         
   8  31   2       7451.78       9325.96      1514.49 o                         
  -9  32   2       1569.42       2211.48       461.02 o                         
  -8  32   2       7999.59       9477.10       864.97 o                         
  -7  32   2        144.03       -101.40       318.68 o                         
  -6  32   2      10896.81      11681.66       868.24 o                         
  -5  32   2      13226.74      13589.24       804.65 o                         
  -4  32   2       2032.19       1408.23       628.27 o                         
  -3  32   2       5814.59       7005.86       446.37 o                         
  -2  32   2      11485.96      13490.54       588.08 o                         
  -1  32   2         65.68        948.32       278.17 o                         
   0  32   2      19021.52      18757.24       971.83 o                         
   1  32   2      25475.37      26017.58       957.40 o                         
   2  32   2         43.63        124.26       301.60 o                         
   3  32   2      22007.54      24574.15      1985.04 o                         
   4  32   2      35926.83      35817.84      1927.84 o                         
   5  32   2       3107.95       3810.46       511.72 o                         
   6  32   2       9570.10      11153.83       879.92 o                         
   7  32   2      12214.42      12493.10       944.13 o                         
   8  32   2       2811.78       3290.15       696.60 o                         
  -9  33   2       3108.34       3366.93       585.95 o                         
  -8  33   2       1070.90       1388.31       422.80 o                         
  -7  33   2       9705.94       9907.56       705.59 o                         
  -6  33   2       5231.52       5521.94       560.36 o                         
  -5  33   2         26.21        -54.40       262.40 o                         
  -4  33   2       3890.47       4428.27       518.55 o                         
  -3  33   2       9019.83       9577.80       613.22 o                         
  -2  33   2        531.60        418.92       276.88 o                         
  -1  33   2      16866.19      18128.95       897.08 o                         
   0  33   2       9414.54       9303.35       577.16 o                         
   1  33   2         58.14        210.34       555.36 o                         
   2  33   2        235.91        453.11       329.01 o                         
   3  33   2       3246.00       3472.04       635.04 o                         
   4  33   2       1624.08       1958.39       540.45 o                         
   5  33   2      10815.40       9735.85      1059.30 o                         
   6  33   2       4112.10       4112.81       583.63 o                         
   7  33   2        459.93        137.32       533.54 o                         
   8  33   2       4696.06       3783.68       740.70 o                         
  -9  34   2        222.10        310.92       357.41 o                         
  -8  34   2       1425.21       1444.81       666.17 o                         
  -7  34   2       1656.60       2186.07       353.71 o                         
  -6  34   2        538.00        623.90       283.59 o                         
  -5  34   2        690.78        962.36       544.28 o                         
  -4  34   2       2878.74       3529.48       534.64 o                         
  -3  34   2        965.65        708.67       425.05 o                         
  -2  34   2       1975.37       1595.82       470.05 o                         
  -1  34   2        433.33        756.50       232.50 o                         
   0  34   2        442.53        237.73       217.12 o                         
   1  34   2          4.19        230.65       282.81 o                         
   2  34   2        588.97        680.10       359.50 o                         
   3  34   2         66.29        283.46       619.74 o                         
   4  34   2         68.65        235.41       352.07 o                         
   5  34   2        829.79        841.68       341.48 o                         
   6  34   2        387.66       -364.76       354.77 o                         
   7  34   2        392.95        402.92       301.05 o                         
  -8  35   2        332.26        393.62       324.51 o                         
  -7  35   2       8879.62       9787.42       753.16 o                         
  -6  35   2        696.56        657.24       286.55 o                         
  -5  35   2       3882.72       4337.87       555.92 o                         
  -4  35   2       5057.26       4934.49       786.55 o                         
  -3  35   2       2006.57       2239.90       452.62 o                         
  -2  35   2         13.59        413.62       317.65 o                         
  -1  35   2       9777.11      11029.02       797.01 o                         
   0  35   2       1927.39       2842.42       479.43 o                         
   1  35   2      11835.51      12544.48      1032.36 o                         
   2  35   2      24272.75      26873.71      1594.68 o                         
   3  35   2      10844.52      12593.60      1127.82 o                         
   4  35   2        201.99        -26.50       353.13 o                         
   5  35   2      12278.52      11646.91      1085.81 o                         
   6  35   2       3059.67       2621.46       479.17 o                         
   7  35   2        481.46        641.29       351.16 o                         
  -8  36   2      12695.17      13141.43       915.59 o                         
  -7  36   2        594.53        176.60       267.97 o                         
  -6  36   2      10083.50      11170.83       960.69 o                         
  -5  36   2       5206.61       5222.21       794.76 o                         
  -4  36   2       2507.80       2928.73       638.36 o                         
  -3  36   2      11317.39      12173.48      1097.04 o                         
  -2  36   2      22883.51      23435.32      1233.05 o                         
  -1  36   2       1908.89       2481.51       424.77 o                         
   0  36   2      19564.25      19891.53      1482.51 o                         
   1  36   2      23903.19      27355.78      1571.81 o                         
   2  36   2        828.98       1292.19       874.60 o                         
   3  36   2      12610.87      14191.25      1193.92 o                         
   4  36   2      10431.51      11333.00       896.51 o                         
   5  36   2        420.30        738.39       437.88 o                         
   6  36   2       9578.12       8293.96      1006.77 o                         
   7  36   2      18133.46      18085.79      1911.66 o                         
  -7  37   2       8098.15       8015.98       616.25 o                         
  -6  37   2       7404.95       8822.47      1051.81 o                         
  -5  37   2        495.04        961.99       438.40 o                         
  -4  37   2       7262.04       8603.57       985.97 o                         
  -3  37   2       8618.33       8611.57      1294.01 o                         
  -2  37   2         13.67        649.84       311.19 o                         
  -1  37   2       5404.76       4951.15       756.70 o                         
   0  37   2       3467.31       4428.42       764.69 o                         
   1  37   2        362.48        278.95       683.28 o                         
   2  37   2       6460.66       7032.14      1287.39 o                         
   3  37   2       1128.88       1050.93       421.85 o                         
   4  37   2        718.34        774.88       669.43 o                         
   5  37   2       1657.17        613.40       423.35 o                         
   6  37   2       2344.10       3158.71       534.85 o                         
  -7  38   2         21.20       -357.83       311.09 o                         
  -6  38   2        557.64        486.22       495.86 o                         
  -5  38   2        305.08        282.75       423.21 o                         
  -4  38   2       1797.41       2231.19      1093.25 o                         
  -3  38   2        937.84        408.27       724.70 o                         
  -2  38   2       4251.72       5159.34       842.00 o                         
  -1  38   2         28.45       -121.90       426.37 o                         
   0  38   2        414.55         83.29       451.12 o                         
   1  38   2       1577.23       3112.66       963.92 o                         
   2  38   2          1.08        408.28       582.41 o                         
   3  38   2        601.71        182.92       330.83 o                         
   4  38   2        906.88        906.33       370.14 o                         
   5  38   2          1.53        -28.85       340.07 o                         
   6  38   2       2355.11       1851.55       752.81 o                         
  -6  39   2        441.41       -370.77       372.28 o                         
  -5  39   2       2302.58       3347.62       642.64 o                         
  -4  39   2       5063.23       6082.40      1516.32 o                         
  -3  39   2       1343.05        569.64       492.10 o                         
  -2  39   2       2342.45       2470.84       600.96 o                         
  -1  39   2       9575.68      10954.29      1128.68 o                         
   0  39   2        107.64         45.73       703.00 o                         
   1  39   2      12456.66      12218.74      1713.13 o                         
   2  39   2      12659.75      10343.60      1606.06 o                         
   3  39   2      15783.61      16483.82      2070.13 o                         
   4  39   2        315.86        252.98       313.45 o                         
   5  39   2      12221.74      11361.00      1484.80 o                         
  -6  40   2       2515.80       3272.35       599.74 o                         
  -5  40   2       8151.09       8660.53      1834.29 o                         
  -4  40   2         13.07        462.74       394.40 o                         
  -3  40   2      14660.06      15804.33      1282.70 o                         
  -2  40   2      16930.88      18303.22      1482.92 o                         
  -1  40   2       1267.50        889.66       488.32 o                         
   0  40   2       5615.02       6115.90       866.94 o                         
   1  40   2       7894.58       8784.03      1529.42 o                         
   2  40   2       2613.43       4467.95      1240.89 o                         
   3  40   2       7457.63       7457.48      1382.06 o                         
   4  40   2       5518.00       6537.06       912.88 o                         
  -5  41   2        630.11        381.62       554.51 o                         
  -4  41   2      10466.32      12207.38      1197.22 o                         
  -3  41   2       5197.14       6680.65      1324.01 o                         
  -2  41   2          6.45       -162.37       740.34 o                         
  -1  41   2       1256.58       1657.13       545.99 o                         
   0  41   2       3048.33       4233.03      1013.37 o                         
   1  41   2         80.11       -119.75       661.30 o                         
   2  41   2       8514.84      10620.29      1722.43 o                         
   3  41   2       2036.69       2211.01       928.13 o                         
   4  41   2        225.82        251.19      1994.19 o                         
  -4  42   2         93.40        361.79       718.22 o                         
  -3  42   2         22.68         58.33       617.63 o                         
  -2  42   2       1572.43        919.80       525.49 o                         
  -1  42   2          8.49        824.76       482.00 o                         
   0  42   2         55.07       -776.00       517.34 o                         
   1  42   2        219.79       -340.37       545.22 o                         
   2  42   2         45.98       1166.79       776.26 o                         
   3  42   2        153.87       1440.95       794.01 o                         
  -3  43   2       1826.96       2506.58       927.01 o                         
  -2  43   2       3509.64       4988.29       872.90 o                         
  -1  43   2       5272.85       6283.51      1280.06 o                         
   0  43   2        661.31        562.24       493.99 o                         
   1  43   2       4092.86       5977.65      1247.94 o                         
   2  43   2      13005.83      13542.48      1956.86 o                         
 -14   1   3         40.93         -6.42       284.76 o                         
 -13   1   3      10578.17      10067.81       834.46 o                         
 -12   1   3       9514.40       9531.94       969.68 o                         
 -11   1   3        476.62        609.78       327.38 o                         
 -10   1   3      12822.91      13787.80      1060.79 o                         
  -9   1   3      15172.04      16052.03      1070.66 o                         
  -8   1   3         98.82        125.61       129.34 o                         
  -7   1   3      27134.51      29293.38       803.77 o                         
  -6   1   3      41025.47      40456.82       740.56 o                         
  -5   1   3       6096.21       6239.73       214.52 o                         
  -4   1   3       2101.31       2196.11       134.34 o                         
  -3   1   3      46289.09      50648.52       575.54 o                         
  -2   1   3      62065.73      66277.31       602.27 o                         
  -1   1   3      65627.62      69157.94       659.62 o                         
   0   1   3      14692.41      15105.39       213.33 o                         
   1   1   3       9613.70       9842.69       197.52 o                         
   2   1   3       7452.50       7234.81       204.06 o                         
   3   1   3      18312.34      18733.21       386.88 o                         
   4   1   3       2051.48       2191.53       160.39 o                         
   5   1   3      41576.61      43501.24       804.88 o                         
   6   1   3      12200.99      11125.41       411.46 o                         
   7   1   3       2341.30       1918.20       197.24 o                         
   8   1   3       3784.62       4056.65       405.57 o                         
   9   1   3      15068.36      15626.60       705.86 o                         
  10   1   3       2502.18       2288.47       285.92 o                         
  11   1   3       9639.86       9246.04       541.14 o                         
  12   1   3       2772.49       2273.44       459.63 o                         
 -14   2   3      16247.67      16264.06      1178.88 o                         
 -13   2   3       5542.62       5326.84       637.47 o                         
 -12   2   3       9510.96      10593.26      1006.64 o                         
 -11   2   3      43897.80      46283.75      2503.76 o                         
 -10   2   3      25701.46      25817.93      1456.65 o                         
  -9   2   3        810.04        525.81       441.95 o                         
  -8   2   3      19062.52      19497.72       829.58 o                         
  -7   2   3       4606.75       4391.73       350.73 o                         
  -6   2   3      16738.69      16594.12       469.54 o                         
  -5   2   3      37351.52      37673.33       648.42 o                         
  -4   2   3      34691.37      38746.63       664.12 o                         
  -3   2   3       2138.88       2038.04       113.17 o                         
  -2   2   3      66874.22      69966.81       665.59 o                         
  -1   2   3      40786.05      43182.24       440.54 o                         
   0   2   3      38385.12      39677.92       454.15 o                         
   1   2   3       3236.42       3602.95       154.84 o                         
   2   2   3      21572.20      21018.43       369.59 o                         
   3   2   3      12192.44      12424.60       306.01 o                         
   4   2   3      77377.88      81185.20      1768.68 o                         
   5   2   3      25406.54      25344.74       632.41 o                         
   6   2   3       1630.35       1695.29       175.05 o                         
   7   2   3       5585.17       5453.84       340.73 o                         
   8   2   3       1594.75       1561.92       249.89 o                         
   9   2   3       4542.16       5264.85       414.52 o                         
  10   2   3      37604.26      37653.70      1188.71 o                         
  11   2   3       9698.52       9720.51       592.81 o                         
  12   2   3       4833.67       4390.33       586.86 o                         
 -14   3   3        373.14       -111.93       434.92 o                         
 -13   3   3       6559.12       6095.52       646.77 o                         
 -12   3   3       5585.98       6445.98       640.05 o                         
 -11   3   3         41.89        356.44       351.55 o                         
 -10   3   3      13527.16      13381.88      1025.29 o                         
  -9   3   3       8552.28       9283.14       516.17 o                         
  -8   3   3        417.51        310.89       122.09 o                         
  -7   3   3      11453.58      11384.84       415.69 o                         
  -6   3   3      47996.76      48610.91      1478.50 o                         
  -5   3   3      31433.60      32780.91       767.63 o                         
  -4   3   3       2003.15       2182.62       149.74 o                         
  -3   3   3        925.15        817.95        83.84 o                         
  -2   3   3       2523.32       2587.88        81.31 o                         
  -1   3   3        819.75        889.94        57.28 o                         
   0   3   3     207196.02     220720.78      2254.97 o                         
   1   3   3      31613.96      32059.82       782.42 o                         
   2   3   3        284.43        420.32        84.01 o                         
   3   3   3      15592.30      15874.04       437.75 o                         
   4   3   3       4227.73       4152.66       302.74 o                         
   5   3   3      28516.63      28344.16       672.66 o                         
   6   3   3      19266.54      19093.55       633.72 o                         
   7   3   3        507.34        427.52       126.61 o                         
   8   3   3       6607.01       6160.22       416.53 o                         
   9   3   3      31295.47      33575.76      1061.51 o                         
  10   3   3       6394.50       6701.42       485.16 o                         
  11   3   3       3285.86       3193.17       375.65 o                         
  12   3   3       4307.16       3391.37       556.28 o                         
 -14   4   3       2750.96       2603.23       884.46 o                         
 -13   4   3        362.16       -164.81       290.15 o                         
 -12   4   3       1075.66        841.48       413.85 o                         
 -11   4   3       1850.49       1872.23       348.80 o                         
 -10   4   3         86.08       -134.97       293.28 o                         
  -9   4   3       1319.97       1452.96       373.48 o                         
  -8   4   3      14646.01      15460.99       549.97 o                         
  -7   4   3       1441.16       1252.85       195.27 o                         
  -6   4   3        302.57        317.03       103.52 o                         
  -5   4   3       8365.81       9006.71       294.85 o                         
  -4   4   3        664.95        763.06       108.99 o                         
  -3   4   3      15664.15      16216.39       267.00 o                         
  -2   4   3        703.54        734.87        57.01 o                         
  -1   4   3       5838.21       6104.04       131.29 o                         
   0   4   3      13478.30      13881.26       269.43 o                         
   1   4   3      10246.71      10530.38       238.62 o                         
   2   4   3        788.53        597.78        73.50 o                         
   3   4   3        575.11        707.16        95.74 o                         
   4   4   3       1583.10       1574.02       149.53 o                         
   5   4   3       4589.88       4627.34       260.02 o                         
   6   4   3       4368.11       4163.67       329.84 o                         
   7   4   3       5399.65       5640.73       372.31 o                         
   8   4   3       1198.65       1230.54       221.12 o                         
   9   4   3       1183.66        884.19       227.36 o                         
  10   4   3         11.87        -11.46       200.78 o                         
  11   4   3         68.70        376.23       319.21 o                         
  12   4   3         13.38        152.64       257.00 o                         
 -14   5   3        167.17        795.22       841.91 o                         
 -13   5   3      10373.27      10832.12       840.90 o                         
 -12   5   3       6683.52       5738.85       616.63 o                         
 -11   5   3       1436.20       1264.33       336.11 o                         
 -10   5   3       3742.67       3553.27       522.70 o                         
  -9   5   3      28166.25      28033.19       764.22 o                         
  -8   5   3       7191.64       7141.12       340.43 o                         
  -7   5   3      33376.91      32428.60       759.43 o                         
  -6   5   3      12876.75      13231.15       357.48 o                         
  -5   5   3         12.32         -1.07        84.64 o                         
  -4   5   3      16116.52      17118.06       302.25 o                         
  -3   5   3       5710.69       6275.51       153.75 o                         
  -2   5   3       4699.83       4562.97       115.44 o                         
  -1   5   3       1333.80       1641.24        90.87 o                         
   0   5   3      84786.25      88372.03       980.07 o                         
   1   5   3        138.81        245.08        87.93 o                         
   2   5   3       1704.59       1777.00       114.70 o                         
   3   5   3      27958.27      29916.90       528.96 o                         
   4   5   3       7239.44       7884.38       289.85 o                         
   5   5   3      21070.52      21097.27       574.31 o                         
   6   5   3      18316.54      17638.12       623.72 o                         
   7   5   3        221.30        157.87       162.40 o                         
   8   5   3       6064.72       6070.87       415.04 o                         
   9   5   3      10479.91      10824.28       653.65 o                         
  10   5   3        407.21         30.58       236.82 o                         
  11   5   3      14103.74      13001.78      1077.61 o                         
  12   5   3       5904.99       6150.21       599.08 o                         
 -14   6   3      24533.72      23664.78      1667.13 o                         
 -13   6   3       9079.75       8585.12       762.50 o                         
 -12   6   3       6241.93       6432.75       635.67 o                         
 -11   6   3      30819.95      32911.38      2948.81 o                         
 -10   6   3      17870.21      17412.10       830.62 o                         
  -9   6   3       1001.80        971.34       140.59 o                         
  -8   6   3      28544.95      29178.85       757.73 o                         
  -7   6   3      12888.83      13321.67       442.82 o                         
  -6   6   3      14811.30      14431.05       403.36 o                         
  -5   6   3      49069.33      48367.96       808.88 o                         
  -4   6   3      34374.15      36556.86       485.72 o                         
  -3   6   3        225.77        201.82        70.08 o                         
  -2   6   3      89214.22      91132.01       913.42 o                         
  -1   6   3      37701.31      38795.10       471.04 o                         
   0   6   3      47633.56      48212.03       730.80 o                         
   1   6   3     122611.34     126373.05      1963.17 o                         
   2   6   3      18386.45      18908.19       373.00 o                         
   3   6   3      21445.77      22279.81       427.78 o                         
   4   6   3      46874.41      48044.67      1067.68 o                         
   5   6   3      28678.54      29928.90       707.80 o                         
   6   6   3        215.86        479.22       173.45 o                         
   7   6   3      34027.44      33997.25       962.46 o                         
   8   6   3       4082.28       4308.16       397.86 o                         
   9   6   3      13885.25      14819.02       790.37 o                         
  10   6   3      24896.60      25413.06      1052.18 o                         
  11   6   3       5968.62       6301.93       663.05 o                         
  12   6   3       2804.62       3547.60       552.13 o                         
 -14   7   3        136.26          0.16       374.06 o                         
 -13   7   3       1863.82       1691.90       392.62 o                         
 -12   7   3       3381.29       4007.75       512.99 o                         
 -11   7   3        110.40       -112.84       205.36 o                         
 -10   7   3      15611.17      15771.34       778.78 o                         
  -9   7   3      13037.10      13786.41       731.39 o                         
  -8   7   3        244.21        266.73        88.20 o                         
  -7   7   3      47593.20      47852.51       964.96 o                         
  -6   7   3      55955.40      57327.76      1009.71 o                         
  -5   7   3      13216.79      12761.54       318.40 o                         
  -4   7   3       2009.78       2000.57       113.90 o                         
  -3   7   3       1084.31       1123.18        90.42 o                         
  -2   7   3       3734.86       4084.94       136.10 o                         
  -1   7   3      14897.16      15336.23       307.98 o                         
   0   7   3      10498.46      10184.37       269.27 o                         
   1   7   3       5611.92       6307.92       236.82 o                         
   2   7   3      20286.97      21238.49       668.04 o                         
   3   7   3      10160.97      10365.92       298.40 o                         
   4   7   3      12519.65      14447.23       615.13 o                         
   5   7   3      20461.16      20898.42       571.18 o                         
   6   7   3      49020.73      49662.15      1262.98 o                         
   7   7   3       1387.19       1563.11       244.37 o                         
   8   7   3      30537.16      30889.23      1058.12 o                         
   9   7   3       8620.96       9756.30       612.55 o                         
  10   7   3       1561.27       1682.01       314.10 o                         
  11   7   3        211.02        424.85       459.66 o                         
  12   7   3       1985.94       2376.02       465.87 o                         
 -14   8   3        716.09        742.65       428.85 o                         
 -13   8   3        911.51       1406.60       464.38 o                         
 -12   8   3        218.35        231.90       297.41 o                         
 -11   8   3       2847.81       2697.26       363.25 o                         
 -10   8   3       3737.24       2948.06       353.50 o                         
  -9   8   3       3465.02       3707.96       349.06 o                         
  -8   8   3       7969.60       7978.83       471.12 o                         
  -7   8   3       5174.55       5140.37       282.95 o                         
  -6   8   3        642.98        423.79       124.85 o                         
  -5   8   3        205.98        134.87        80.48 o                         
  -4   8   3       9082.59       9544.95       206.98 o                         
  -3   8   3        600.29        548.76        79.90 o                         
  -2   8   3       3222.51       3118.37       135.46 o                         
  -1   8   3       1750.50       1902.75       121.49 o                         
   0   8   3       7406.71       7082.44       229.37 o                         
   1   8   3       1648.85       1535.90       146.10 o                         
   2   8   3         38.38         -8.09        89.54 o                         
   3   8   3       3248.17       3442.01       163.85 o                         
   4   8   3        785.02        764.96       107.63 o                         
   5   8   3       7000.42       7035.30       391.92 o                         
   6   8   3      10324.45       9257.48       487.66 o                         
   7   8   3       3806.66       3416.46       329.97 o                         
   8   8   3          8.09        317.50       201.52 o                         
   9   8   3        652.14        910.45       241.40 o                         
  10   8   3         31.92       -360.38       240.25 o                         
  11   8   3         48.54        456.75       436.00 o                         
  12   8   3       1268.01       1498.02       552.96 o                         
 -14   9   3        149.63       -535.37       499.32 o                         
 -13   9   3      13434.90      13452.46      1212.37 o                         
 -12   9   3      11641.61      11104.39       959.95 o                         
 -11   9   3         99.82       -216.84       183.65 o                         
 -10   9   3       8892.59       8279.22       581.55 o                         
  -9   9   3      15943.60      15069.08       703.76 o                         
  -8   9   3       4315.35       4297.90       278.37 o                         
  -7   9   3       7190.90       6984.31       322.70 o                         
  -6   9   3      12632.23      12698.03       407.41 o                         
  -5   9   3       4553.63       4473.87       208.62 o                         
  -4   9   3      33344.84      33916.96       523.20 o                         
  -3   9   3      47627.50      50311.31       621.78 o                         
  -2   9   3      14093.14      15448.97       312.72 o                         
  -1   9   3      22795.87      23907.90       425.43 o                         
   0   9   3      31465.34      31401.62       606.02 o                         
   1   9   3       1329.36       1394.26       128.32 o                         
   2   9   3      17845.04      17369.00       328.64 o                         
   3   9   3       8355.53       8201.25       270.97 o                         
   4   9   3        966.14        937.36       152.72 o                         
   5   9   3      16884.86      16733.98       614.81 o                         
   6   9   3      15956.83      15876.32       640.11 o                         
   7   9   3       3974.16       4026.41       403.85 o                         
   8   9   3       1358.11       1407.01       261.95 o                         
   9   9   3       7693.77       8314.83       563.15 o                         
  10   9   3       2882.71       3369.32       401.13 o                         
  11   9   3      14388.95      16092.33      1064.20 o                         
  12   9   3       7634.24       9130.26      1262.45 o                         
 -14  10   3      22702.58      23131.79      2369.93 o                         
 -13  10   3      10850.76      10548.44      1534.21 o                         
 -12  10   3       1372.54       1635.65       601.29 o                         
 -11  10   3      14268.90      14134.50      1006.98 o                         
 -10  10   3      10144.18       9646.33       583.45 o                         
  -9  10   3       8914.69       8068.00       463.56 o                         
  -8  10   3      38585.83      37545.90       964.44 o                         
  -7  10   3      17932.53      17319.83       524.02 o                         
  -6  10   3      14974.24      15655.99       486.72 o                         
  -5  10   3      52119.48      53140.14       891.89 o                         
  -4  10   3      17716.51      18401.63       427.08 o                         
  -3  10   3      31948.97      33300.82       466.20 o                         
  -2  10   3      71611.88      74504.45      1048.76 o                         
  -1  10   3      58814.31      60562.72       756.84 o                         
   0  10   3      24640.20      24956.03       550.07 o                         
   1  10   3     137774.53     141537.08      2365.95 o                         
   2  10   3      38243.44      37905.62       573.67 o                         
   3  10   3        810.51        909.78       118.17 o                         
   4  10   3      30587.17      30683.42       580.85 o                         
   5  10   3       9397.08       8773.26       433.62 o                         
   6  10   3       3792.34       4005.63       381.72 o                         
   7  10   3      46445.07      46775.49      1515.99 o                         
   8  10   3       9446.74      10021.46       575.07 o                         
   9  10   3       6810.98       6914.44       703.33 o                         
  10  10   3      16133.11      16230.31      1017.06 o                         
  11  10   3       5822.85       7235.95       902.81 o                         
  12  10   3       5958.09       4380.88       974.34 o                         
 -13  11   3       4811.75       5298.88      1058.03 o                         
 -12  11   3       2582.69       2164.80       793.73 o                         
 -11  11   3         77.04         86.69       294.90 o                         
 -10  11   3      13490.98      13340.77       688.42 o                         
  -9  11   3      23624.85      23522.02       817.99 o                         
  -8  11   3         31.37        -62.57       112.83 o                         
  -7  11   3      20254.02      19343.58       554.98 o                         
  -6  11   3      40706.57      41768.37       780.43 o                         
  -5  11   3        165.00        227.53        81.38 o                         
  -4  11   3      11437.19      11353.16       279.96 o                         
  -3  11   3      34001.95      34613.47       533.77 o                         
  -2  11   3       4386.36       4524.69       193.41 o                         
  -1  11   3      10969.73      11091.13       284.55 o                         
   0  11   3      12904.89      12100.58       340.15 o                         
   1  11   3        470.34        448.93        65.56 o                         
   2  11   3      22221.26      21366.72       469.36 o                         
   3  11   3      23072.81      23805.44       438.83 o                         
   4  11   3       2651.73       2989.46       166.43 o                         
   5  11   3       9945.57      10205.34       326.06 o                         
   6  11   3      34396.66      33322.36       982.23 o                         
   7  11   3        668.89        562.91       219.27 o                         
   8  11   3      15876.09      16555.26       748.20 o                         
   9  11   3       9731.06       9538.60       619.64 o                         
  10  11   3       1635.03       1891.17       504.60 o                         
  11  11   3        412.83       1018.55       603.82 o                         
 -13  12   3        532.34        693.14       483.79 o                         
 -12  12   3          1.63        335.58       551.13 o                         
 -11  12   3        135.05        -54.96       245.29 o                         
 -10  12   3        416.71        675.36       199.36 o                         
  -9  12   3        132.66        198.41       149.90 o                         
  -8  12   3        501.71        551.86       114.72 o                         
  -7  12   3      10001.19       9516.49       346.01 o                         
  -6  12   3       4389.64       4436.83       207.85 o                         
  -5  12   3        815.73        994.60       123.91 o                         
  -4  12   3        243.98        218.36        79.81 o                         
  -3  12   3       7412.79       8047.92       254.92 o                         
  -2  12   3       4149.91       4087.19       188.38 o                         
  -1  12   3      11402.64      11337.17       285.30 o                         
   0  12   3       3491.64       3577.53       195.88 o                         
   1  12   3       1944.82       1731.06       150.57 o                         
   2  12   3        302.38        336.24        88.91 o                         
   3  12   3        923.34        956.74        92.35 o                         
   4  12   3        854.74        782.38       115.33 o                         
   5  12   3       2373.34       2380.34       157.41 o                         
   6  12   3       3584.96       3027.73       291.01 o                         
   7  12   3         13.77       -102.15       192.20 o                         
   8  12   3         38.55         37.39       251.30 o                         
   9  12   3         44.41        292.18       183.92 o                         
  10  12   3       2143.65        538.55       507.46 o                         
  11  12   3         27.12          3.18      1095.50 o                         
 -13  13   3       7142.00       8395.47      1319.79 o                         
 -12  13   3      25323.37      28659.18      2431.07 o                         
 -11  13   3       1006.69         94.11       448.29 o                         
 -10  13   3       9581.98      10097.25       543.81 o                         
  -9  13   3      10582.58      10826.74       530.16 o                         
  -8  13   3       2730.05       2732.29       218.67 o                         
  -7  13   3       1994.30       1795.32       174.45 o                         
  -6  13   3      13640.79      12841.47       474.89 o                         
  -5  13   3       7453.08       7496.05       292.66 o                         
  -4  13   3      42528.42      42277.30       871.01 o                         
  -3  13   3      32623.78      33422.60       849.57 o                         
  -2  13   3       5151.03       5863.27       240.32 o                         
  -1  13   3      12557.94      12373.40       306.13 o                         
   0  13   3      17280.67      18009.62       486.33 o                         
   1  13   3        860.09        774.42       122.65 o                         
   2  13   3       7354.14       6558.51       285.76 o                         
   3  13   3      32177.21      33193.12       586.50 o                         
   4  13   3       1903.04       1915.68       143.92 o                         
   5  13   3      19747.04      19313.94       463.54 o                         
   6  13   3      10411.48      10395.47       516.91 o                         
   7  13   3         11.85        223.68       173.44 o                         
   8  13   3       3307.43       3290.09       346.98 o                         
   9  13   3      14190.46      12934.39       807.08 o                         
  10  13   3         22.74        140.97       359.44 o                         
  11  13   3       9951.18      10701.39      1103.88 o                         
 -13  14   3       9579.30       9682.30      1462.92 o                         
 -12  14   3       1394.76       1712.85       612.84 o                         
 -11  14   3      19953.71      20485.45      1931.78 o                         
 -10  14   3       3454.92       3559.10       329.68 o                         
  -9  14   3      30329.36      31048.15       947.18 o                         
  -8  14   3      18308.45      18211.99       544.41 o                         
  -7  14   3      15676.51      14963.28       472.93 o                         
  -6  14   3        117.96        105.95        82.70 o                         
  -5  14   3      49292.81      49973.82      1250.84 o                         
  -4  14   3      18990.74      19921.44       534.28 o                         
  -3  14   3      61719.05      64964.58      1687.01 o                         
  -2  14   3      58109.30      57059.66       951.97 o                         
  -1  14   3       1153.64        894.77       107.42 o                         
   0  14   3       3568.64       3718.57       231.51 o                         
   1  14   3      81231.31      80688.75      1473.33 o                         
   2  14   3      46402.21      44610.06       813.03 o                         
   3  14   3       7216.62       7462.81       250.58 o                         
   4  14   3      27456.04      27157.73       544.21 o                         
   5  14   3       4805.27       4644.45       213.97 o                         
   6  14   3       6129.13       6671.19       370.68 o                         
   7  14   3      34838.36      33420.62      1237.14 o                         
   8  14   3      16150.58      15353.93       843.61 o                         
   9  14   3        600.15        416.46       275.12 o                         
  10  14   3       7711.04       7843.77       936.91 o                         
  11  14   3       4224.76       3337.20       669.95 o                         
 -13  15   3       5662.89       7489.32      1319.22 o                         
 -12  15   3       8411.01       8358.84      1347.96 o                         
 -11  15   3       3962.80       4823.24      1342.47 o                         
 -10  15   3      34386.66      35426.20      1896.05 o                         
  -9  15   3      11578.10      11896.86       538.90 o                         
  -8  15   3       1416.23       1437.24       221.78 o                         
  -7  15   3       4684.43       4468.84       215.27 o                         
  -6  15   3      10974.86      10174.12       317.62 o                         
  -5  15   3         15.63        -67.89       125.46 o                         
  -4  15   3      57836.02      54840.73      2375.65 o                         
  -3  15   3      44942.68      45303.17       838.97 o                         
  -2  15   3        214.66         89.49        94.39 o                         
  -1  15   3        213.69        266.94       105.51 o                         
   0  15   3      15609.64      14692.44       393.59 o                         
   1  15   3       3814.74       4014.13       217.11 o                         
   2  15   3      46560.16      45615.98       836.23 o                         
   3  15   3      41624.74      41651.96       711.69 o                         
   4  15   3        147.67        229.20        88.73 o                         
   5  15   3      20452.49      20870.47       541.53 o                         
   6  15   3       9873.34       8991.96       565.29 o                         
   7  15   3       1542.26       2017.40       477.10 o                         
   8  15   3       8074.93       6980.71       574.32 o                         
   9  15   3       7228.34       7277.35       855.36 o                         
  10  15   3       1803.39        840.50       706.95 o                         
  11  15   3       4262.20       4470.86      1050.14 o                         
 -13  16   3        246.10       -450.26       531.41 o                         
 -12  16   3         74.10         61.71       488.02 o                         
 -11  16   3         49.17         -9.22       329.03 o                         
 -10  16   3        449.29        665.27       271.72 o                         
  -9  16   3        121.84        170.09       159.67 o                         
  -8  16   3       1099.34       1116.10       129.08 o                         
  -7  16   3         55.77         92.08        90.05 o                         
  -6  16   3       1059.05        960.90       160.79 o                         
  -5  16   3         94.44        -84.88       136.47 o                         
  -4  16   3       3928.49       2798.39       467.22 o                         
  -3  16   3       5102.73       4674.60       219.56 o                         
  -2  16   3       1608.95       1823.70       164.28 o                         
  -1  16   3        788.58        620.79       118.76 o                         
   0  16   3        598.91        392.44       104.79 o                         
   1  16   3       3795.57       3759.03       255.00 o                         
   2  16   3      24470.97      24284.78       561.12 o                         
   3  16   3       1534.42       1331.77       117.11 o                         
   4  16   3        859.16        802.73       129.55 o                         
   5  16   3        543.36        397.79       107.32 o                         
   6  16   3       2305.77       2245.88       200.26 o                         
   7  16   3        251.54        366.88       239.54 o                         
   8  16   3       4118.40       3908.11       425.18 o                         
   9  16   3       1837.27       1914.75       539.20 o                         
  10  16   3         96.18       -349.70       413.29 o                         
  11  16   3       1260.75       2102.83       601.50 o                         
 -13  17   3       4663.43       4753.38      1085.64 o                         
 -12  17   3      11152.42      13329.74      1655.65 o                         
 -11  17   3       2101.79       2576.03       616.22 o                         
 -10  17   3       8231.23       7775.72       615.99 o                         
  -9  17   3       8142.87       7637.12       575.12 o                         
  -8  17   3       3042.95       2524.89       221.92 o                         
  -7  17   3      17770.21      15679.14      1260.84 o                         
  -6  17   3      18551.09      18147.22       577.38 o                         
  -5  17   3        447.17        266.93       295.46 o                         
  -4  17   3      20428.48      20957.64       745.48 o                         
  -3  17   3       3268.83       2930.14       212.29 o                         
  -2  17   3        398.96        601.87       123.57 o                         
  -1  17   3      43801.51      44051.53       888.30 o                         
   0  17   3      35201.24      34096.17       672.11 o                         
   1  17   3       9567.32       8987.24       436.62 o                         
   2  17   3       9812.16       9828.39       338.46 o                         
   3  17   3       6961.57       6557.06       249.80 o                         
   4  17   3       1949.37       2129.54       173.79 o                         
   5  17   3       3033.47       3170.10       205.56 o                         
   6  17   3      17594.19      16754.68       518.63 o                         
   7  17   3         68.71         31.23       187.33 o                         
   8  17   3       9109.88       9137.37       657.32 o                         
   9  17   3       3300.05       2967.68       726.81 o                         
  10  17   3       1331.40       2043.60       907.57 o                         
  11  17   3       3100.21       3381.51      1056.90 o                         
 -13  18   3       4020.05       4199.99      1008.16 o                         
 -12  18   3       2552.30        894.89       502.67 o                         
 -11  18   3      16522.54      18138.76      1382.91 o                         
 -10  18   3        870.59        609.05       568.60 o                         
  -9  18   3      17140.04      17127.48       889.61 o                         
  -8  18   3      21146.78      18858.99      1564.58 o                         
  -7  18   3       6138.83       6174.89       430.99 o                         
  -6  18   3       9052.81       9263.81       509.90 o                         
  -5  18   3      54204.11      55448.34      1450.35 o                         
  -4  18   3      22469.20      22493.58       937.91 o                         
  -3  18   3       7500.74       7208.61       281.63 o                         
  -2  18   3      41205.07      41748.32       838.05 o                         
  -1  18   3      28079.35      27394.49       594.85 o                         
   0  18   3       1923.72       1431.17       208.84 o                         
   1  18   3      51839.90      51209.05      1481.94 o                         
   2  18   3      20415.80      20196.27       514.05 o                         
   3  18   3       6607.60       6802.13       317.77 o                         
   4  18   3      25562.28      25938.33       526.62 o                         
   5  18   3       4316.82       4276.75       215.49 o                         
   6  18   3        164.92        249.06       119.60 o                         
   7  18   3      41175.34      39898.86      1227.96 o                         
   8  18   3      11367.14      11290.82       733.29 o                         
   9  18   3       2003.99       2714.51       660.60 o                         
  10  18   3       8441.06       8606.46       984.52 o                         
  11  18   3       8114.22       7579.82       981.36 o                         
 -13  19   3       4356.26       3341.45       936.02 o                         
 -12  19   3       3043.98       3816.23       995.48 o                         
 -11  19   3        258.08        382.60       983.92 o                         
 -10  19   3       8195.56       7434.06       880.73 o                         
  -9  19   3       8948.83       8115.63       556.39 o                         
  -8  19   3       3058.57       3283.78       455.48 o                         
  -7  19   3      11319.31      11364.46       456.08 o                         
  -6  19   3      11823.16      11963.64       549.60 o                         
  -5  19   3       5136.93       5695.72       440.53 o                         
  -4  19   3      26736.34      25417.73      1028.07 o                         
  -3  19   3      52496.44      51276.97      1115.02 o                         
  -2  19   3       6017.19       5885.39       336.44 o                         
  -1  19   3      13970.02      14025.15       427.64 o                         
   0  19   3       5461.11       5247.70       304.66 o                         
   1  19   3       1728.14       1620.43       173.90 o                         
   2  19   3      46072.85      45932.06       876.02 o                         
   3  19   3      39897.43      39386.39       783.11 o                         
   4  19   3       6962.85       6901.38       247.79 o                         
   5  19   3       7324.84       7308.57       272.76 o                         
   6  19   3       9268.45       9514.74       520.11 o                         
   7  19   3       1783.24       2221.01       294.15 o                         
   8  19   3       3993.68       4549.46       713.47 o                         
   9  19   3       4329.93       4508.00       697.43 o                         
  10  19   3         64.41       -121.85       352.11 o                         
  11  19   3       4329.88       4340.59      1152.70 o                         
 -12  20   3        996.24       1025.34       639.61 o                         
 -11  20   3       1599.84       1635.51       520.57 o                         
 -10  20   3       4667.53       5002.20       734.44 o                         
  -9  20   3         74.79        148.52       217.70 o                         
  -8  20   3       1529.88       1611.36       262.29 o                         
  -7  20   3         50.60        -38.97       140.68 o                         
  -6  20   3          8.99       -114.01       155.00 o                         
  -5  20   3       1916.32       2146.49       297.60 o                         
  -4  20   3        479.73        556.94       319.27 o                         
  -3  20   3        206.68        266.09       169.26 o                         
  -2  20   3       5076.60       5897.34       295.76 o                         
  -1  20   3        486.47        569.93       170.90 o                         
   0  20   3       8436.61       8335.21       452.66 o                         
   1  20   3       3667.33       3422.44       263.48 o                         
   2  20   3       6988.76       6849.36       305.30 o                         
   3  20   3       7187.60       6672.21       288.85 o                         
   4  20   3        464.31        311.07        85.72 o                         
   5  20   3       8613.32       8468.32       350.70 o                         
   6  20   3       1378.44       1313.74       158.28 o                         
   7  20   3       3034.30       3544.02       418.55 o                         
   8  20   3       1199.46        402.19       533.94 o                         
   9  20   3       3561.89       2929.29       953.07 o                         
  10  20   3       1235.47       1173.30       449.09 o                         
 -12  21   3       7911.50       7209.52      1291.05 o                         
 -11  21   3       2243.81       2468.38       824.30 o                         
 -10  21   3        700.81       1427.73       448.86 o                         
  -9  21   3       9396.46       9075.27       744.66 o                         
  -8  21   3        888.23       1223.41       255.14 o                         
  -7  21   3      11104.40      11199.94       752.06 o                         
  -6  21   3      30165.58      31218.24       980.49 o                         
  -5  21   3       1629.56       1866.36       348.12 o                         
  -4  21   3       5794.87       5584.84       585.90 o                         
  -3  21   3       2111.27       1960.87       160.48 o                         
  -2  21   3       7311.58       7935.92       351.36 o                         
  -1  21   3      46430.55      46533.13      1010.36 o                         
   0  21   3      86865.94      82632.12      2687.14 o                         
   1  21   3      12173.34      12429.55       737.56 o                         
   2  21   3       4155.87       3553.59       305.21 o                         
   3  21   3       2897.78       2721.66       255.21 o                         
   4  21   3        327.26        145.35       124.54 o                         
   5  21   3       2396.08       2480.46       235.41 o                         
   6  21   3      17635.03      17837.22       694.73 o                         
   7  21   3       1207.25       1325.23       291.63 o                         
   8  21   3       7686.26       6908.72       842.23 o                         
   9  21   3       5651.62       4831.24       744.70 o                         
  10  21   3         87.94          1.80       629.60 o                         
 -12  22   3      11195.49      12974.44      1708.91 o                         
 -11  22   3      18802.40      20481.00      1498.92 o                         
 -10  22   3      12187.88      12787.83      1161.83 o                         
  -9  22   3       7323.14       7317.91       718.71 o                         
  -8  22   3      35306.75      36221.41      1328.14 o                         
  -7  22   3      12316.04      12078.02       645.35 o                         
  -6  22   3      19687.45      19293.72       754.45 o                         
  -5  22   3      50739.85      51104.80      1449.22 o                         
  -4  22   3      18806.88      20203.91       931.33 o                         
  -3  22   3       2473.36       2795.12       208.42 o                         
  -2  22   3      42935.41      43639.19       948.11 o                         
  -1  22   3      18152.93      17376.50       553.76 o                         
   0  22   3      16683.79      16778.65       595.64 o                         
   1  22   3      33380.19      32699.97      1022.62 o                         
   2  22   3       3264.82       2839.29       307.05 o                         
   3  22   3      25646.41      25217.06       658.00 o                         
   4  22   3      42297.81      41523.40      1042.59 o                         
   5  22   3      22871.00      22777.94       716.63 o                         
   6  22   3         73.21        433.93       145.89 o                         
   7  22   3      30532.76      30934.68      1326.40 o                         
   8  22   3      10310.45      11862.12       868.30 o                         
   9  22   3       4525.86       3843.92       691.29 o                         
  10  22   3      14273.07      14105.25      1294.18 o                         
 -12  23   3       1068.46        591.43       567.76 o                         
 -11  23   3        138.12         -2.74       442.53 o                         
 -10  23   3        974.27        966.88       443.50 o                         
  -9  23   3       9777.40       8709.80       760.55 o                         
  -8  23   3        670.03        816.26       217.04 o                         
  -7  23   3      28017.66      26580.91       991.22 o                         
  -6  23   3       3553.13       3572.12       457.65 o                         
  -5  23   3       5309.81       5088.97       442.31 o                         
  -4  23   3      26684.72      26686.86       963.77 o                         
  -3  23   3      19341.46      19108.47       621.41 o                         
  -2  23   3       1179.69       1354.94       172.76 o                         
  -1  23   3       9594.89       8660.11       581.33 o                         
   0  23   3      20921.95      19460.52       752.97 o                         
   1  23   3       1156.78        932.55       228.61 o                         
   2  23   3       6489.54       6147.78       446.53 o                         
   3  23   3      16919.26      16221.31       513.12 o                         
   4  23   3      13166.42      13150.43       515.65 o                         
   5  23   3       7106.45       6648.00       367.49 o                         
   6  23   3       8039.51       8784.97       642.01 o                         
   7  23   3         40.38       -155.27       213.43 o                         
   8  23   3       3896.43       3959.27       531.79 o                         
   9  23   3       6129.90       7569.18       938.32 o                         
  10  23   3         55.66       -182.32       395.39 o                         
 -12  24   3        233.52       -381.31       408.06 o                         
 -11  24   3       4008.10       4732.05       763.52 o                         
 -10  24   3         69.93        100.02       389.18 o                         
  -9  24   3        491.72       -262.13       296.60 o                         
  -8  24   3        431.48        424.18       193.10 o                         
  -7  24   3        558.89        448.52       214.99 o                         
  -6  24   3        179.98        286.69       244.22 o                         
  -5  24   3       8156.03       6989.89       683.49 o                         
  -4  24   3        852.56        613.94       210.13 o                         
  -3  24   3         35.91         69.46        97.55 o                         
  -2  24   3        290.72        496.68       158.19 o                         
  -1  24   3       1186.60       1743.99       307.30 o                         
   0  24   3       3565.26       4049.87       382.08 o                         
   1  24   3       3125.88       2491.79       271.73 o                         
   2  24   3       1066.45        981.34       217.50 o                         
   3  24   3      15291.87      14974.28       704.77 o                         
   4  24   3       4944.08       4562.34       378.26 o                         
   5  24   3         97.38        165.16       151.13 o                         
   6  24   3        731.00        675.73       215.77 o                         
   7  24   3         67.70        -55.99       346.88 o                         
   8  24   3        183.51       -358.94       406.31 o                         
   9  24   3       2637.95       2413.61       563.16 o                         
  10  24   3        581.55       1941.39       597.61 o                         
 -11  25   3        368.91        457.27       457.73 o                         
 -10  25   3       2730.47       2480.32       486.42 o                         
  -9  25   3       1767.44       2001.27       441.84 o                         
  -8  25   3       4122.18       3936.88       426.36 o                         
  -7  25   3       6831.04       6304.05       493.65 o                         
  -6  25   3      13031.38      13548.79       744.25 o                         
  -5  25   3       1934.34       2695.32       367.81 o                         
  -4  25   3      11385.66      11425.88       633.42 o                         
  -3  25   3       3505.75       3541.41       241.76 o                         
  -2  25   3      13235.90      13528.74       471.50 o                         
  -1  25   3      60931.00      59444.16      2141.89 o                         
   0  25   3      59491.98      56673.19      1890.39 o                         
   1  25   3      16730.69      15335.79       675.51 o                         
   2  25   3       5796.41       4973.54       407.65 o                         
   3  25   3       6853.99       5378.91       423.39 o                         
   4  25   3       1591.75       1789.38       527.89 o                         
   5  25   3       8724.92       8430.30       683.21 o                         
   6  25   3       7121.64       6956.10       517.79 o                         
   7  25   3        925.18        831.62       393.49 o                         
   8  25   3       4997.86       5952.15      1250.76 o                         
   9  25   3       7287.38       8156.73      1022.06 o                         
 -11  26   3      23017.59      23355.61      1693.38 o                         
 -10  26   3       7025.02       8486.97       810.29 o                         
  -9  26   3       2912.84       2656.67       464.16 o                         
  -8  26   3      22136.86      22364.44       960.07 o                         
  -7  26   3       7699.07       7011.06       519.75 o                         
  -6  26   3      10500.11      10511.23       665.93 o                         
  -5  26   3      43279.16      42217.71      1356.10 o                         
  -4  26   3      19349.07      20028.70       856.15 o                         
  -3  26   3       2527.81       2553.04       228.38 o                         
  -2  26   3      46481.73      48289.29      1004.59 o                         
  -1  26   3      16173.19      16609.42       747.94 o                         
   0  26   3       2627.10       3248.92       358.36 o                         
   1  26   3      10093.79       8570.53       696.29 o                         
   2  26   3       6283.63       5549.97       500.61 o                         
   3  26   3       8669.97       9060.72       551.10 o                         
   4  26   3      69525.41      68467.34      2607.97 o                         
   5  26   3      15710.29      14446.25       903.10 o                         
   6  26   3         80.65        139.68       212.77 o                         
   7  26   3      20027.20      20967.30      2038.71 o                         
   8  26   3       6352.68       5189.78       754.66 o                         
   9  26   3       1085.91       1199.80       519.60 o                         
 -11  27   3          2.04       -185.52       519.01 o                         
 -10  27   3       2378.39       3396.43       559.79 o                         
  -9  27   3       1921.70       1706.07       567.36 o                         
  -8  27   3        535.00        349.61       274.07 o                         
  -7  27   3      16545.47      15562.53       734.18 o                         
  -6  27   3       7354.92       6757.83       550.84 o                         
  -5  27   3        541.66        269.10       286.03 o                         
  -4  27   3      11213.41      11634.12       658.13 o                         
  -3  27   3      15981.38      15304.45       650.48 o                         
  -2  27   3          2.24        168.15       200.83 o                         
  -1  27   3      33922.96      32811.60      1278.40 o                         
   0  27   3      17651.56      18099.14       771.09 o                         
   1  27   3       8303.57       7382.98       432.90 o                         
   2  27   3       8669.03       8769.02       892.21 o                         
   3  27   3      16241.91      15120.80       876.08 o                         
   4  27   3       1112.96       1130.33       422.92 o                         
   5  27   3       4325.72       3517.99       479.03 o                         
   6  27   3       1914.73       2358.84       434.68 o                         
   7  27   3         86.97        -53.59       329.36 o                         
   8  27   3        586.32        884.01      1048.87 o                         
   9  27   3       6826.17       7648.08      1004.08 o                         
 -11  28   3        265.34       -170.77       555.92 o                         
 -10  28   3        394.97       -348.55       392.49 o                         
  -9  28   3        142.92          0.65       305.37 o                         
  -8  28   3         30.98        478.61       210.59 o                         
  -7  28   3         59.70        -10.54       261.72 o                         
  -6  28   3        580.06        651.19       270.46 o                         
  -5  28   3        473.70        309.13       223.24 o                         
  -4  28   3          8.82        121.90       216.61 o                         
  -3  28   3        163.60        382.00       156.90 o                         
  -2  28   3        270.47        112.76       198.73 o                         
  -1  28   3       2805.71       3510.55       393.97 o                         
   0  28   3       1397.81       1420.13       455.77 o                         
   1  28   3         39.27         35.39       459.42 o                         
   2  28   3       1868.74       1818.41       324.48 o                         
   3  28   3        461.27        771.61       393.31 o                         
   4  28   3         95.41       -335.56       332.26 o                         
   5  28   3        916.94        985.98       312.67 o                         
   6  28   3        511.50        860.99       346.26 o                         
   7  28   3         97.93       -220.76       441.93 o                         
   8  28   3         24.34        208.26       578.60 o                         
   9  28   3        925.13        698.22       360.42 o                         
 -10  29   3       2446.63       2321.51       416.34 o                         
  -9  29   3       4831.56       5010.80       806.28 o                         
  -8  29   3       1088.13       1003.45       309.22 o                         
  -7  29   3      12586.33      12085.94       662.25 o                         
  -6  29   3      15529.07      15303.90       846.22 o                         
  -5  29   3        292.82        288.39       260.89 o                         
  -4  29   3       7141.44       7851.01       557.30 o                         
  -3  29   3      12877.07      12398.88       570.43 o                         
  -2  29   3        421.03       1018.31       310.30 o                         
  -1  29   3      26019.40      27077.04       996.04 o                         
   0  29   3      35244.72      34442.15      1154.97 o                         
   1  29   3       7629.84       7417.40       545.91 o                         
   2  29   3      14770.65      14612.31       942.50 o                         
   3  29   3      22878.91      20327.81      1933.61 o                         
   4  29   3       2248.37       2409.74       576.84 o                         
   5  29   3      10565.78      10248.35       802.79 o                         
   6  29   3      12977.52      12841.45       917.33 o                         
   7  29   3       1947.55       2451.04       545.26 o                         
   8  29   3       1140.14       1635.15       750.76 o                         
   9  29   3       9420.62       9631.25      1056.24 o                         
 -10  30   3       2031.26       1783.82       552.00 o                         
  -9  30   3       4230.71       4653.08       542.90 o                         
  -8  30   3      16589.32      16286.05       794.49 o                         
  -7  30   3       2875.06       3446.19       389.47 o                         
  -6  30   3      12868.00      12348.09       757.98 o                         
  -5  30   3      30731.53      31522.76      1271.00 o                         
  -4  30   3      19592.78      20184.63       901.55 o                         
  -3  30   3       1529.08       1830.60       256.63 o                         
  -2  30   3      41907.32      43755.45      1341.77 o                         
  -1  30   3      10924.03      11610.16       662.75 o                         
   0  30   3       5794.05       5828.52       468.61 o                         
   1  30   3      10302.17       9664.59       672.28 o                         
   2  30   3       6158.77       6222.50       976.03 o                         
   3  30   3       5040.90       4795.95      1407.28 o                         
   4  30   3      42620.82      41049.39      2078.44 o                         
   5  30   3       7011.67       7523.72       696.91 o                         
   6  30   3       1418.56       1499.42       377.15 o                         
   7  30   3       7676.44       8893.58       985.24 o                         
   8  30   3       2769.13       3115.71       983.50 o                         
 -10  31   3       3697.82       3825.64       517.20 o                         
  -9  31   3       3342.91       3732.30       624.38 o                         
  -8  31   3          2.47       -158.50       217.50 o                         
  -7  31   3       5982.58       5659.18       476.77 o                         
  -6  31   3       5600.43       5907.62       507.60 o                         
  -5  31   3        126.61        430.78       308.23 o                         
  -4  31   3       9869.06      10865.88       669.23 o                         
  -3  31   3       6575.12       6941.49       436.51 o                         
  -2  31   3       3681.82       3721.40       453.47 o                         
  -1  31   3      26027.91      27211.93      1693.35 o                         
   0  31   3      10508.64      10316.74       614.30 o                         
   1  31   3       1494.34       1259.11       291.26 o                         
   2  31   3       5357.37       5764.31       741.75 o                         
   3  31   3      13910.63      14769.78      1151.09 o                         
   4  31   3        597.05       1193.41       559.16 o                         
   5  31   3       8728.62       9806.75       808.96 o                         
   6  31   3       1724.25       1728.62       378.49 o                         
   7  31   3         36.46        178.82       510.14 o                         
   8  31   3       1103.76       1563.68       496.27 o                         
 -10  32   3          8.04       -515.79       365.01 o                         
  -9  32   3        505.28        508.59       360.09 o                         
  -8  32   3       1302.28       1437.95       355.92 o                         
  -7  32   3        176.39        201.17       281.34 o                         
  -6  32   3        173.90         27.96       232.74 o                         
  -5  32   3        810.79        946.47       295.13 o                         
  -4  32   3       2934.64       2773.13       333.84 o                         
  -3  32   3        441.18        544.88       227.13 o                         
  -2  32   3        694.64        381.02       333.12 o                         
  -1  32   3        249.77       1111.39       277.53 o                         
   0  32   3       1473.71       1738.19       285.92 o                         
   1  32   3        677.82        462.41       340.59 o                         
   2  32   3       1234.66        752.16       557.05 o                         
   3  32   3         53.17         72.13       314.22 o                         
   4  32   3        129.68       -216.87       341.47 o                         
   5  32   3        888.06       1035.90       561.42 o                         
   6  32   3        104.09        -36.17       297.17 o                         
   7  32   3        463.03        443.90       304.93 o                         
   8  32   3        880.36       1334.61       544.37 o                         
  -9  33   3       7744.71       9006.84       748.26 o                         
  -8  33   3         26.67       -216.74       330.07 o                         
  -7  33   3       9884.49       9810.31       638.22 o                         
  -6  33   3       3652.73       4244.47       448.60 o                         
  -5  33   3        891.10        924.27       304.78 o                         
  -4  33   3      10562.70      10364.67       987.16 o                         
  -3  33   3      12422.93      13718.04       751.61 o                         
  -2  33   3        555.30       1017.64       303.27 o                         
  -1  33   3      13699.18      15095.19       764.11 o                         
   0  33   3       9123.73       9065.71       587.85 o                         
   1  33   3        131.27        123.47       325.16 o                         
   2  33   3       6710.46       7244.25       854.32 o                         
   3  33   3      13280.04      14253.09      1164.48 o                         
   4  33   3       1872.09       2151.28       534.64 o                         
   5  33   3      11663.13      11962.02       893.59 o                         
   6  33   3      11058.45      11298.87       994.31 o                         
   7  33   3       1455.66       1732.41       447.33 o                         
  -9  34   3       3145.59       4225.73       723.79 o                         
  -8  34   3      21411.85      24988.49      1277.99 o                         
  -7  34   3       3947.61       4566.29       416.88 o                         
  -6  34   3       6163.12       5741.50       506.64 o                         
  -5  34   3      11472.92      11592.75       913.03 o                         
  -4  34   3       8286.98       7229.35       869.55 o                         
  -3  34   3        327.63        199.48       314.93 o                         
  -2  34   3      16590.98      18644.67       869.81 o                         
  -1  34   3      11589.20      13282.55       772.76 o                         
   0  34   3       6635.53       7357.37       538.56 o                         
   1  34   3      20698.67      21794.49      1411.93 o                         
   2  34   3       6777.13       6974.31       835.64 o                         
   3  34   3       1024.33        980.90       441.27 o                         
   4  34   3      19020.19      19464.26      1870.22 o                         
   5  34   3       8803.18       7173.52       724.34 o                         
   6  34   3       1647.77       2173.87       474.49 o                         
   7  34   3      13398.34      13788.19      1026.55 o                         
  -8  35   3        501.48        427.74       423.73 o                         
  -7  35   3       3935.99       4612.53       429.63 o                         
  -6  35   3       4086.36       3532.48       900.82 o                         
  -5  35   3        123.55        256.31       630.87 o                         
  -4  35   3       4280.16       3950.43       656.11 o                         
  -3  35   3       4086.30       5001.08       823.79 o                         
  -2  35   3        161.76        796.21       373.65 o                         
  -1  35   3       3865.23       5023.39       496.78 o                         
   0  35   3       9411.35      10399.93       804.26 o                         
   1  35   3       1038.39        698.00       616.64 o                         
   2  35   3      10955.22      12146.89      1099.11 o                         
   3  35   3      10822.47       9821.93      1205.95 o                         
   4  35   3       1887.29       2129.39       590.84 o                         
   5  35   3       2520.07       3366.75       536.18 o                         
   6  35   3       7211.73       8127.26       796.17 o                         
  -8  36   3       1254.85       1020.79       420.90 o                         
  -7  36   3         14.24        548.18       252.07 o                         
  -6  36   3        260.74        797.61       320.27 o                         
  -5  36   3         36.74       -158.24       374.08 o                         
  -4  36   3       1718.01       2673.74       598.96 o                         
  -3  36   3        986.33        888.41       342.91 o                         
  -2  36   3       2566.66       3013.25       460.74 o                         
  -1  36   3         15.27        154.41       214.96 o                         
   0  36   3        466.19       1140.96       384.02 o                         
   1  36   3        255.78        474.08       360.70 o                         
   2  36   3       3298.45       4910.05       719.90 o                         
   3  36   3       1424.17       1999.08       469.88 o                         
   4  36   3        450.16        859.89      1129.60 o                         
   5  36   3        173.18       -323.32       362.99 o                         
   6  36   3        252.11        400.30       304.43 o                         
  -8  37   3        169.15         25.16       363.89 o                         
  -7  37   3       6315.12       7545.28       611.51 o                         
  -6  37   3       4908.88       5168.30       676.37 o                         
  -5  37   3        981.46        912.05       558.32 o                         
  -4  37   3       5980.29       7125.84       891.32 o                         
  -3  37   3      16427.89      15671.82      1027.67 o                         
  -2  37   3       4298.24       4530.13       570.10 o                         
  -1  37   3       4479.21       5166.98       807.91 o                         
   0  37   3       3914.39       3653.44      1020.15 o                         
   1  37   3        112.58         18.58       318.94 o                         
   2  37   3       4674.58       5035.43       762.27 o                         
   3  37   3      10766.67      11403.31       925.15 o                         
   4  37   3       2935.39       2880.81       600.58 o                         
   5  37   3       3840.24       3505.63       546.64 o                         
   6  37   3       6409.69       6370.08       887.26 o                         
  -7  38   3       5673.24       5800.70       585.45 o                         
  -6  38   3       1979.95       2390.74       663.05 o                         
  -5  38   3       9404.09       8562.47      1009.35 o                         
  -4  38   3       4551.56       4313.98       987.31 o                         
  -3  38   3       3593.29       4900.50       617.48 o                         
  -2  38   3      16546.09      19389.21      1130.79 o                         
  -1  38   3       9045.59      10141.21      1082.39 o                         
   0  38   3       5738.26       6309.20      2212.00 o                         
   1  38   3      18463.21      20585.44      1422.71 o                         
   2  38   3       8442.70       8980.94       977.10 o                         
   3  38   3         48.70        166.29       315.91 o                         
   4  38   3       7843.59       7208.04       747.89 o                         
   5  38   3       5680.06       5180.03       662.38 o                         
  -6  39   3        687.82        276.12       496.77 o                         
  -5  39   3       1528.85       2490.62       624.70 o                         
  -4  39   3       6570.87       7133.85       876.46 o                         
  -3  39   3       8544.57       8013.08       768.41 o                         
  -2  39   3       1187.45       1828.94       630.45 o                         
  -1  39   3       1585.77       1936.27       562.25 o                         
   0  39   3       5282.42       6924.38      1320.35 o                         
   1  39   3         10.42       1154.39       760.77 o                         
   2  39   3       9631.16       9974.77      1657.91 o                         
   3  39   3       3158.09       2223.41       438.88 o                         
   4  39   3       1243.12       1428.57       419.82 o                         
  -6  40   3        415.84        729.16       690.77 o                         
  -5  40   3        160.15        609.66       419.94 o                         
  -4  40   3        147.31         22.61       376.08 o                         
  -3  40   3       2112.27       4336.52      1190.04 o                         
  -2  40   3       6544.88       8902.31      1046.44 o                         
  -1  40   3          5.62         10.56       595.37 o                         
   0  40   3        460.41       1284.29       780.49 o                         
   1  40   3        207.69       -168.21       585.23 o                         
   2  40   3       1894.30       3184.79      1057.46 o                         
   3  40   3        294.78         91.78       520.70 o                         
   4  40   3       1188.96       1682.15       713.28 o                         
  -5  41   3        373.94        472.57       540.57 o                         
  -4  41   3       5347.35       5738.71       813.81 o                         
  -3  41   3      10331.58      11568.28      1200.67 o                         
  -2  41   3        984.04       1152.46       532.84 o                         
  -1  41   3       2566.68       2397.82       938.42 o                         
   0  41   3       1631.19       2214.11       939.40 o                         
   1  41   3         97.93       1356.70       733.43 o                         
   2  41   3       6420.83       7838.71      1441.79 o                         
   3  41   3       8515.16      11031.16      1212.98 o                         
  -4  42   3       2977.53       2818.78       926.44 o                         
  -3  42   3       4110.35       4371.87      1148.19 o                         
  -2  42   3       7634.88       9322.75      1113.18 o                         
  -1  42   3       1829.24       2235.14       622.69 o                         
   0  42   3       1609.01       1520.12       704.69 o                         
   1  42   3      18758.01      19759.35      2353.02 o                         
   2  42   3      10195.23      10712.71      1774.28 o                         
  -3  43   3       7372.46       7791.09      1489.41 o                         
  -2  43   3        816.26        539.15       364.55 o                         
  -1  43   3        295.95         42.74       417.29 o                         
   0  43   3        305.07        862.48       619.60 o                         
   1  43   3          0.41       -608.89       678.49 o                         
 -14   0   4       5799.65       5798.63      1982.78 o                         
 -13   0   4       7643.94       5813.81       808.00 o                         
 -12   0   4       1008.67       1948.27       641.72 o                         
 -11   0   4      44841.57      44023.11      2948.67 o                         
 -10   0   4      42887.21      43482.21      1923.13 o                         
  -9   0   4      16625.68      16370.39       843.93 o                         
  -8   0   4      20778.53      21839.42       832.36 o                         
  -7   0   4      28205.30      30191.59       940.81 o                         
  -6   0   4      11599.71      13280.83       526.77 o                         
  -5   0   4      50833.00      53140.61      1403.90 o                         
  -4   0   4      79606.38      86380.35      1469.25 o                         
  -3   0   4        149.81        131.04        82.67 o                         
  -2   0   4     110022.80     117549.42      1482.07 o                         
  -1   0   4       2458.04       2510.19       130.36 o                         
   0   0   4      10422.89      10806.42       296.83 o                         
   1   0   4      17467.43      17425.95       395.45 o                         
   2   0   4       9528.78       8492.44       449.59 o                         
   3   0   4      10110.51       9664.87       551.35 o                         
   4   0   4     132656.52     140454.55      4964.54 o                         
   5   0   4      35363.84      34311.14       941.54 o                         
   6   0   4       6693.88       5919.13       639.48 o                         
   7   0   4      10198.81       9761.19      1362.90 o                         
   8   0   4      36177.21      35390.57      1768.33 o                         
   9   0   4        628.00        486.79       262.58 o                         
  10   0   4      20970.79      20626.53      1104.04 o                         
  11   0   4      11118.23      11647.41      1141.12 o                         
 -14   1   4       5113.79       4864.97       764.46 o                         
 -13   1   4       1619.25       2458.40       397.76 o                         
 -12   1   4       7823.32       6691.03       576.69 o                         
 -11   1   4       4618.40       5134.36       485.38 o                         
 -10   1   4       2438.47       2684.29       353.27 o                         
  -9   1   4       2945.71       3008.35       276.30 o                         
  -8   1   4       2207.37       2325.10       196.36 o                         
  -7   1   4      15780.84      16409.12       457.70 o                         
  -6   1   4      44787.65      44323.72       800.13 o                         
  -5   1   4      15074.59      15718.59       412.10 o                         
  -4   1   4       6198.17       6005.47       177.83 o                         
  -3   1   4      18823.68      19471.26       268.42 o                         
  -2   1   4       3474.61       3524.94       113.16 o                         
  -1   1   4      45524.45      47839.10       562.77 o                         
   0   1   4     121215.51     127013.33      1120.11 o                         
   1   1   4       5107.73       4500.97       146.17 o                         
   2   1   4        216.95        191.40        99.51 o                         
   3   1   4      36220.68      37659.06       695.27 o                         
   4   1   4        475.16        462.92       110.20 o                         
   5   1   4       5156.67       4782.06       279.77 o                         
   6   1   4       4761.57       4316.27       319.47 o                         
   7   1   4        255.34         17.97       187.97 o                         
   8   1   4       1870.72       2458.08       355.85 o                         
   9   1   4      28291.58      29041.54      1000.27 o                         
  10   1   4       6451.74       6215.32       438.58 o                         
  11   1   4       8117.33       8531.98       690.49 o                         
 -14   2   4        381.16        151.61       363.21 o                         
 -13   2   4         17.31       -166.55       280.77 o                         
 -12   2   4       1411.72        949.79       267.40 o                         
 -11   2   4         42.23       -267.21       240.91 o                         
 -10   2   4       1300.91       1528.32       313.02 o                         
  -9   2   4          2.89        -34.78       129.45 o                         
  -8   2   4       1004.03       1167.27       120.56 o                         
  -7   2   4        564.79        426.03       145.59 o                         
  -6   2   4       6589.95       7563.17       309.17 o                         
  -5   2   4       1256.85       1553.80       165.77 o                         
  -4   2   4         36.02          2.46        75.01 o                         
  -3   2   4       3635.34       3634.02       121.68 o                         
  -2   2   4      18896.88      20114.58       287.63 o                         
  -1   2   4       4640.61       4880.31       130.65 o                         
   0   2   4      41285.39      43075.23       575.77 o                         
   1   2   4       1723.20       1652.20       100.52 o                         
   2   2   4         95.67         33.11        64.08 o                         
   3   2   4        162.50        324.59        92.54 o                         
   4   2   4        972.97        892.69       156.67 o                         
   5   2   4        743.31        886.32       138.95 o                         
   6   2   4        847.32        668.07       165.67 o                         
   7   2   4       1318.42        948.11       236.41 o                         
   8   2   4       1169.42       1089.64       277.84 o                         
   9   2   4        746.31        442.27       205.72 o                         
  10   2   4        103.05        417.73       388.14 o                         
  11   2   4         48.98       -256.04       333.23 o                         
 -14   3   4       4690.41       4316.59       510.90 o                         
 -13   3   4       1035.45        905.06       301.16 o                         
 -12   3   4       3700.04       3295.47       426.13 o                         
 -11   3   4       8706.49       9107.22       619.67 o                         
 -10   3   4       1691.62       2068.85       328.54 o                         
  -9   3   4      19357.58      18354.78       519.99 o                         
  -8   3   4      12439.00      11997.29       601.46 o                         
  -7   3   4      12157.48      13029.01       491.05 o                         
  -6   3   4       5086.74       5266.43       277.59 o                         
  -5   3   4        303.44        130.22       143.80 o                         
  -4   3   4       3496.97       3855.36       158.63 o                         
  -3   3   4      16641.70      17095.44       258.57 o                         
  -2   3   4       4907.32       4733.99       109.81 o                         
  -1   3   4      56438.02      58544.80       596.47 o                         
   0   3   4     109336.62     114820.42      1482.32 o                         
   1   3   4       1182.56       1236.80       102.82 o                         
   2   3   4        982.98        957.49       120.25 o                         
   3   3   4      31597.72      32973.68       667.94 o                         
   4   3   4       7111.56       7451.22       368.73 o                         
   5   3   4      20316.88      20794.21       672.66 o                         
   6   3   4      19801.43      20121.78       686.69 o                         
   7   3   4       1552.41       1485.81       233.12 o                         
   8   3   4       3145.92       3374.04       334.93 o                         
   9   3   4      11763.32      12264.05       630.10 o                         
  10   3   4       3722.55       3561.03       455.45 o                         
  11   3   4       4730.45       5645.19       677.71 o                         
 -14   4   4      12020.90      13594.03      1429.00 o                         
 -13   4   4       7721.60       8034.71       638.68 o                         
 -12   4   4       2349.94       2126.32       350.74 o                         
 -11   4   4      25752.03      26803.63      1080.36 o                         
 -10   4   4      30376.16      30728.33      1309.23 o                         
  -9   4   4      12960.59      12464.72       648.81 o                         
  -8   4   4      16495.80      15953.34       640.51 o                         
  -7   4   4      17847.12      18796.73       751.32 o                         
  -6   4   4        165.09        288.47       153.08 o                         
  -5   4   4      39837.93      38763.16       831.22 o                         
  -4   4   4      48998.59      53442.67       662.44 o                         
  -3   4   4      14587.39      15740.70       259.82 o                         
  -2   4   4      33276.69      32941.31       365.89 o                         
  -1   4   4        890.49       1044.01        71.38 o                         
   0   4   4       3931.69       4638.44       192.64 o                         
   1   4   4      50642.38      50424.78      1073.86 o                         
   2   4   4      17837.04      18182.94       417.90 o                         
   3   4   4       4567.16       4358.34       203.03 o                         
   4   4   4     100452.59     102981.51      1594.80 o                         
   5   4   4      34744.17      34487.43       783.82 o                         
   6   4   4         80.61         57.08       157.39 o                         
   7   4   4      30376.40      30516.00       922.00 o                         
   8   4   4      27826.06      29295.94       954.52 o                         
   9   4   4         88.24       -303.13       202.09 o                         
  10   4   4      14490.36      14980.64       989.58 o                         
  11   4   4      12139.53      12285.59       948.01 o                         
 -14   5   4       4032.62       3963.05       616.12 o                         
 -13   5   4       1736.54        953.69       380.10 o                         
 -12   5   4       9740.59       9410.50       663.51 o                         
 -11   5   4       3924.73       3606.75       405.33 o                         
 -10   5   4       8290.73       8709.65       436.61 o                         
  -9   5   4       1608.78       1755.18       215.69 o                         
  -8   5   4       4627.16       4482.38       276.20 o                         
  -7   5   4      22203.25      21360.13       604.04 o                         
  -6   5   4      52539.10      52270.99      1355.10 o                         
  -5   5   4      23204.36      24167.47       519.10 o                         
  -4   5   4       5118.90       5276.77       180.39 o                         
  -3   5   4      10570.96      10270.05       197.86 o                         
  -2   5   4        533.23        625.12        67.70 o                         
  -1   5   4       6349.36       6387.54       155.21 o                         
   0   5   4      39926.17      41615.00       619.70 o                         
   1   5   4       7048.36       7193.07       200.95 o                         
   2   5   4       4727.57       5477.44       223.29 o                         
   3   5   4      17361.85      16283.23       495.55 o                         
   4   5   4        842.39        727.37       137.37 o                         
   5   5   4        541.36        556.16       118.21 o                         
   6   5   4      13085.12      12494.10       530.85 o                         
   7   5   4        979.20        678.04       207.76 o                         
   8   5   4      10942.24      11237.04       570.42 o                         
   9   5   4      19932.45      20653.30       907.92 o                         
  10   5   4       3804.71       4199.81       564.00 o                         
  11   5   4       1143.34        784.49       346.59 o                         
 -14   6   4       1169.95        960.38       413.12 o                         
 -13   6   4         48.19        238.76       327.76 o                         
 -12   6   4       1100.43        863.27       293.92 o                         
 -11   6   4       2283.21       2893.57       363.50 o                         
 -10   6   4       6792.36       7435.40       614.58 o                         
  -9   6   4        468.80        327.95       145.97 o                         
  -8   6   4       1685.88       1564.32       176.57 o                         
  -7   6   4       3186.85       3253.75       176.02 o                         
  -6   6   4       6932.45       7221.68       331.99 o                         
  -5   6   4        638.71        679.40       109.46 o                         
  -4   6   4      10470.84      11217.01       240.79 o                         
  -3   6   4       8749.55       8907.67       193.39 o                         
  -2   6   4       7898.64       8143.63       176.36 o                         
  -1   6   4      10916.51      11613.77       261.52 o                         
   0   6   4      31306.50      33628.48       474.60 o                         
   1   6   4       1337.28       1310.03       126.33 o                         
   2   6   4       1956.05       1906.61       149.07 o                         
   3   6   4       8435.50       8537.67       343.51 o                         
   4   6   4       1139.29        926.88       130.71 o                         
   5   6   4       3406.18       3496.39       265.90 o                         
   6   6   4      14370.90      14418.61       570.20 o                         
   7   6   4         88.02        129.57       163.67 o                         
   8   6   4         84.12         62.42       188.00 o                         
   9   6   4         95.62       -176.11       209.65 o                         
  10   6   4       1407.80       1263.72       638.42 o                         
  11   6   4         13.42        -90.22       394.61 o                         
 -14   7   4       3581.69       3427.70       737.51 o                         
 -13   7   4        607.33       -133.51       263.36 o                         
 -12   7   4       1844.90       2833.61       388.17 o                         
 -11   7   4        596.54        260.30       238.02 o                         
 -10   7   4       5673.11       5104.36       490.88 o                         
  -9   7   4      33737.28      33003.20       801.18 o                         
  -8   7   4       9086.85       9087.26       358.79 o                         
  -7   7   4       2615.88       2685.85       173.52 o                         
  -6   7   4        486.98        290.58       135.80 o                         
  -5   7   4       1206.21       1199.87       122.80 o                         
  -4   7   4       5335.81       5400.28       186.91 o                         
  -3   7   4      47677.62      50163.14       774.43 o                         
  -2   7   4       4593.38       4966.19       144.45 o                         
  -1   7   4       4250.03       3906.44       152.38 o                         
   0   7   4      19163.48      19853.23       599.21 o                         
   1   7   4        164.78        339.50       267.35 o                         
   2   7   4       2059.38       2221.44       147.40 o                         
   3   7   4      12285.27      10430.00       365.58 o                         
   4   7   4        518.21        434.48       168.05 o                         
   5   7   4      18213.27      17784.94       587.14 o                         
   6   7   4      38374.61      38851.07      1164.29 o                         
   7   7   4       5867.61       5977.15       433.58 o                         
   8   7   4       1128.38       1112.48       237.30 o                         
   9   7   4       9136.68       9231.55       593.25 o                         
  10   7   4        327.45         16.77       337.39 o                         
  11   7   4      11880.99      11861.10       935.44 o                         
 -14   8   4      16338.83      16535.62      1496.22 o                         
 -13   8   4      13247.84      13436.13      1009.00 o                         
 -12   8   4         37.62        388.64       215.72 o                         
 -11   8   4      19512.08      19067.28      1014.65 o                         
 -10   8   4      24545.80      25584.83       898.91 o                         
  -9   8   4       1797.03       2075.63       254.13 o                         
  -8   8   4      21554.76      21026.02       575.85 o                         
  -7   8   4      10581.85      10557.02       335.29 o                         
  -6   8   4       1570.37       1305.45       129.52 o                         
  -5   8   4      39459.63      38394.26       758.40 o                         
  -4   8   4      59038.66      61318.33      1142.06 o                         
  -3   8   4        621.72        785.81        82.14 o                         
  -2   8   4      47453.14      46537.90       554.45 o                         
  -1   8   4       7293.23       7321.30       206.92 o                         
   0   8   4       8646.02       8727.53       273.38 o                         
   1   8   4     178385.48     181170.34      4016.88 o                         
   2   8   4      38105.99      36825.87      1458.84 o                         
   3   8   4       6538.81       5865.41       218.10 o                         
   4   8   4      21930.33      21121.12       493.70 o                         
   5   8   4      37775.97      37812.31      1003.23 o                         
   6   8   4        659.96        912.32       195.08 o                         
   7   8   4      37777.43      38221.63      1142.51 o                         
   8   8   4      26509.31      27861.17      1010.11 o                         
   9   8   4         17.32        -21.69       394.03 o                         
  10   8   4      12771.95      12345.93       911.47 o                         
  11   8   4      13636.47      13863.60      1011.67 o                         
 -14   9   4       1070.57       1059.30       371.64 o                         
 -13   9   4        190.61        -86.37       314.38 o                         
 -12   9   4       3978.25       3808.24       494.47 o                         
 -11   9   4       4817.79       4886.75       515.64 o                         
 -10   9   4      12204.27      11937.61       573.97 o                         
  -9   9   4      12069.34      11909.16       540.46 o                         
  -8   9   4        107.10        122.64       106.18 o                         
  -7   9   4      19081.01      19205.19       542.01 o                         
  -6   9   4      44265.85      44545.52       835.26 o                         
  -5   9   4      20817.02      20869.04       595.25 o                         
  -4   9   4        396.51        334.43        83.99 o                         
  -3   9   4      43217.46      45033.88       533.51 o                         
  -2   9   4      25292.81      27496.61       531.26 o                         
  -1   9   4        187.75        209.76        79.75 o                         
   0   9   4      34505.67      34579.06       611.07 o                         
   1   9   4       2466.26       2121.62       147.90 o                         
   2   9   4       5012.26       5298.72       240.71 o                         
   3   9   4      22191.21      20898.61       710.86 o                         
   4   9   4       2516.54       2550.68       173.39 o                         
   5   9   4        519.18        557.66       169.59 o                         
   6   9   4      24128.25      24090.36      1154.15 o                         
   7   9   4       1091.50       1273.17       254.35 o                         
   8   9   4       4289.63       4399.17       402.39 o                         
   9   9   4       7807.41       7752.94       692.40 o                         
  10   9   4       2204.59       2207.11       422.14 o                         
  11   9   4        671.14        318.70       402.93 o                         
 -14  10   4         54.15        299.67       331.81 o                         
 -13  10   4       1113.15        675.69       357.68 o                         
 -12  10   4       2490.65       2988.27       460.20 o                         
 -11  10   4        154.61        157.32       247.20 o                         
 -10  10   4       5842.40       6075.52       446.70 o                         
  -9  10   4        708.59        947.19       187.48 o                         
  -8  10   4        596.42        749.11       139.15 o                         
  -7  10   4        132.10        159.75       152.57 o                         
  -6  10   4      10774.35      11020.27       335.79 o                         
  -5  10   4       2356.30       2335.36       175.66 o                         
  -4  10   4        662.03        541.67        90.16 o                         
  -3  10   4      10613.16      11420.47       258.18 o                         
  -2  10   4      16705.96      18070.86       428.50 o                         
  -1  10   4       2370.47       2235.75       131.50 o                         
   0  10   4         65.05         55.88        90.54 o                         
   1  10   4        589.14        513.19        75.60 o                         
   2  10   4      16871.41      16564.50       539.69 o                         
   3  10   4       1378.10       1143.25       140.88 o                         
   4  10   4       1596.82       1726.25       136.07 o                         
   5  10   4       9922.66       9832.51       455.40 o                         
   6  10   4       4159.90       4445.47       338.84 o                         
   7  10   4         95.97         21.25       157.53 o                         
   8  10   4       1973.60       1946.59       308.84 o                         
   9  10   4        209.98         49.63       263.72 o                         
  10  10   4       7318.52       7602.88       706.67 o                         
  11  10   4          1.50       -476.99       352.81 o                         
 -14  11   4       2508.30       2696.10       535.82 o                         
 -13  11   4        536.99        853.17       538.77 o                         
 -12  11   4       4094.14       5103.83       780.58 o                         
 -11  11   4        287.50        556.95       282.52 o                         
 -10  11   4      15359.75      15849.94       723.72 o                         
  -9  11   4       7081.91       6843.58       406.95 o                         
  -8  11   4      22926.37      22266.77       627.13 o                         
  -7  11   4       2172.32       2668.41       210.47 o                         
  -6  11   4       2931.30       2860.32       172.32 o                         
  -5  11   4       2340.03       2506.10       153.57 o                         
  -4  11   4      15706.44      16294.56       383.49 o                         
  -3  11   4      18647.50      18240.92       362.28 o                         
  -2  11   4       8221.82       8716.33       259.12 o                         
  -1  11   4      11580.72      11517.42       312.00 o                         
   0  11   4      20560.40      21679.49       471.71 o                         
   1  11   4       9411.28       9958.21       325.45 o                         
   2  11   4      13702.02      13807.52       431.48 o                         
   3  11   4      22519.33      21284.07       748.59 o                         
   4  11   4        121.94        201.69       113.66 o                         
   5  11   4      27742.17      27128.03       688.48 o                         
   6  11   4      19405.64      20743.23       811.18 o                         
   7  11   4      23404.10      22668.87       839.55 o                         
   8  11   4         73.83         93.06       188.83 o                         
   9  11   4       9266.51       9280.02       756.79 o                         
  10  11   4        228.83       -269.48       335.32 o                         
  11  11   4       8731.10       8304.77      1203.00 o                         
 -14  12   4      13816.90      13620.36      1617.92 o                         
 -13  12   4      17546.39      18452.36      1581.97 o                         
 -12  12   4        144.76        667.91       446.80 o                         
 -11  12   4      17229.34      18657.31      1128.02 o                         
 -10  12   4      14724.26      14502.58       685.25 o                         
  -9  12   4        671.85        788.70       151.28 o                         
  -8  12   4      11963.54      12476.75       501.10 o                         
  -7  12   4      20275.59      19553.19       515.38 o                         
  -6  12   4        366.71        545.64       160.07 o                         
  -5  12   4      74540.28      75574.92      1083.69 o                         
  -4  12   4      24309.19      24096.17       445.01 o                         
  -3  12   4         33.14         70.16        97.40 o                         
  -2  12   4       5389.39       5076.42       215.30 o                         
  -1  12   4       8207.73       8113.09       293.55 o                         
   0  12   4       2510.47       2480.01       171.13 o                         
   1  12   4      83357.49      83312.36      1268.67 o                         
   2  12   4      72572.58      73231.59      2456.88 o                         
   3  12   4       5455.09       5249.31       373.26 o                         
   4  12   4      23994.67      23954.50       549.30 o                         
   5  12   4      12851.79      12820.94       446.25 o                         
   6  12   4       2255.47       2104.16       251.17 o                         
   7  12   4      39978.52      40791.81      1183.44 o                         
   8  12   4      21854.00      23272.79       901.98 o                         
   9  12   4        461.00        452.77       368.12 o                         
  10  12   4       4833.14       5291.80       613.41 o                         
  11  12   4       8156.36       9080.07      1529.42 o                         
 -13  13   4       2487.99       1178.62       695.40 o                         
 -12  13   4       7339.90       6490.64       876.84 o                         
 -11  13   4       2169.76       1742.72       660.74 o                         
 -10  13   4      23923.41      25450.15      1234.31 o                         
  -9  13   4      17681.37      17428.70       791.38 o                         
  -8  13   4       3843.91       3666.25       269.05 o                         
  -7  13   4       2989.97       2874.89       225.96 o                         
  -6  13   4      15178.22      14514.02       466.05 o                         
  -5  13   4       2127.90       2328.95       150.06 o                         
  -4  13   4      40059.97      41009.47       634.27 o                         
  -3  13   4      71912.09      75416.95      2308.72 o                         
  -2  13   4      30256.26      31295.34       812.79 o                         
  -1  13   4       1018.84        830.95       116.39 o                         
   0  13   4      17852.06      17829.28       627.39 o                         
   1  13   4      22819.80      21844.12       575.46 o                         
   2  13   4       3911.47       3753.49       172.00 o                         
   3  13   4      13619.09      13083.37       412.65 o                         
   4  13   4       2192.97       2104.65       158.75 o                         
   5  13   4        127.11        224.28       103.03 o                         
   6  13   4       7854.96       7769.28       439.28 o                         
   7  13   4       4900.98       4428.75       372.55 o                         
   8  13   4       5984.84       7483.24       640.47 o                         
   9  13   4       2375.56       2112.57       383.70 o                         
  10  13   4        413.66        172.97       363.45 o                         
  11  13   4       4267.91       3321.00       684.43 o                         
 -13  14   4          9.96       -472.06       657.92 o                         
 -12  14   4       1812.61       1410.69       471.34 o                         
 -11  14   4        737.17        511.93       405.58 o                         
 -10  14   4       1666.04       1269.88       303.12 o                         
  -9  14   4       4202.22       4313.64       331.71 o                         
  -8  14   4       3778.76       3284.55       222.36 o                         
  -7  14   4       6427.62       6988.51       277.33 o                         
  -6  14   4        137.70        438.69       198.34 o                         
  -5  14   4          0.99          4.52        75.15 o                         
  -4  14   4        536.96        480.32        94.67 o                         
  -3  14   4        533.15        597.35       128.28 o                         
  -2  14   4         10.22        -63.23        91.40 o                         
  -1  14   4       1155.38       1135.83       108.39 o                         
   0  14   4          0.90          1.20        42.55 o                         
   1  14   4        196.71        179.10        96.44 o                         
   2  14   4          0.09         82.66        67.27 o                         
   3  14   4       1925.33       2202.86       255.16 o                         
   4  14   4        156.03        113.39        98.04 o                         
   5  14   4          9.79        183.80       100.86 o                         
   6  14   4        177.15        -38.28       140.49 o                         
   7  14   4       1394.52       1234.84       224.12 o                         
   8  14   4        911.31        778.13       295.96 o                         
   9  14   4          1.01         62.96       512.11 o                         
  10  14   4       3038.11       2339.11       597.04 o                         
  11  14   4        279.51       -111.64       492.67 o                         
 -13  15   4        589.33        366.08       409.33 o                         
 -12  15   4      10984.53      11532.43      1158.19 o                         
 -11  15   4       1494.01        874.07       428.51 o                         
 -10  15   4       6457.46       6350.14      1039.71 o                         
  -9  15   4      21381.52      22272.96       754.32 o                         
  -8  15   4       5043.37       4776.66       251.31 o                         
  -7  15   4        142.30        158.37       102.02 o                         
  -6  15   4      16982.16      16862.43       525.31 o                         
  -5  15   4        699.66        671.22       146.33 o                         
  -4  15   4       3976.64       3883.12       213.56 o                         
  -3  15   4      31547.67      33330.59       850.57 o                         
  -2  15   4        277.42        476.39       108.80 o                         
  -1  15   4       2116.69       2415.64       227.99 o                         
   0  15   4      24874.65      25207.12       561.94 o                         
   1  15   4       7607.68       7626.91       308.86 o                         
   2  15   4      14699.80      13418.53       494.56 o                         
   3  15   4      13832.55      13244.00       360.37 o                         
   4  15   4        255.85        179.68        96.68 o                         
   5  15   4       8122.50       7880.02       314.61 o                         
   6  15   4      37085.15      37486.53      1593.10 o                         
   7  15   4       9420.21      10342.69       547.13 o                         
   8  15   4       1098.94       1016.01       282.25 o                         
   9  15   4       9779.10       9264.53       996.10 o                         
  10  15   4       2376.35       1932.55       577.20 o                         
  11  15   4       1220.90       1261.46       528.09 o                         
 -13  16   4      16944.12      16080.30      2296.25 o                         
 -12  16   4        246.54        819.97      1007.87 o                         
 -11  16   4      12187.19      12070.67      1140.04 o                         
 -10  16   4      10552.26      11510.19      1057.11 o                         
  -9  16   4         29.50        146.70       123.85 o                         
  -8  16   4      29682.73      30130.41       931.42 o                         
  -7  16   4      21791.98      21041.01       604.35 o                         
  -6  16   4         87.65        -28.71        95.63 o                         
  -5  16   4      70075.45      68201.25      1570.45 o                         
  -4  16   4      44842.07      44104.11       922.52 o                         
  -3  16   4          8.47        216.89       265.06 o                         
  -2  16   4       4473.28       4292.25       261.47 o                         
  -1  16   4      27614.62      26218.30       647.78 o                         
   0  16   4        467.08        567.08       120.76 o                         
   1  16   4      88753.95      87436.87      1988.06 o                         
   2  16   4      52716.71      52161.30      1350.41 o                         
   3  16   4       2166.36       1722.43       138.52 o                         
   4  16   4       1538.32       1535.90       139.31 o                         
   5  16   4      13667.78      12695.02       408.75 o                         
   6  16   4          2.64        194.24       115.84 o                         
   7  16   4      31640.08      31337.38      2124.74 o                         
   8  16   4      15380.87      14902.79      1210.82 o                         
   9  16   4         37.52        118.54       373.90 o                         
  10  16   4       5623.94       5881.70       817.98 o                         
 -13  17   4       3280.86       3878.70       796.38 o                         
 -12  17   4       7172.81       7338.48       979.45 o                         
 -11  17   4         47.12        597.01       430.19 o                         
 -10  17   4      11600.55      12458.15      2028.43 o                         
  -9  17   4      24032.07      24652.87      1211.33 o                         
  -8  17   4       6287.49       6291.50       373.91 o                         
  -7  17   4       1160.19       1050.98       170.78 o                         
  -6  17   4      16316.30      16065.96       668.58 o                         
  -5  17   4        210.86        388.11       160.96 o                         
  -4  17   4      35955.82      34707.81       786.12 o                         
  -3  17   4      59411.26      61167.79      1186.17 o                         
  -2  17   4       9664.96       9532.51       354.56 o                         
  -1  17   4       2966.30       2848.38       213.86 o                         
   0  17   4      25024.22      25423.72       619.14 o                         
   1  17   4       7536.00       7464.58       315.34 o                         
   2  17   4      13320.25      14081.77       431.11 o                         
   3  17   4      23196.92      22963.20       904.09 o                         
   4  17   4       1862.29       1624.93       146.57 o                         
   5  17   4        117.46         46.35       143.60 o                         
   6  17   4      15269.90      15962.86       908.92 o                         
   7  17   4       9028.39       9108.71       628.30 o                         
   8  17   4         46.08       -589.93       414.16 o                         
   9  17   4       2435.79       3188.04       613.84 o                         
  10  17   4        176.65        490.85       477.33 o                         
 -13  18   4       3213.04       1901.29       639.04 o                         
 -12  18   4        257.28        528.55       414.06 o                         
 -11  18   4        241.53        -60.39       363.57 o                         
 -10  18   4        496.08        984.97       460.86 o                         
  -9  18   4        129.92         -8.71       185.18 o                         
  -8  18   4        729.50        603.57       112.07 o                         
  -7  18   4      10495.35       9636.36       505.63 o                         
  -6  18   4        842.43        754.53       215.80 o                         
  -5  18   4         38.52         70.80        92.21 o                         
  -4  18   4        440.53        450.84       102.87 o                         
  -3  18   4        697.84       1008.84       147.62 o                         
  -2  18   4       5008.43       4893.77       287.48 o                         
  -1  18   4       4255.74       3903.44       219.25 o                         
   0  18   4        220.50        125.94       109.90 o                         
   1  18   4        399.92        121.46       106.75 o                         
   2  18   4       7171.73       7144.56       305.34 o                         
   3  18   4       2189.66       2057.22       284.97 o                         
   4  18   4         70.12         56.88        85.73 o                         
   5  18   4       1155.98       1190.01       200.40 o                         
   6  18   4        848.52        838.56       180.28 o                         
   7  18   4         27.35       -104.01       510.70 o                         
   8  18   4       1294.41       1881.36       519.06 o                         
   9  18   4       2955.94       1588.21       716.53 o                         
  10  18   4        321.84       2297.07       710.47 o                         
 -13  19   4        794.89         -4.66       400.92 o                         
 -12  19   4       7893.15       8488.21      1011.89 o                         
 -11  19   4       8462.33       8454.99      1007.99 o                         
 -10  19   4       5119.45       5254.09       777.34 o                         
  -9  19   4      11964.35      11649.66       655.56 o                         
  -8  19   4       3091.67       3091.73       671.86 o                         
  -7  19   4        729.87       1184.72       327.46 o                         
  -6  19   4      31806.13      30553.65      1272.14 o                         
  -5  19   4      10804.53       9247.86       995.94 o                         
  -4  19   4        214.31        138.61       132.88 o                         
  -3  19   4       9214.52       9427.37       368.04 o                         
  -2  19   4       2187.01       2008.30       189.24 o                         
  -1  19   4      15335.96      14710.35       445.59 o                         
   0  19   4      20916.61      21018.43       706.85 o                         
   1  19   4       9221.20       9513.72       458.99 o                         
   2  19   4       4613.06       5478.23       272.75 o                         
   3  19   4       7929.49       7601.38       354.94 o                         
   4  19   4       8654.21       8605.07       361.22 o                         
   5  19   4       2848.42       2866.53       273.54 o                         
   6  19   4      19310.65      19197.62       677.15 o                         
   7  19   4       4237.43       4588.45       853.33 o                         
   8  19   4       5601.14       4396.49       719.29 o                         
   9  19   4       2998.34       2558.98       571.16 o                         
  10  19   4       4497.67       4881.59       867.98 o                         
 -13  20   4       6043.97       5908.89       918.61 o                         
 -12  20   4        502.84        687.48      1380.79 o                         
 -11  20   4       9188.35       8936.85      1023.34 o                         
 -10  20   4       7622.82       7849.63       954.84 o                         
  -9  20   4       1130.30        695.78       211.80 o                         
  -8  20   4      22457.44      23284.73       890.58 o                         
  -7  20   4      28478.69      27219.73       939.85 o                         
  -6  20   4        197.43        166.83       271.63 o                         
  -5  20   4      54149.38      56079.56      1775.38 o                         
  -4  20   4      61448.58      59082.11      1152.50 o                         
  -3  20   4       1476.47       1456.94       185.91 o                         
  -2  20   4      42214.14      41186.68      1242.70 o                         
  -1  20   4      31201.64      29176.65       724.47 o                         
   0  20   4         81.47       -152.17       138.26 o                         
   1  20   4      25346.07      23739.99       685.00 o                         
   2  20   4      26392.65      25517.35       633.08 o                         
   3  20   4       2724.59       2487.75       193.82 o                         
   4  20   4       2423.58       2259.76       188.82 o                         
   5  20   4      20100.59      20817.16      1089.29 o                         
   6  20   4        318.59        135.73       175.91 o                         
   7  20   4      14027.74      14720.34       916.84 o                         
   8  20   4       6382.87       6542.22       833.53 o                         
   9  20   4        160.71         72.75       497.74 o                         
  10  20   4       5012.15       5565.66       863.10 o                         
 -12  21   4       3291.13       4267.65       763.58 o                         
 -11  21   4       2931.06       2255.59       817.68 o                         
 -10  21   4       3264.31       3815.55       688.37 o                         
  -9  21   4      24394.45      24103.93      1272.76 o                         
  -8  21   4        980.46       1288.84       255.89 o                         
  -7  21   4       5813.97       5615.45       332.88 o                         
  -6  21   4       4846.99       5029.74       534.70 o                         
  -5  21   4        583.01        716.98       298.60 o                         
  -4  21   4      14127.84      13284.79       489.13 o                         
  -3  21   4      45079.42      46098.10      1309.03 o                         
  -2  21   4      22958.06      23129.96       831.79 o                         
  -1  21   4       6677.37       6066.45       350.43 o                         
   0  21   4      18297.39      17411.69       948.44 o                         
   1  21   4       6364.02       5872.94       340.04 o                         
   2  21   4       3718.61       3983.37       246.28 o                         
   3  21   4      29140.40      29389.22       800.85 o                         
   4  21   4       9040.75       8512.98       454.49 o                         
   5  21   4        185.15         82.96       213.44 o                         
   6  21   4       6304.49       6496.87       418.37 o                         
   7  21   4       5828.75       6002.47       604.21 o                         
   8  21   4        167.82        309.50       413.98 o                         
   9  21   4       1487.31       2398.81       565.02 o                         
  10  21   4       1340.71       1277.22       788.66 o                         
 -12  22   4         22.23       -602.41       944.48 o                         
 -11  22   4       1071.55        827.21       614.81 o                         
 -10  22   4        173.21       -388.42       345.63 o                         
  -9  22   4       1239.08       1131.22       336.67 o                         
  -8  22   4       1810.61       1884.11       330.05 o                         
  -7  22   4       4459.64       4652.17       369.94 o                         
  -6  22   4       1718.47       1759.36       391.57 o                         
  -5  22   4       3260.76       3603.14       471.69 o                         
  -4  22   4       3757.39       3551.02       239.99 o                         
  -3  22   4       4629.47       4704.27       273.24 o                         
  -2  22   4        144.62        193.19       113.13 o                         
  -1  22   4         57.90         55.07       202.41 o                         
   0  22   4        903.39        964.88       319.52 o                         
   1  22   4        725.10        644.97       189.83 o                         
   2  22   4       1824.18       1668.38       174.06 o                         
   3  22   4      10873.41       9849.51       377.84 o                         
   4  22   4         37.53       -115.36       127.33 o                         
   5  22   4       2844.53       2959.35       326.37 o                         
   6  22   4        215.72        154.11       470.69 o                         
   7  22   4         38.76       -112.42       310.94 o                         
   8  22   4        768.22        121.01       371.24 o                         
   9  22   4        388.15        665.77       750.62 o                         
  10  22   4        215.04        170.22       452.89 o                         
 -12  23   4      15373.81      18528.26      1560.34 o                         
 -11  23   4       4563.60       6428.19      1382.62 o                         
 -10  23   4       2369.69       2710.41       437.77 o                         
  -9  23   4       7341.25       7503.57       725.78 o                         
  -8  23   4        554.03        397.02       204.89 o                         
  -7  23   4        192.00        586.77       241.33 o                         
  -6  23   4      30033.01      28200.72      1278.53 o                         
  -5  23   4       6399.40       7141.38       633.79 o                         
  -4  23   4         83.74        -71.33       135.55 o                         
  -3  23   4       2410.70       2716.30       222.36 o                         
  -2  23   4         54.81        311.57       232.89 o                         
  -1  23   4      10160.27      11385.93       623.27 o                         
   0  23   4      42826.41      40742.32      1591.63 o                         
   1  23   4       7572.88       7275.39       437.05 o                         
   2  23   4      10662.59       9844.26       524.06 o                         
   3  23   4       8440.52       7660.28       335.45 o                         
   4  23   4       3168.72       3019.83       368.63 o                         
   5  23   4       2102.73       2199.78       275.86 o                         
   6  23   4      10211.38       9990.33       908.16 o                         
   7  23   4       2536.86       3087.86       754.29 o                         
   8  23   4       2072.91       3113.17       657.88 o                         
   9  23   4       7654.49       8055.74       979.05 o                         
 -12  24   4       1768.73       3188.58       726.15 o                         
 -11  24   4       8623.12       8680.79      1020.27 o                         
 -10  24   4      11065.75      11306.34      1559.98 o                         
  -9  24   4        163.11       -257.88       360.79 o                         
  -8  24   4      20706.61      21355.62       832.75 o                         
  -7  24   4      11906.00      11540.70       846.77 o                         
  -6  24   4        195.38        426.61       222.43 o                         
  -5  24   4      26149.77      28022.59      1093.08 o                         
  -4  24   4      34605.72      30834.89      1078.57 o                         
  -3  24   4         87.49        143.44       116.62 o                         
  -2  24   4      42422.91      43611.20      1545.17 o                         
  -1  24   4      76249.16      75115.34      2239.45 o                         
   0  24   4       8094.19       7608.02       555.36 o                         
   1  24   4       7116.32       6036.61       521.19 o                         
   2  24   4      26425.46      24654.95       830.83 o                         
   3  24   4        184.63       -151.03       114.47 o                         
   4  24   4      21081.68      20295.21       899.59 o                         
   5  24   4      23454.02      24083.08       884.89 o                         
   6  24   4        973.93        624.56       445.89 o                         
   7  24   4       7831.85       8304.15       883.43 o                         
   8  24   4       7463.60       7892.16       999.40 o                         
   9  24   4        548.65        346.61       465.62 o                         
 -12  25   4       5347.38       6248.17       931.23 o                         
 -11  25   4       2677.44       2260.02       650.06 o                         
 -10  25   4         84.50        292.15       365.45 o                         
  -9  25   4      16316.91      15885.51      1065.26 o                         
  -8  25   4       3218.26       2974.85       320.39 o                         
  -7  25   4       3534.70       4182.75       452.23 o                         
  -6  25   4       9622.67       9611.32       853.89 o                         
  -5  25   4      11512.50      11807.26       708.95 o                         
  -4  25   4        594.37        628.81       207.02 o                         
  -3  25   4      14602.97      13405.36       492.60 o                         
  -2  25   4       9480.51       9159.52       538.52 o                         
  -1  25   4       7721.93       7842.38       517.26 o                         
   0  25   4       9877.68       8515.77       601.22 o                         
   1  25   4       1341.47       1655.81       293.55 o                         
   2  25   4       1202.62        677.12       238.50 o                         
   3  25   4      24413.92      23400.95      1163.22 o                         
   4  25   4      16461.79      16034.75       789.98 o                         
   5  25   4        342.88       -292.69       362.96 o                         
   6  25   4       7445.04       8175.27       872.11 o                         
   7  25   4       4016.46       3069.86       582.67 o                         
   8  25   4        301.95        406.49       282.34 o                         
   9  25   4       5001.72       3948.97       704.85 o                         
 -11  26   4        857.62       1097.24       570.87 o                         
 -10  26   4          5.84       -160.74       303.09 o                         
  -9  26   4         70.51        -22.70       322.88 o                         
  -8  26   4         47.82        426.00       232.76 o                         
  -7  26   4       1234.02       1075.67       293.04 o                         
  -6  26   4        727.30        780.94       331.85 o                         
  -5  26   4       1954.34       2275.15       363.85 o                         
  -4  26   4        146.15       -166.40       160.59 o                         
  -3  26   4        140.68        -15.38       275.78 o                         
  -2  26   4       1336.25       1454.67       175.40 o                         
  -1  26   4       1867.61       1683.40       277.32 o                         
   0  26   4       2746.96       2777.46       376.01 o                         
   1  26   4       1969.68       1912.21       336.87 o                         
   2  26   4       1523.44       1775.38       302.76 o                         
   3  26   4       1436.63       1301.21       211.28 o                         
   4  26   4         21.75        197.81       168.61 o                         
   5  26   4        145.33         -1.16       249.89 o                         
   6  26   4       1143.90       1255.50       424.68 o                         
   7  26   4         10.89       -186.71       704.55 o                         
   8  26   4        643.03        979.47       362.70 o                         
   9  26   4        238.78       -697.96       465.31 o                         
 -11  27   4        238.61        897.96       462.10 o                         
 -10  27   4       3538.10       3745.23       592.63 o                         
  -9  27   4       6239.27       6419.48       708.32 o                         
  -8  27   4        183.48       -297.58       198.39 o                         
  -7  27   4       3660.74       4203.19       465.98 o                         
  -6  27   4      25570.23      24429.61      1709.07 o                         
  -5  27   4      12011.11      12045.79       749.64 o                         
  -4  27   4       2156.00       2120.85       332.79 o                         
  -3  27   4       4487.50       4549.86       343.76 o                         
  -2  27   4       1101.65       1202.45       192.99 o                         
  -1  27   4       1207.82       1226.08       265.66 o                         
   0  27   4       8550.17       8040.07       708.40 o                         
   1  27   4      15520.06      13734.00      1263.58 o                         
   2  27   4        409.40        345.28       286.27 o                         
   3  27   4      13217.58      12032.26       682.71 o                         
   4  27   4       1328.53       1476.70       465.51 o                         
   5  27   4       1087.03       1344.48       365.40 o                         
   6  27   4       7426.26       7944.11       880.22 o                         
   7  27   4       1820.66       1201.53       541.83 o                         
   8  27   4       1309.80       1442.05       399.92 o                         
 -11  28   4      11900.13      16025.01      1497.30 o                         
 -10  28   4       8905.08       9787.06       896.07 o                         
  -9  28   4          2.89          6.00       477.06 o                         
  -8  28   4      16064.89      17450.37       905.00 o                         
  -7  28   4      11715.91      12342.84       779.90 o                         
  -6  28   4       2719.20       2670.68       407.65 o                         
  -5  28   4      18737.25      19403.35      1106.27 o                         
  -4  28   4      15707.40      15320.41       813.29 o                         
  -3  28   4       3444.21       4027.08       443.94 o                         
  -2  28   4      47552.95      48050.96      1415.57 o                         
  -1  28   4      27744.21      28477.29      1032.50 o                         
   0  28   4      15494.80      15873.26       846.51 o                         
   1  28   4       5149.98       4715.20       529.18 o                         
   2  28   4      22194.88      20544.18       945.06 o                         
   3  28   4         50.69       -502.58       335.05 o                         
   4  28   4      17988.25      18401.54      1298.56 o                         
   5  28   4      10884.90      10622.77       888.15 o                         
   6  28   4       1052.59        928.97       417.25 o                         
   7  28   4       1177.90       1299.94       630.73 o                         
   8  28   4       2683.07       3511.01       671.06 o                         
 -11  29   4        879.98        481.15       485.65 o                         
 -10  29   4        450.39       -396.29       420.47 o                         
  -9  29   4       5847.33       6398.50       751.24 o                         
  -8  29   4       1903.34       1551.93       309.34 o                         
  -7  29   4      11353.35      12212.48      1547.27 o                         
  -6  29   4      20841.25      22511.00      1071.03 o                         
  -5  29   4       9284.41       9560.33       795.20 o                         
  -4  29   4         45.59        222.45       267.96 o                         
  -3  29   4       9779.04       9365.47       604.53 o                         
  -2  29   4       8017.45       8472.28       571.73 o                         
  -1  29   4       5403.89       5589.33       467.21 o                         
   0  29   4      11781.90      10757.46       705.31 o                         
   1  29   4       2634.58       2385.43       351.11 o                         
   2  29   4       3379.38       3287.49       398.95 o                         
   3  29   4      13236.82      13461.12      1191.30 o                         
   4  29   4        662.85        584.69       381.08 o                         
   5  29   4       1455.30       1606.17       390.38 o                         
   6  29   4       2878.13       2734.68       483.72 o                         
   7  29   4        431.80        414.37       326.15 o                         
   8  29   4        785.99       1000.07       422.79 o                         
 -10  30   4          3.52        290.11       610.03 o                         
  -9  30   4        289.12        549.12       570.96 o                         
  -8  30   4       1410.78       2117.27       479.16 o                         
  -7  30   4         64.36         89.77       305.28 o                         
  -6  30   4         20.78        435.77       330.40 o                         
  -5  30   4        115.93         48.09       260.00 o                         
  -4  30   4        713.52        443.75       292.37 o                         
  -3  30   4       5912.61       5529.92       484.57 o                         
  -2  30   4        478.25        653.70       257.93 o                         
  -1  30   4       5657.52       5239.33       468.92 o                         
   0  30   4        677.92        352.47       225.01 o                         
   1  30   4        254.13        526.28       254.81 o                         
   2  30   4         67.93        283.94       336.92 o                         
   3  30   4        103.74        -48.44       519.57 o                         
   4  30   4       4762.49       4248.94       730.62 o                         
   5  30   4          0.61       -179.67       306.18 o                         
   6  30   4        166.81        178.01       296.08 o                         
   7  30   4        627.98        758.70       543.24 o                         
   8  30   4        573.62        327.00       345.50 o                         
 -10  31   4       3619.94       3788.33       682.43 o                         
  -9  31   4      15216.75      16009.70      1140.35 o                         
  -8  31   4       1897.83       1932.12       581.72 o                         
  -7  31   4       7475.97       8007.57       689.48 o                         
  -6  31   4      11733.99      12263.74       806.96 o                         
  -5  31   4        402.64        357.85       360.14 o                         
  -4  31   4       4783.62       5170.25       522.61 o                         
  -3  31   4      11966.06      11417.56       681.27 o                         
  -2  31   4       6241.65       5929.23       489.01 o                         
  -1  31   4      10424.53      11101.52       662.11 o                         
   0  31   4      14452.10      14754.71       839.64 o                         
   1  31   4       1536.28       1684.10       311.13 o                         
   2  31   4       1121.85       1286.61       531.55 o                         
   3  31   4       8340.58       6346.70       771.89 o                         
   4  31   4       3990.89       4204.37       706.86 o                         
   5  31   4       1217.19        610.08       314.68 o                         
   6  31   4       8858.67       8759.91       789.00 o                         
   7  31   4       1429.78       2227.43       565.71 o                         
 -10  32   4       8992.84      10844.87      1005.53 o                         
  -9  32   4        213.81         74.15       349.83 o                         
  -8  32   4      18469.79      20854.17      1302.17 o                         
  -7  32   4      12078.44      12676.27       848.12 o                         
  -6  32   4         78.87        118.53       292.47 o                         
  -5  32   4      15585.71      15628.61      1041.82 o                         
  -4  32   4      16898.29      17490.96       879.63 o                         
  -3  32   4         24.87        112.08       209.27 o                         
  -2  32   4      20275.11      20809.48       924.20 o                         
  -1  32   4      19820.22      20842.91       930.23 o                         
   0  32   4        447.29        310.96       255.11 o                         
   1  32   4       7580.89       8616.12       915.06 o                         
   2  32   4      12166.66      11091.15      1003.06 o                         
   3  32   4        957.58        929.55       418.37 o                         
   4  32   4      16052.67      15801.61      1268.54 o                         
   5  32   4      12691.54      13186.40       949.17 o                         
   6  32   4       1003.47       1224.00       548.97 o                         
   7  32   4       2187.04       3069.79       837.27 o                         
  -9  33   4       4478.80       4429.07       758.70 o                         
  -8  33   4        528.94        494.41       379.06 o                         
  -7  33   4       6527.68       6605.50       641.83 o                         
  -6  33   4       9649.49       9142.65       719.59 o                         
  -5  33   4       2959.22       3054.80       556.52 o                         
  -4  33   4         49.11       -269.81       268.15 o                         
  -3  33   4       2262.25       2609.98       362.97 o                         
  -2  33   4        703.81       1503.60       392.55 o                         
  -1  33   4       1712.94       2418.44       351.19 o                         
   0  33   4       7309.68       7182.10       608.89 o                         
   1  33   4       2295.19       2426.36       509.14 o                         
   2  33   4       1255.58       1091.00       387.64 o                         
   3  33   4      10320.96      10334.09      1024.31 o                         
   4  33   4       2580.30       2789.70       560.29 o                         
   5  33   4        866.62        640.07       359.58 o                         
   6  33   4       2328.15       2777.12       485.43 o                         
   7  33   4        583.40       1348.18       505.49 o                         
  -9  34   4        104.89       -697.62       465.08 o                         
  -8  34   4       2288.46       1587.69       473.31 o                         
  -7  34   4        142.12        475.22       349.75 o                         
  -6  34   4         47.68       -402.53       268.35 o                         
  -5  34   4        783.64        656.08       330.46 o                         
  -4  34   4        325.34        329.55       273.78 o                         
  -3  34   4       4147.78       4330.69       450.97 o                         
  -2  34   4        507.54        326.77       214.46 o                         
  -1  34   4       1176.58       1004.16       299.79 o                         
   0  34   4       2409.74       2864.50       544.83 o                         
   1  34   4       1974.67       2061.96       571.28 o                         
   2  34   4        411.48        472.61       314.55 o                         
   3  34   4       2792.51       4994.19       772.54 o                         
   4  34   4        951.25       1183.00       481.00 o                         
   5  34   4        547.77        149.04       446.36 o                         
   6  34   4       1036.80       1745.85       408.19 o                         
  -8  35   4       4727.98       5171.87       640.38 o                         
  -7  35   4       3487.36       3967.81       536.99 o                         
  -6  35   4       2587.61       2899.75       446.88 o                         
  -5  35   4        390.86        232.14       712.58 o                         
  -4  35   4       3396.12       3430.90       629.48 o                         
  -3  35   4      17489.65      18299.91       904.03 o                         
  -2  35   4      10856.71      12565.43       832.39 o                         
  -1  35   4       5654.47       6745.94       539.11 o                         
   0  35   4       3297.79       4396.92       653.35 o                         
   1  35   4       1018.97       1063.85       438.95 o                         
   2  35   4         82.26         73.04       337.39 o                         
   3  35   4       7015.15       6597.63       908.13 o                         
   4  35   4       1425.75       1399.80       470.39 o                         
   5  35   4       1683.17       1539.52       553.69 o                         
   6  35   4      10425.04       9513.51       909.12 o                         
  -8  36   4      14484.60      16598.14      1698.47 o                         
  -7  36   4       5501.96       5814.69       620.46 o                         
  -6  36   4         95.98        553.63       287.30 o                         
  -5  36   4       8112.62       8461.68      1085.78 o                         
  -4  36   4      16884.88      17894.96      1355.63 o                         
  -3  36   4         71.16       -206.54       331.93 o                         
  -2  36   4      14202.65      16404.49       854.55 o                         
  -1  36   4      11745.08      12551.05       895.84 o                         
   0  36   4        307.65        582.49       412.49 o                         
   1  36   4       6852.00       9427.93       986.84 o                         
   2  36   4      11880.43      11970.49       928.27 o                         
   3  36   4       3063.56       2909.01       508.34 o                         
   4  36   4       6026.28       5388.96       783.87 o                         
   5  36   4       5061.02       5177.44       653.36 o                         
  -8  37   4       1835.18       2488.95       501.25 o                         
  -7  37   4        910.95       1464.51       378.01 o                         
  -6  37   4       4081.81       5349.37       597.26 o                         
  -5  37   4       1393.41       1522.95       489.07 o                         
  -4  37   4        312.51        277.46       470.97 o                         
  -3  37   4       3860.96       4248.17       580.99 o                         
  -2  37   4       1341.28       1378.76       371.98 o                         
  -1  37   4       2958.19       4196.50       569.12 o                         
   0  37   4       3038.86       3868.06       642.74 o                         
   1  37   4         54.95        674.24       375.02 o                         
   2  37   4       3325.27       4859.50       793.01 o                         
   3  37   4       3921.61       4835.79       648.50 o                         
   4  37   4       2127.40       1593.50       583.20 o                         
   5  37   4       2034.90       1462.62       396.06 o                         
  -7  38   4         49.49        -11.80       554.61 o                         
  -6  38   4         76.61        221.24       632.37 o                         
  -5  38   4        235.97        580.42       416.07 o                         
  -4  38   4        547.64       1124.67       525.21 o                         
  -3  38   4       1239.71       1069.41       890.50 o                         
  -2  38   4         65.22        416.78       361.61 o                         
  -1  38   4        840.39       1939.67       802.75 o                         
   0  38   4        100.94        588.09       407.64 o                         
   1  38   4        315.41        713.11       352.48 o                         
   2  38   4       2338.83       2842.15       542.92 o                         
   3  38   4         11.45        133.54       334.65 o                         
   4  38   4         89.16        -20.29       570.15 o                         
  -6  39   4       3956.05       2979.36       548.77 o                         
  -5  39   4        891.08       1179.56       500.12 o                         
  -4  39   4       3291.57       5054.85       758.60 o                         
  -3  39   4      18336.81      19806.15      1184.23 o                         
  -2  39   4       5403.89       5748.64       876.06 o                         
  -1  39   4        561.39        923.71       446.82 o                         
   0  39   4       5442.11       5848.88      1263.43 o                         
   1  39   4       4260.45       4670.70      1157.21 o                         
   2  39   4         89.95        -52.57       400.84 o                         
   3  39   4       6426.30       8165.90       835.63 o                         
   4  39   4        114.54       -312.50       400.89 o                         
  -6  40   4        144.72        300.08       560.59 o                         
  -5  40   4      11179.46       9666.60      1057.02 o                         
  -4  40   4       8700.07       8515.89       979.40 o                         
  -3  40   4          0.45        147.55       513.50 o                         
  -2  40   4       3130.24       5020.76       806.91 o                         
  -1  40   4       6958.43       8615.89      1069.34 o                         
   0  40   4         70.64       -586.64       705.54 o                         
   1  40   4      13464.40      16492.28      2027.58 o                         
   2  40   4      12259.23      14015.06      2348.79 o                         
   3  40   4        514.76        915.65       454.11 o                         
  -5  41   4        207.48        142.89       404.02 o                         
  -4  41   4       4052.07       4941.32       984.06 o                         
  -3  41   4       4434.78       5093.89       837.07 o                         
  -2  41   4        840.79       1673.77       541.29 o                         
  -1  41   4         35.60        319.24       501.82 o                         
   0  41   4       4451.08       7324.20      1413.05 o                         
   1  41   4        142.71        384.05       542.40 o                         
   2  41   4       3639.87       5931.73       939.24 o                         
  -4  42   4         15.58       -736.82       764.71 o                         
  -3  42   4        231.68        324.41       447.56 o                         
  -2  42   4        119.87       -460.88       461.73 o                         
  -1  42   4        403.39        355.59       514.22 o                         
   0  42   4         17.87       1144.25       752.31 o                         
   1  42   4         21.65       1063.95       830.36 o                         
 -14   1   5       3539.24       4279.60       505.96 o                         
 -13   1   5       2060.97       2072.52       570.43 o                         
 -12   1   5       5707.52       5387.03       508.29 o                         
 -11   1   5       5458.00       5826.86       507.37 o                         
 -10   1   5        598.04        586.55       224.27 o                         
  -9   1   5       9893.22      10056.86       461.72 o                         
  -8   1   5      15046.24      15926.54       550.85 o                         
  -7   1   5       1063.87        998.81       114.58 o                         
  -6   1   5      19430.09      18855.48       440.62 o                         
  -5   1   5      16033.50      16747.27       390.81 o                         
  -4   1   5       1442.04       1679.47       109.20 o                         
  -3   1   5      60927.76      64019.64       673.20 o                         
  -2   1   5       3757.37       3789.39       130.88 o                         
  -1   1   5       8563.07       8587.52       186.89 o                         
   0   1   5      43044.62      43628.12       527.21 o                         
   1   1   5      11888.12      11128.38       278.96 o                         
   2   1   5       4641.38       3870.17       187.05 o                         
   3   1   5      73433.61      73626.05      1372.90 o                         
   4   1   5      51239.04      52204.57      1136.21 o                         
   5   1   5        515.27        482.99       127.00 o                         
   6   1   5       3636.37       3416.81       386.71 o                         
   7   1   5      10754.74      10985.67       866.05 o                         
   8   1   5        838.60        856.44       229.10 o                         
   9   1   5      17358.44      18434.31       796.66 o                         
  10   1   5      10620.71       9542.39       722.84 o                         
  11   1   5          1.82        172.21       330.25 o                         
 -14   2   5       2595.10       3175.56       441.02 o                         
 -13   2   5       6499.73       6307.67       565.88 o                         
 -12   2   5         40.86        165.60       250.41 o                         
 -11   2   5       7942.60       7712.56       582.53 o                         
 -10   2   5      11361.63      11606.41       666.92 o                         
  -9   2   5       5567.07       5370.20       341.93 o                         
  -8   2   5      43790.18      43195.66      1020.80 o                         
  -7   2   5      61347.32      61317.61      1231.64 o                         
  -6   2   5        467.23        314.49       104.35 o                         
  -5   2   5      10368.21       9816.76       282.37 o                         
  -4   2   5     106288.56     112762.38      1592.65 o                         
  -3   2   5        810.93       1021.76        84.65 o                         
  -2   2   5      23806.66      23056.25       311.50 o                         
  -1   2   5     215507.84     224720.88      1949.34 o                         
   0   2   5      43036.34      43512.42       531.91 o                         
   1   2   5       9495.04       9069.82       260.76 o                         
   2   2   5      55917.08      54692.84       887.63 o                         
   3   2   5         97.08        319.28       124.93 o                         
   4   2   5      40679.23      40828.10       964.08 o                         
   5   2   5      30785.27      30400.16       852.35 o                         
   6   2   5       5791.20       5648.49       462.40 o                         
   7   2   5      20624.42      20116.70       749.50 o                         
   8   2   5      52804.24      54284.02      1439.14 o                         
   9   2   5       9337.21       9649.74       693.78 o                         
  10   2   5       5970.97       6021.80       624.97 o                         
  11   2   5      11802.20      12141.34       871.67 o                         
 -14   3   5       2238.63       3025.37       437.61 o                         
 -13   3   5       5338.33       5426.13       526.24 o                         
 -12   3   5      11715.70      11718.24       739.30 o                         
 -11   3   5       4821.30       4799.60       468.97 o                         
 -10   3   5       1175.86       1098.02       270.67 o                         
  -9   3   5       2065.93       2323.65       313.10 o                         
  -8   3   5       7954.89       7624.33       448.21 o                         
  -7   3   5       1029.16        872.17       153.82 o                         
  -6   3   5      20183.21      19961.66       734.73 o                         
  -5   3   5      11516.26      11762.46       314.70 o                         
  -4   3   5         63.32         76.12        58.15 o                         
  -3   3   5      10834.59      10706.45       219.70 o                         
  -2   3   5      40594.49      43055.59       493.60 o                         
  -1   3   5       2495.88       2559.61       109.24 o                         
   0   3   5       7538.03       6898.02       165.40 o                         
   1   3   5       2869.91       2246.23       172.62 o                         
   2   3   5       5905.36       5387.62       287.67 o                         
   3   3   5      65708.92      63516.11      1490.92 o                         
   4   3   5      32172.60      31799.31       822.03 o                         
   5   3   5       1775.57       2027.90       227.03 o                         
   6   3   5       2955.67       2895.46       276.37 o                         
   7   3   5      19460.11      19081.56       728.31 o                         
   8   3   5       7578.71       7628.25       483.44 o                         
   9   3   5      25487.15      25696.07      1129.52 o                         
  10   3   5       9299.69       8849.67       758.40 o                         
  11   3   5        179.33       1154.61       575.22 o                         
 -14   4   5         10.74        110.07       257.35 o                         
 -13   4   5        390.75        257.97       590.60 o                         
 -12   4   5        120.97       -182.03       274.50 o                         
 -11   4   5        702.85        594.56       237.86 o                         
 -10   4   5         48.55        335.43       242.55 o                         
  -9   4   5         57.16        -39.48       144.48 o                         
  -8   4   5       4221.66       4221.59       293.08 o                         
  -7   4   5       4562.06       4437.90       325.34 o                         
  -6   4   5       6135.22       5849.58       291.83 o                         
  -5   4   5        171.21        191.59        99.64 o                         
  -4   4   5      21024.59      22266.51       365.24 o                         
  -3   4   5         48.23        129.33        55.83 o                         
  -2   4   5       3481.01       3605.67       116.37 o                         
  -1   4   5       4207.70       4294.64       141.93 o                         
   0   4   5      59967.87      64113.13       865.04 o                         
   1   4   5        117.39        103.35        99.86 o                         
   2   4   5       1267.65       1248.52       158.20 o                         
   3   4   5        507.60        254.25       151.69 o                         
   4   4   5          1.48        193.67       168.74 o                         
   5   4   5         10.78        108.36       113.65 o                         
   6   4   5        907.11        746.19       167.70 o                         
   7   4   5       1103.49       1136.37       343.33 o                         
   8   4   5          1.36        522.79       202.05 o                         
   9   4   5         81.92       -115.78       280.71 o                         
  10   4   5        163.56        131.19       329.42 o                         
  11   4   5        259.71        757.10       394.76 o                         
 -14   5   5       7890.68       7593.92       804.55 o                         
 -13   5   5         73.63       -320.58       258.01 o                         
 -12   5   5       2177.36       1980.71       382.32 o                         
 -11   5   5       5688.77       6124.27       517.65 o                         
 -10   5   5       1306.10       1146.50       196.36 o                         
  -9   5   5      29985.16      29436.44       782.01 o                         
  -8   5   5       4256.88       3688.52       248.98 o                         
  -7   5   5        178.03         27.39       153.64 o                         
  -6   5   5       1274.12       1148.25       185.32 o                         
  -5   5   5        347.11        447.29       109.82 o                         
  -4   5   5       1311.21       1496.72       114.19 o                         
  -3   5   5      44517.46      45769.13       512.10 o                         
  -2   5   5      14993.15      15417.18       247.29 o                         
  -1   5   5      35267.62      37444.21       480.60 o                         
   0   5   5      40973.35      42647.75       772.68 o                         
   1   5   5        794.30        613.37        73.83 o                         
   2   5   5       5885.61       6234.59       304.36 o                         
   3   5   5      71318.55      74302.44      2345.06 o                         
   4   5   5      46923.14      47073.32      1028.63 o                         
   5   5   5       4255.34       4436.01       304.65 o                         
   6   5   5       8353.60       8698.06       447.78 o                         
   7   5   5      17269.98      17654.47       686.42 o                         
   8   5   5        339.89        -35.46       180.12 o                         
   9   5   5       6561.20       6869.65       588.38 o                         
  10   5   5      11561.92      12429.64       939.33 o                         
  11   5   5          5.48         85.31       371.57 o                         
 -14   6   5       4360.32       4365.94       645.22 o                         
 -13   6   5      10004.96      10290.39       724.99 o                         
 -12   6   5        401.57        677.08       273.26 o                         
 -11   6   5       5330.40       5316.76       491.59 o                         
 -10   6   5      18225.10      18197.78       658.61 o                         
  -9   6   5         72.65         79.75       150.71 o                         
  -8   6   5      23799.79      23053.75       672.05 o                         
  -7   6   5      32547.37      32648.92       928.74 o                         
  -6   6   5        785.42        483.85       123.50 o                         
  -5   6   5       2575.12       2235.76       148.06 o                         
  -4   6   5     107526.51     113231.33      1225.63 o                         
  -3   6   5       4945.76       5191.84       145.66 o                         
  -2   6   5       6716.75       6179.47       162.36 o                         
  -1   6   5      37557.37      39451.85       611.69 o                         
   0   6   5       1288.83       1137.39       103.02 o                         
   1   6   5       6112.80       5590.50       228.50 o                         
   2   6   5      48354.16      44717.15      1482.08 o                         
   3   6   5      10183.55      10302.16       474.78 o                         
   4   6   5      21937.92      19845.42       582.54 o                         
   5   6   5      40250.37      41161.78       994.12 o                         
   6   6   5        144.60        134.88       176.70 o                         
   7   6   5      20494.35      21128.27       756.27 o                         
   8   6   5      41424.16      42025.65      1302.84 o                         
   9   6   5      11992.77      12214.81       893.45 o                         
  10   6   5       4234.77       3477.90       524.79 o                         
  11   6   5      23113.00      22439.14      1328.45 o                         
 -14   7   5       2890.08       3029.39       532.79 o                         
 -13   7   5         50.89         21.82       270.37 o                         
 -12   7   5      18727.04      19829.27       957.41 o                         
 -11   7   5      10242.23       9324.25       625.14 o                         
 -10   7   5        132.12        198.48       135.91 o                         
  -9   7   5      12910.77      12375.11       742.87 o                         
  -8   7   5       5736.13       5868.89       326.23 o                         
  -7   7   5        350.39        165.69       237.67 o                         
  -6   7   5       6703.96       6359.80       320.97 o                         
  -5   7   5      22231.00      23757.79       482.81 o                         
  -4   7   5        805.74        709.84        88.57 o                         
  -3   7   5      15398.60      14870.79       260.56 o                         
  -2   7   5       6557.37       6713.65       193.62 o                         
  -1   7   5       1992.11       1926.03       114.71 o                         
   0   7   5      40032.35      41140.31      1257.67 o                         
   1   7   5       8675.91       7547.59       352.94 o                         
   2   7   5       8772.05       9151.53       321.17 o                         
   3   7   5      66043.20      65462.08      1200.06 o                         
   4   7   5      57376.95      52618.87      1709.47 o                         
   5   7   5       2110.89       2089.73       217.11 o                         
   6   7   5       5520.56       5252.34       343.31 o                         
   7   7   5       2626.34       2827.29       281.14 o                         
   8   7   5        391.42       1032.43       340.31 o                         
   9   7   5       4159.46       3510.05       568.72 o                         
  10   7   5       6704.32       5797.49       645.99 o                         
  11   7   5         93.78        583.67       350.43 o                         
 -14   8   5       1188.02       1264.31       452.65 o                         
 -13   8   5       1405.09       1057.08       356.34 o                         
 -12   8   5        277.85         44.06       235.83 o                         
 -11   8   5        339.19        169.39       218.15 o                         
 -10   8   5       6027.85       6067.45      1084.04 o                         
  -9   8   5       6525.31       6890.10       412.01 o                         
  -8   8   5       2250.90       2670.17       266.20 o                         
  -7   8   5       7000.52       6490.56       331.67 o                         
  -6   8   5      15993.37      16116.90       433.96 o                         
  -5   8   5        990.39        967.34       112.93 o                         
  -4   8   5         12.86        185.86        80.89 o                         
  -3   8   5         36.44         44.43        70.88 o                         
  -2   8   5       2116.03       2110.60       147.03 o                         
  -1   8   5       3607.94       3377.20       172.45 o                         
   0   8   5      16907.01      18136.02       450.11 o                         
   1   8   5       1753.59       1530.75       181.48 o                         
   2   8   5      32423.02      32346.64       963.19 o                         
   3   8   5       2255.17       2766.73       240.93 o                         
   4   8   5       1046.22        951.66       204.34 o                         
   5   8   5       2819.56       2526.36       224.73 o                         
   6   8   5       1336.26       1186.18       187.10 o                         
   7   8   5        249.66        554.44       192.53 o                         
   8   8   5        589.97        940.17       308.43 o                         
   9   8   5        268.63        450.69       635.14 o                         
  10   8   5        144.77        -62.62       300.95 o                         
  11   8   5        336.15        543.84       331.67 o                         
 -14   9   5       6360.73       6034.90       711.83 o                         
 -13   9   5         46.43        396.67       315.58 o                         
 -12   9   5       1360.11       1321.19       308.76 o                         
 -11   9   5        180.51         40.72       259.52 o                         
 -10   9   5      14313.92      14868.98       900.23 o                         
  -9   9   5      29213.85      27149.06      1320.91 o                         
  -8   9   5      27738.88      24913.00      1017.97 o                         
  -7   9   5        596.76        895.59       145.08 o                         
  -6   9   5       9622.29      10227.48       310.07 o                         
  -5   9   5        595.58        505.56       116.11 o                         
  -4   9   5      23624.46      25201.46       438.05 o                         
  -3   9   5      61534.96      61437.76       725.49 o                         
  -2   9   5      14907.49      14059.79       337.17 o                         
  -1   9   5       1467.05       1881.84       149.17 o                         
   0   9   5      16584.32      16901.25       461.22 o                         
   1   9   5       7380.18       7193.19       376.13 o                         
   2   9   5        500.16        841.28       166.82 o                         
   3   9   5      25513.41      24869.50      1048.62 o                         
   4   9   5       7028.27       6185.72       390.01 o                         
   5   9   5       6443.53       5902.33       339.15 o                         
   6   9   5      14001.54      14191.67       599.19 o                         
   7   9   5      28240.76      28377.50      1175.32 o                         
   8   9   5         72.06         89.10       253.99 o                         
   9   9   5       5487.55       6480.89       644.34 o                         
  10   9   5       4944.82       4746.98       602.77 o                         
  11   9   5        271.40        655.27       565.66 o                         
 -14  10   5       3688.99       3289.09       544.80 o                         
 -13  10   5      13473.58      14125.38      1059.60 o                         
 -12  10   5       6325.71       5764.74       577.52 o                         
 -11  10   5       9882.38       9153.48       690.66 o                         
 -10  10   5      21520.81      21753.50      1032.31 o                         
  -9  10   5        261.53        258.04       140.24 o                         
  -8  10   5      12712.43      11530.15       450.19 o                         
  -7  10   5      22496.38      20368.60       980.35 o                         
  -6  10   5        596.52        635.26        76.71 o                         
  -5  10   5      51286.64      53145.93      1096.02 o                         
  -4  10   5     100222.11     104434.92      1440.54 o                         
  -3  10   5       6717.83       6847.71       226.92 o                         
  -2  10   5       9859.14      10067.28       284.19 o                         
  -1  10   5      23682.58      23859.52       541.68 o                         
   0  10   5       1597.61       1933.51       189.79 o                         
   1  10   5      32997.18      31217.15       765.99 o                         
   2  10   5      40430.95      38776.50       936.24 o                         
   3  10   5      10002.08       9841.03       423.18 o                         
   4  10   5       1719.97       1630.22       275.94 o                         
   5  10   5      13786.20      13154.73       519.27 o                         
   6  10   5        965.20       1081.30       202.66 o                         
   7  10   5      14627.79      14352.74       649.36 o                         
   8  10   5      24150.85      23561.31      1179.92 o                         
   9  10   5       7944.54       8052.87       735.40 o                         
  10  10   5       4324.54       3787.67       525.33 o                         
 -14  11   5       4645.88       4361.02       771.28 o                         
 -13  11   5        502.40        435.14       326.57 o                         
 -12  11   5       7584.72       7204.24       909.74 o                         
 -11  11   5       8247.74       7601.51       764.69 o                         
 -10  11   5       4483.24       4124.21       453.81 o                         
  -9  11   5      13111.87      13130.63       532.08 o                         
  -8  11   5      13698.40      13294.23       444.23 o                         
  -7  11   5       4299.11       4140.52       283.77 o                         
  -6  11   5      17065.78      17166.37       462.47 o                         
  -5  11   5      12672.67      12622.56       376.43 o                         
  -4  11   5       1763.01       1560.13       136.25 o                         
  -3  11   5      21224.54      21160.90       464.60 o                         
  -2  11   5      14695.71      14479.06       354.80 o                         
  -1  11   5         14.72         79.37       109.77 o                         
   0  11   5      15183.95      13736.71       493.23 o                         
   1  11   5      18419.70      18324.45       554.89 o                         
   2  11   5          7.98       -149.14       158.28 o                         
   3  11   5       5069.05       4782.29       294.82 o                         
   4  11   5      17918.36      17604.57       515.60 o                         
   5  11   5       1608.61       1429.37       224.20 o                         
   6  11   5      11040.88      10811.51       506.38 o                         
   7  11   5      11554.70      11665.16       791.80 o                         
   8  11   5        599.48        586.88       290.45 o                         
   9  11   5        612.87        184.73       279.37 o                         
  10  11   5       3008.08       2855.00       505.24 o                         
 -14  12   5       1724.82       1761.05       449.85 o                         
 -13  12   5        394.97         99.92       974.34 o                         
 -12  12   5        101.86        270.04       671.73 o                         
 -11  12   5       1204.41       1443.68       323.55 o                         
 -10  12   5        479.51        476.46       249.78 o                         
  -9  12   5       3358.55       3224.15       259.37 o                         
  -8  12   5        152.11        269.77        97.28 o                         
  -7  12   5       3440.57       3329.09       196.94 o                         
  -6  12   5      10037.05      10864.06       468.93 o                         
  -5  12   5         43.28        142.16       108.19 o                         
  -4  12   5        189.38        232.52        94.07 o                         
  -3  12   5      11105.01      12492.72       409.87 o                         
  -2  12   5       4522.94       4592.75       218.75 o                         
  -1  12   5        944.68       1140.85       129.71 o                         
   0  12   5       9249.18       9710.69       478.91 o                         
   1  12   5       9645.78       8566.39       491.05 o                         
   2  12   5      13151.08      12566.44       566.48 o                         
   3  12   5        859.06        881.99       181.01 o                         
   4  12   5         65.15         -4.91        61.66 o                         
   5  12   5        626.14        568.45       124.69 o                         
   6  12   5       2505.00       2349.61       250.21 o                         
   7  12   5       2822.62       2826.12       402.46 o                         
   8  12   5       1881.85       1466.83       332.95 o                         
   9  12   5        734.15        523.09       279.03 o                         
  10  12   5        435.73       -148.57       307.46 o                         
 -14  13   5       3580.77       3977.49       601.90 o                         
 -13  13   5        134.67        755.48       515.17 o                         
 -12  13   5       1062.57        525.19       401.39 o                         
 -11  13   5       1660.02       1132.19       469.11 o                         
 -10  13   5       6450.40       6552.59       534.07 o                         
  -9  13   5      18420.23      18210.13       649.58 o                         
  -8  13   5      14991.74      14040.33       770.57 o                         
  -7  13   5        104.43         58.15       133.52 o                         
  -6  13   5      13904.99      13417.27       444.20 o                         
  -5  13   5       4288.92       4415.65       207.84 o                         
  -4  13   5      29611.02      28834.97       607.67 o                         
  -3  13   5      47975.97      48416.77      1127.80 o                         
  -2  13   5      18748.75      17863.65       514.75 o                         
  -1  13   5         98.95         88.64       133.76 o                         
   0  13   5      31647.50      31158.12       907.92 o                         
   1  13   5       3652.45       2996.87       270.27 o                         
   2  13   5         15.87         24.45       109.73 o                         
   3  13   5      10423.09       9850.13       495.43 o                         
   4  13   5       3134.20       3129.87       233.97 o                         
   5  13   5       2045.62       1958.56       180.41 o                         
   6  13   5      16403.17      15250.20       615.42 o                         
   7  13   5      20514.88      20087.90      1038.35 o                         
   8  13   5        726.59        906.56       296.29 o                         
   9  13   5       6567.04       7083.67       946.03 o                         
  10  13   5       4258.57       5296.66       861.18 o                         
 -13  14   5      22748.11      24484.11      3457.82 o                         
 -12  14   5       3821.68       3835.66       728.62 o                         
 -11  14   5       7216.27       7923.36       919.78 o                         
 -10  14   5      27700.60      27191.68      1130.44 o                         
  -9  14   5       6164.33       6507.95       378.74 o                         
  -8  14   5       4057.64       3997.82       244.47 o                         
  -7  14   5      26720.50      26016.77       685.21 o                         
  -6  14   5        203.54        208.46       103.75 o                         
  -5  14   5      38236.74      37892.69       783.23 o                         
  -4  14   5      42241.00      41689.30       853.90 o                         
  -3  14   5       7938.98       7423.69       296.73 o                         
  -2  14   5       1696.18       1763.64       156.82 o                         
  -1  14   5      19009.53      18790.28       691.11 o                         
   0  14   5        884.41        935.25       135.80 o                         
   1  14   5      92774.68      90824.31      1531.10 o                         
   2  14   5     100576.61      98838.53      1594.56 o                         
   3  14   5       4682.82       4462.25       329.09 o                         
   4  14   5       3221.40       3247.16       270.28 o                         
   5  14   5      33630.49      32658.38       770.13 o                         
   6  14   5       2030.16       2331.66       381.61 o                         
   7  14   5       9504.06       9986.03       727.80 o                         
   8  14   5      22586.13      23035.11      1161.42 o                         
   9  14   5       3735.72       4474.30       588.05 o                         
  10  14   5       3709.78       4324.16       791.97 o                         
 -13  15   5        118.07       -467.83       467.81 o                         
 -12  15   5       5724.79       6554.86      1047.46 o                         
 -11  15   5       2427.33       1686.85      1120.72 o                         
 -10  15   5        244.21        232.60       231.65 o                         
  -9  15   5      17693.24      17702.57       871.50 o                         
  -8  15   5      44300.07      46011.12      1052.37 o                         
  -7  15   5      12480.20      12193.44       444.53 o                         
  -6  15   5      16791.66      16284.40       431.19 o                         
  -5  15   5        584.40        249.30       138.00 o                         
  -4  15   5       7196.00       6847.95       318.69 o                         
  -3  15   5       8435.94       8518.54       325.75 o                         
  -2  15   5      17003.84      17913.73       469.52 o                         
  -1  15   5       3231.45       3262.01       262.69 o                         
   0  15   5      30971.48      28791.67       671.23 o                         
   1  15   5       9679.68       8184.78       286.23 o                         
   2  15   5       1937.93       1813.95       307.34 o                         
   3  15   5       1302.22       1382.29       179.13 o                         
   4  15   5       1958.64       1940.17       210.65 o                         
   5  15   5         91.07         -6.76        97.28 o                         
   6  15   5      23179.83      23094.84      1448.07 o                         
   7  15   5      23909.54      24176.26      1952.32 o                         
   8  15   5        106.28          2.44       241.37 o                         
   9  15   5       1068.49       1695.79       544.59 o                         
  10  15   5        433.57       -265.27       614.25 o                         
 -13  16   5         22.46        582.66       977.02 o                         
 -12  16   5         22.60       -342.13       440.98 o                         
 -11  16   5        119.02        536.83       381.36 o                         
 -10  16   5        157.53        409.73       370.62 o                         
  -9  16   5        121.62        499.46       273.46 o                         
  -8  16   5         83.34        496.09       166.28 o                         
  -7  16   5       1948.02       1940.72       187.97 o                         
  -6  16   5        428.26        461.04       107.12 o                         
  -5  16   5        981.90        894.61       239.30 o                         
  -4  16   5         43.36       -113.96       112.82 o                         
  -3  16   5      17514.58      17251.87       509.16 o                         
  -2  16   5       5219.15       5245.77       259.69 o                         
  -1  16   5       5795.41       6028.17       299.01 o                         
   0  16   5       6997.99       6685.02       266.22 o                         
   1  16   5        774.10        596.19       145.64 o                         
   2  16   5       2715.76       2402.20       157.79 o                         
   3  16   5         32.11         24.33       102.61 o                         
   4  16   5       4425.27       4548.47       437.05 o                         
   5  16   5       7472.80       7378.64       483.72 o                         
   6  16   5        778.97       1027.79       200.39 o                         
   7  16   5          3.51        567.33       304.40 o                         
   8  16   5         90.17         54.36       290.23 o                         
   9  16   5        387.57       -149.15       393.32 o                         
  10  16   5        612.45        371.82       417.24 o                         
 -13  17   5         16.88        160.44       395.40 o                         
 -12  17   5       5355.26       5780.94       861.51 o                         
 -11  17   5       1312.35       1347.80       586.49 o                         
 -10  17   5       7645.68       8380.82       957.93 o                         
  -9  17   5      14446.17      15380.12       734.74 o                         
  -8  17   5       5873.60       6127.42       318.13 o                         
  -7  17   5        292.27        350.74       121.78 o                         
  -6  17   5      31411.40      31364.41       934.93 o                         
  -5  17   5       6521.68       6065.38       329.87 o                         
  -4  17   5       2715.97       3161.02       210.04 o                         
  -3  17   5      22137.00      20567.54       567.30 o                         
  -2  17   5      45094.85      45938.14       976.34 o                         
  -1  17   5       2666.15       2417.50       196.28 o                         
   0  17   5      33532.57      32917.49       843.47 o                         
   1  17   5      14396.91      14398.72       508.58 o                         
   2  17   5       2249.67       1755.15       266.99 o                         
   3  17   5      14021.55      12619.51       383.35 o                         
   4  17   5       7829.58       7674.38       460.50 o                         
   5  17   5       1673.01       2002.15       269.80 o                         
   6  17   5       8561.84       8600.88       475.28 o                         
   7  17   5       5775.79       5684.23       545.28 o                         
   8  17   5      11380.84       8972.82      1004.90 o                         
   9  17   5       9657.60      10301.30      1797.10 o                         
  10  17   5       5923.24       5882.45      1057.46 o                         
 -13  18   5      20828.62      21834.74      2202.84 o                         
 -12  18   5       6215.97       6745.27       958.83 o                         
 -11  18   5       9661.28      11378.84      2542.23 o                         
 -10  18   5      15453.67      15501.22      1269.10 o                         
  -9  18   5       1081.35        758.49       408.53 o                         
  -8  18   5       5309.86       5978.77       318.83 o                         
  -7  18   5      30519.67      32285.86      1129.10 o                         
  -6  18   5       7208.26       7578.34       634.24 o                         
  -5  18   5      28489.16      26746.75       709.39 o                         
  -4  18   5      50217.46      48452.04       904.95 o                         
  -3  18   5      10203.03      10332.36       395.43 o                         
  -2  18   5       2106.70       2438.14       184.71 o                         
  -1  18   5      35026.48      34542.86       883.78 o                         
   0  18   5        962.39        657.92       152.28 o                         
   1  18   5      44656.13      42169.74      1143.51 o                         
   2  18   5      67769.88      65656.35      1301.40 o                         
   3  18   5       5819.68       5737.69       287.30 o                         
   4  18   5        985.99       1135.93       183.31 o                         
   5  18   5      37445.61      38886.79      1545.27 o                         
   6  18   5       1263.94       1330.23       299.92 o                         
   7  18   5       9933.86       9625.77      1000.87 o                         
   8  18   5      16940.67      16588.04      1364.75 o                         
   9  18   5       1408.84       1918.06       548.09 o                         
  10  18   5       2044.87       1773.39      1137.91 o                         
 -13  19   5        580.08         -7.11       792.75 o                         
 -12  19   5       2886.19       3516.22       675.91 o                         
 -11  19   5       4152.79       4245.49       708.51 o                         
 -10  19   5       7784.00       6525.57       849.04 o                         
  -9  19   5      16167.65      15313.51       990.87 o                         
  -8  19   5      12834.78      12251.32       453.23 o                         
  -7  19   5       9584.31       9172.86       718.40 o                         
  -6  19   5      10697.28      10965.28       738.34 o                         
  -5  19   5       3501.72       3558.47       230.05 o                         
  -4  19   5       1828.91       2147.99       184.02 o                         
  -3  19   5      21662.43      22175.17       607.89 o                         
  -2  19   5      10176.79       9900.29       608.27 o                         
  -1  19   5       1507.28       1444.98       203.68 o                         
   0  19   5      20644.33      19218.40       637.14 o                         
   1  19   5      13469.89      12240.66       487.93 o                         
   2  19   5          2.27        -26.71       103.82 o                         
   3  19   5        505.84        628.91       142.58 o                         
   4  19   5       4031.53       3485.47       476.10 o                         
   5  19   5        670.22        518.87       173.68 o                         
   6  19   5      13653.05      13163.31      1463.77 o                         
   7  19   5       3648.09       3543.27       866.99 o                         
   8  19   5         46.63        829.41       453.41 o                         
   9  19   5        612.02        704.52       507.60 o                         
 -13  20   5          0.28       -825.20       550.13 o                         
 -12  20   5        281.15         52.20       438.20 o                         
 -11  20   5       1925.90       1720.69       543.27 o                         
 -10  20   5        138.96       -219.90       400.66 o                         
  -9  20   5        131.85         13.25       404.25 o                         
  -8  20   5        170.73         63.28       178.99 o                         
  -7  20   5        323.67         67.53       366.49 o                         
  -6  20   5        487.73        470.57       282.95 o                         
  -5  20   5       1022.72        762.50       137.20 o                         
  -4  20   5       5538.16       5360.80       281.15 o                         
  -3  20   5      14662.54      14295.58       655.23 o                         
  -2  20   5       6778.07       6730.19       314.32 o                         
  -1  20   5       3570.86       3210.52       314.75 o                         
   0  20   5        134.89        109.90       157.68 o                         
   1  20   5        877.03        713.99       151.48 o                         
   2  20   5        136.11        288.08       139.60 o                         
   3  20   5       1327.30       1107.21       188.51 o                         
   4  20   5        758.26        386.61       207.61 o                         
   5  20   5       8049.65       8113.95       471.98 o                         
   6  20   5        153.34       -246.07       225.90 o                         
   7  20   5       1288.15        891.78       446.42 o                         
   8  20   5         16.84       -163.35       387.20 o                         
   9  20   5         85.79       -527.07       431.38 o                         
 -12  21   5      11618.03      11652.84      1241.80 o                         
 -11  21   5       4362.76       4879.81       799.62 o                         
 -10  21   5       2789.04       3175.28       662.13 o                         
  -9  21   5       8898.34       9221.62       836.60 o                         
  -8  21   5        942.22       1157.96       227.98 o                         
  -7  21   5       1909.36       2175.47       594.20 o                         
  -6  21   5      28774.97      27392.90      1229.65 o                         
  -5  21   5      12345.55      11581.57       476.76 o                         
  -4  21   5       1181.42       1352.21       230.76 o                         
  -3  21   5      32183.09      33856.60       798.85 o                         
  -2  21   5      19559.17      20110.01       726.91 o                         
  -1  21   5       3296.56       2760.08       310.42 o                         
   0  21   5      13638.30      14034.89       549.93 o                         
   1  21   5       4324.39       3901.98       283.57 o                         
   2  21   5       4432.57       4107.03       342.85 o                         
   3  21   5       8799.74       8803.59       599.03 o                         
   4  21   5      15696.29      14998.38       690.71 o                         
   5  21   5        238.32        333.20       232.74 o                         
   6  21   5       9396.49      10012.59       662.44 o                         
   7  21   5       1439.73       1032.20       430.20 o                         
   8  21   5       7613.09       8628.52      1017.75 o                         
   9  21   5       7277.35       7027.35       944.48 o                         
 -12  22   5       5601.42       4821.19       802.75 o                         
 -11  22   5      12570.12      16032.59      1392.88 o                         
 -10  22   5      23609.18      27045.20      4656.59 o                         
  -9  22   5       2012.64       2394.44       454.00 o                         
  -8  22   5      13982.81      13667.52       688.25 o                         
  -7  22   5      17203.37      18376.44      1194.63 o                         
  -6  22   5       9043.54       8915.69       717.17 o                         
  -5  22   5       4172.01       3575.13       223.55 o                         
  -4  22   5      23720.04      23224.94       725.48 o                         
  -3  22   5       2112.29       2242.96       212.69 o                         
  -2  22   5      35703.63      36334.18      1484.70 o                         
  -1  22   5      25928.97      26779.23      1093.69 o                         
   0  22   5       4343.49       4638.25       389.77 o                         
   1  22   5      15742.51      14659.96       560.23 o                         
   2  22   5      42796.11      41537.48      1006.50 o                         
   3  22   5       6311.68       5572.54       406.54 o                         
   4  22   5       2304.43       2514.00       301.49 o                         
   5  22   5      27206.10      27435.24      1115.07 o                         
   6  22   5       1250.10       1689.06       436.32 o                         
   7  22   5       2015.35       2312.73       422.60 o                         
   8  22   5       3633.20       3178.92       660.48 o                         
   9  22   5       2670.07       3830.20       758.02 o                         
 -12  23   5       4690.35       4901.74       843.59 o                         
 -11  23   5       8121.67       9347.56      2487.70 o                         
 -10  23   5       2090.61       2189.30       481.15 o                         
  -9  23   5      18169.71      17171.00      1087.80 o                         
  -8  23   5       3331.98       3261.11       361.86 o                         
  -7  23   5        115.19        -26.75       292.43 o                         
  -6  23   5      10366.28      10320.13       776.75 o                         
  -5  23   5      19781.98      18192.20       627.81 o                         
  -4  23   5       3693.51       3688.41       286.84 o                         
  -3  23   5      21170.68      21369.79       803.03 o                         
  -2  23   5      14087.81      13838.97       704.60 o                         
  -1  23   5        420.70        344.31       276.07 o                         
   0  23   5       1769.32       1697.97       253.99 o                         
   1  23   5       5179.85       4841.59       387.26 o                         
   2  23   5       3436.96       3282.71       328.36 o                         
   3  23   5      13021.35      13094.71       621.43 o                         
   4  23   5       5199.81       5044.07       413.60 o                         
   5  23   5       3255.66       3817.49       412.62 o                         
   6  23   5       8975.31      10268.54      1200.74 o                         
   7  23   5       1430.54       1576.84       392.98 o                         
   8  23   5         69.91       -247.29       376.22 o                         
   9  23   5       3840.43       4953.29      1299.50 o                         
 -12  24   5          1.83        103.80       515.39 o                         
 -11  24   5        649.62        390.52       536.76 o                         
 -10  24   5         56.91        248.36       359.92 o                         
  -9  24   5        469.82          9.34       387.69 o                         
  -8  24   5        575.47        556.61       293.11 o                         
  -7  24   5       2442.68       1661.87       389.62 o                         
  -6  24   5        328.33         89.49       267.10 o                         
  -5  24   5       3076.55       2507.02       274.62 o                         
  -4  24   5        239.56        318.50       223.38 o                         
  -3  24   5       7157.24       7321.31       360.35 o                         
  -2  24   5       2893.74       2567.89       234.14 o                         
  -1  24   5       2318.58       2016.56       357.64 o                         
   0  24   5         10.27        -86.55       207.08 o                         
   1  24   5       1193.65        826.31       194.01 o                         
   2  24   5        561.26        114.41       182.86 o                         
   3  24   5       6242.57       6065.43       422.53 o                         
   4  24   5       1098.70       1302.00       248.18 o                         
   5  24   5        901.83        968.19       344.01 o                         
   6  24   5          1.09       -251.16       912.64 o                         
   7  24   5        130.79        -73.91       377.71 o                         
   8  24   5        362.58        102.93       418.14 o                         
   9  24   5        292.76        -89.48       528.59 o                         
 -12  25   5       8550.26      10715.21      1217.42 o                         
 -11  25   5       9675.02       8940.30      1063.33 o                         
 -10  25   5          8.77       -168.37       373.55 o                         
  -9  25   5       7561.86       8693.46       838.82 o                         
  -8  25   5       2148.01       1914.42       330.69 o                         
  -7  25   5        113.67        144.93       294.66 o                         
  -6  25   5      39194.19      40226.21      1397.55 o                         
  -5  25   5       4198.74       3864.02       426.75 o                         
  -4  25   5       6016.28       6139.00       496.73 o                         
  -3  25   5      13624.63      13522.42       733.88 o                         
  -2  25   5      10026.74      10369.47       454.90 o                         
  -1  25   5        498.28        326.96       257.20 o                         
   0  25   5       7180.32       6556.31       548.25 o                         
   1  25   5       4633.11       4150.57       361.39 o                         
   2  25   5       1865.78       1482.42       241.72 o                         
   3  25   5       9284.36       9260.99       524.98 o                         
   4  25   5       9717.73       9977.37       579.36 o                         
   5  25   5         32.29        116.23       675.95 o                         
   6  25   5       1136.97        711.47       331.26 o                         
   7  25   5       4619.75       5889.52       773.37 o                         
   8  25   5       1373.35       1320.56       445.93 o                         
 -11  26   5      10383.56       9514.95      1094.28 o                         
 -10  26   5      21435.55      21487.62      1314.17 o                         
  -9  26   5       2973.20       3013.74       532.69 o                         
  -8  26   5      12410.58      12629.94       781.54 o                         
  -7  26   5      24771.69      25569.34      1310.13 o                         
  -6  26   5       3403.85       4005.36       445.81 o                         
  -5  26   5       1923.39       2103.42       370.07 o                         
  -4  26   5       8688.28       8189.84       584.48 o                         
  -3  26   5        542.13        193.56       191.49 o                         
  -2  26   5      15786.12      16283.36       583.04 o                         
  -1  26   5      31321.19      30445.04      1076.20 o                         
   0  26   5      11066.36      10779.32       668.93 o                         
   1  26   5        847.11        577.74       228.49 o                         
   2  26   5      16893.24      15787.26       695.64 o                         
   3  26   5        452.50         53.59       185.41 o                         
   4  26   5       9904.65       9724.88       577.62 o                         
   5  26   5      17481.97      18586.20      1279.12 o                         
   6  26   5       1424.47       1744.20       477.85 o                         
   7  26   5       2345.70       2357.60       548.07 o                         
   8  26   5      11185.76      12134.93      1214.62 o                         
 -11  27   5       8272.90      10086.41      2609.15 o                         
 -10  27   5       1183.19       1368.04       500.77 o                         
  -9  27   5       2922.20       4199.88       572.92 o                         
  -8  27   5       2328.05       2166.72       474.72 o                         
  -7  27   5       4081.88       4551.60       641.07 o                         
  -6  27   5      12162.60      13138.72      1037.23 o                         
  -5  27   5      11472.50      11463.16       724.77 o                         
  -4  27   5       1369.33       1308.38       349.84 o                         
  -3  27   5      12845.41      12118.86       698.89 o                         
  -2  27   5      10160.77      10730.69       634.80 o                         
  -1  27   5        438.48        652.81       245.75 o                         
   0  27   5       3011.18       3000.67       356.67 o                         
   1  27   5       6101.60       5822.56       526.25 o                         
   2  27   5        165.98        310.94       233.97 o                         
   3  27   5       8944.71       8208.96       501.11 o                         
   4  27   5       6702.41       5969.14       609.04 o                         
   5  27   5         92.97        100.96       313.83 o                         
   6  27   5       3576.60       2977.94       542.72 o                         
   7  27   5       1209.37        825.74       461.02 o                         
   8  27   5        275.02        733.01       683.70 o                         
 -11  28   5        240.21         86.69      1204.12 o                         
 -10  28   5        366.46       -480.10       367.71 o                         
  -9  28   5        360.89        -58.95       352.37 o                         
  -8  28   5          1.93        322.30       315.17 o                         
  -7  28   5        163.21       -294.24       269.26 o                         
  -6  28   5        160.86        197.71       292.14 o                         
  -5  28   5       2126.10       2895.65       397.93 o                         
  -4  28   5       3298.99       3660.76       427.20 o                         
  -3  28   5        292.82        -62.01       250.20 o                         
  -2  28   5        974.15        890.45       269.41 o                         
  -1  28   5        336.43        130.46       222.66 o                         
   0  28   5         99.77        323.64       254.61 o                         
   1  28   5        234.15        304.62       228.62 o                         
   2  28   5        261.80        292.01       212.75 o                         
   3  28   5         56.06       -349.69       309.01 o                         
   4  28   5       3173.16       2559.66       553.42 o                         
   5  28   5         23.90         55.03       318.07 o                         
   6  28   5        393.75       1482.78       472.33 o                         
   7  28   5        811.38        255.56       329.27 o                         
   8  28   5         36.08        579.64       506.23 o                         
 -11  29   5       2751.75       2565.70       674.43 o                         
 -10  29   5        929.38       1224.62       431.11 o                         
  -9  29   5      14211.14      15418.30      1104.44 o                         
  -8  29   5       5511.27       5274.36       672.39 o                         
  -7  29   5        209.76        -53.52       299.89 o                         
  -6  29   5      13573.98      15193.42       878.40 o                         
  -5  29   5       5579.74       5866.47       548.99 o                         
  -4  29   5        416.21        142.91       245.25 o                         
  -3  29   5       6578.93       5942.84       459.09 o                         
  -2  29   5       4506.00       5051.41       458.02 o                         
  -1  29   5         16.75         64.77       357.11 o                         
   0  29   5       5413.87       5815.59       558.76 o                         
   1  29   5       3589.91       4286.97       460.08 o                         
   2  29   5       3464.54       3549.56       427.04 o                         
   3  29   5       4454.86       4347.07       695.97 o                         
   4  29   5       4979.49       4862.98       708.71 o                         
   5  29   5        742.60        566.57       356.85 o                         
   6  29   5       3979.25       4565.22       819.51 o                         
   7  29   5       2091.47       2331.18       822.05 o                         
 -10  30   5      15868.36      17213.48      1519.51 o                         
  -9  30   5       5364.69       5419.39       775.59 o                         
  -8  30   5      14420.60      14671.12      1083.41 o                         
  -7  30   5      37877.66      36649.46      1447.08 o                         
  -6  30   5       3117.90       3395.03       469.87 o                         
  -5  30   5       8151.31       7339.21       718.07 o                         
  -4  30   5      10797.24      10597.02       698.55 o                         
  -3  30   5        248.85        513.29       231.22 o                         
  -2  30   5      13556.78      13645.26       742.81 o                         
  -1  30   5      31897.18      32650.03      1471.85 o                         
   0  30   5       7829.14       7289.73       869.12 o                         
   1  30   5       7813.17       7825.76       626.22 o                         
   2  30   5      13593.64      12685.31      1139.53 o                         
   3  30   5        110.95       -259.96       358.14 o                         
   4  30   5       2336.64       2523.03       565.32 o                         
   5  30   5      10503.25      10837.68       859.67 o                         
   6  30   5       1860.29       2306.40       554.61 o                         
   7  30   5       1572.81        878.52       426.96 o                         
 -10  31   5       2051.07        843.75       741.46 o                         
  -9  31   5       1463.44       1601.78       864.97 o                         
  -8  31   5       1747.31       2091.60       473.73 o                         
  -7  31   5       5079.50       4572.60       591.58 o                         
  -6  31   5      25656.15      26327.51      1204.63 o                         
  -5  31   5      11529.94      11399.84       885.16 o                         
  -4  31   5         71.99        -40.53       240.89 o                         
  -3  31   5      10731.50      10846.77       680.28 o                         
  -2  31   5       5294.70       5128.85       545.70 o                         
  -1  31   5         80.11        528.00       305.65 o                         
   0  31   5       5692.43       5198.85       616.38 o                         
   1  31   5       2764.09       3430.68       456.08 o                         
   2  31   5         48.73        227.51       360.27 o                         
   3  31   5       8355.52       7833.63       913.04 o                         
   4  31   5       1756.60       1302.85       423.28 o                         
   5  31   5        443.89         57.99       458.90 o                         
   6  31   5        819.46        244.51       477.31 o                         
   7  31   5       1522.23       2182.13       869.39 o                         
 -10  32   5        192.34        567.80       429.81 o                         
  -9  32   5          0.21       -530.25       373.58 o                         
  -8  32   5         66.54         14.82       273.13 o                         
  -7  32   5          2.07        152.46       295.11 o                         
  -6  32   5        335.23        586.11       294.33 o                         
  -5  32   5        420.12        289.88       301.64 o                         
  -4  32   5       6148.62       5848.86       550.10 o                         
  -3  32   5       3793.17       3271.83       408.28 o                         
  -2  32   5        103.96        281.13       257.58 o                         
  -1  32   5       1746.02       1533.43       321.73 o                         
   0  32   5       1778.46       1911.95       365.90 o                         
   1  32   5       1356.83       1438.65       400.81 o                         
   2  32   5       1150.90       1252.14       472.39 o                         
   3  32   5       1137.35        905.95       441.67 o                         
   4  32   5        366.52        313.97       359.25 o                         
   5  32   5         58.23        269.73       315.46 o                         
   6  32   5       1786.69       1395.63       430.02 o                         
  -9  33   5      17224.69      17865.43      1486.36 o                         
  -8  33   5       7364.67       8457.96       721.45 o                         
  -7  33   5         49.52        395.28       325.19 o                         
  -6  33   5       6335.20       5524.89       569.11 o                         
  -5  33   5       6902.35       7363.19       920.11 o                         
  -4  33   5         17.76       -111.62       236.49 o                         
  -3  33   5      14684.28      14812.94       813.69 o                         
  -2  33   5      19572.48      20146.02       945.49 o                         
  -1  33   5       1782.91       1721.84       348.45 o                         
   0  33   5       2205.04       2327.23       387.53 o
[truncated: 458,461 more chars]
